# Supplementary material for: A Plasmodium yoelii HECT-like E3 ubiquitin ligase regulates parasite growth and virulence
Source: Nat Commun. 2017 Aug 9;8:223. doi: 10.1038/s41467-017-00267-3 (PMC5548792; doi:10.1038/s41467-017-00267-3)
Supplement: Supplementary file 2 — Supplementary data 1 [file 41467_2017_267_MOESM2_ESM.xlsx]

## Sheet: Sheet1
Probe Name	Chromosome	Parasites: parents YM and N67 and their 43 progeny
				1	2	3	4	5	6	7	8	9	10	11	12	13	14	15	16	17	18	19	20	21	22	23	24	25	26	27	28	29	30	31	32	33	34	35	36	37	38	39	40	41	42	43
		YM	N67	Cl.1	Cl.3	Cl.4	Cl.5	Cl.13	Cl.14	Cl.16	Cl.19	Cl.28	Cl.33	Cl.35	Cl.45	Cl.48	Cl.49	Cl.50	Cl.55	Cl.68	Cl.71	Cl.77	Cl.82	Cl.83	Cl.84	Cl.91	Cl.92	Cl.104	Cl.105	Cl.111	Cl.113	Cl.118	Cl.126	Cl.129	Cl.15B	Cl.65B	Cl.26B	Cl.67B	Cl.38B	Cl.14B	Cl.51B	Cl.43B	Cl.41B	Cl.10B	Cl.41	Cl.123
AABL01000066_4982_YM01_2259	1	GG	RR	-	-	-	-	-	-	-	-	-	-	-	-	-	-	-	-	-	-	-	-	-	-	-	-	-	-	-	-	-	-	-	-	-	-	-	-	-	-	-	-	-	-	-
AABL01005155_200_YM01_10201	1	GG	RR	RR	GG	GG	GG	RR	RR	GG	GG	GG	GG	RR	RR	GG	RR	RR	RR	RR	GG	RR	GG	GG	RR	GG	RR	RR	GG	GG	GG	RR	RR	RR	GG	GG	GG	RR	GG	RR	RR	RR	RR	RR	GG	GG
AABL01001348_563_YM01_13886	1	GG	RR	RR	GG	GG	GG	RR	RR	GG	GG	GG	GG	RR	RR	GG	RR	RR	RR	RR	GG	RR	GG	GG	RR	GG	RR	RR	GG	GG	GG	RR	RR	RR	GG	GG	GG	RR	GG	RR	RR	RR	RR	RR	GG	GG
AABL01001990_403_YM01_14810	1	GG	RR	-	-	-	-	-	-	-	-	-	-	-	-	-	-	-	-	-	-	-	-	-	-	-	-	-	-	-	-	-	-	-	-	-	-	-	-	-	-	-	-	-	-	-
AABL01001990_2795_YM01_17203	1	GG	RR	-	-	-	-	-	-	-	-	-	-	-	-	-	-	-	-	-	-	-	-	-	-	-	-	-	-	-	-	-	-	-	-	-	-	-	-	-	-	-	-	-	-	-
AABL01001990_5364_YM01_19771	1	GG	RR	-	-	-	-	-	-	-	-	-	-	-	-	-	-	-	-	-	-	-	-	-	-	-	-	-	-	-	-	-	-	-	-	-	-	-	-	-	-	-	-	-	-	-
AABL01001990_6356_YM01_20764	1	GG	RR	RR	GG	GG	GG	RR	RR	GG	GG	GG	GG	RR	RR	GG	RR	RR	RR	RR	GG	RR	GG	GG	RR	GG	RR	RR	GG	GG	GG	RR	RR	RR	GG	GG	GG	RR	GG	RR	RR	RR	RR	RR	GG	GG
AABL01000984_277_YM01_21600	1	GG	RR	-	-	-	-	-	-	-	-	-	-	-	-	-	-	-	-	-	-	-	-	-	-	-	-	-	-	-	-	-	-	-	-	-	-	-	-	-	-	-	-	-	-	-
AABL01000984_2186_YM01_23509	1	GG	RR	-	-	-	-	-	-	-	-	-	-	-	-	-	-	-	-	-	-	-	-	-	-	-	-	-	-	-	-	-	-	-	-	-	-	-	-	-	-	-	-	-	-	-
AABL01003879_565_YM01_24576	1	GG	RR	RR	GG	GG	GG	RR	RR	GG	GG	GG	GG	RR	RR	GG	RR	RR	RR	RR	GG	RR	GG	GG	RR	GG	RR	RR	GG	GG	GG	RR	RR	RR	GG	GG	GG	RR	GG	RR	RR	RR	RR	RR	GG	GG
AABL01001724_2377_YM01_26227	1	GG	RR	-	-	-	-	-	-	-	-	-	-	-	-	-	-	-	-	-	-	-	-	-	-	-	-	-	-	-	-	-	-	-	-	-	-	-	-	-	-	-	-	-	-	-
AABL01001724_1119_YM01_27484	1	GG	RR	-	-	-	-	-	-	-	-	-	-	-	-	-	-	-	-	-	-	-	-	-	-	-	-	-	-	-	-	-	-	-	-	-	-	-	-	-	-	-	-	-	-	-
AABL01001704_789_YM01_30918	1	GG	RR	-	-	-	-	-	-	-	-	-	-	-	-	-	-	-	-	-	-	-	-	-	-	-	-	-	-	-	-	-	-	-	-	-	-	-	-	-	-	-	-	-	-	-
AABL01001704_2577_YM01_32547	1	GG	RR	RR	GG	GG	GG	RR	RR	GG	GG	GG	GG	RR	RR	GG	RR	RR	RR	RR	GG	RR	GG	GG	RR	GG	RR	RR	GG	GG	GG	RR	-	RR	GG	GG	GG	RR	GG	RR	RR	RR	RR	RR	GG	GG
AABL01003575_188_YM01_37042	1	GG	RR	RR	GG	GG	GG	RR	RR	GG	GG	GG	GG	RR	RR	GG	RR	RR	RR	RR	GG	RR	GG	GG	RR	GG	RR	RR	GG	GG	GG	RR	RR	RR	GG	GG	GG	RR	GG	RR	RR	RR	RR	RR	GG	GG
AABL01000660_4176_YM01_38187	1	GG	RR	RR	GG	GG	GG	RR	RR	GG	GG	GG	GG	RR	RR	GG	RR	RR	RR	RR	GG	RR	GG	GG	RR	GG	-	RR	GG	GG	GG	RR	RR	RR	GG	GG	GG	RR	GG	RR	RR	RR	RR	RR	GG	GG
AABL01000660_3690_YM01_38669	1	GG	RR	-	-	-	-	-	-	-	-	-	-	-	-	-	-	-	-	-	-	-	-	-	-	-	-	-	-	-	-	-	-	-	-	-	-	-	-	-	-	-	-	-	-	-
AABL01000660_1097_YM01_41265	1	GG	RR	RR	GG	GG	GG	RR	RR	GG	GG	GG	GG	RR	RR	GG	RR	RR	RR	RR	GG	RR	GG	GG	RR	GG	RR	RR	-	GG	GG	RR	RR	RR	GG	GG	GG	RR	GG	RR	RR	RR	RR	RR	GG	GG
AABL01002049_12188_YM01_45075	1	GG	RR	-	-	-	-	-	-	-	-	-	-	-	-	-	-	-	-	-	-	-	-	-	-	-	-	-	-	-	-	-	-	-	-	-	-	-	-	-	-	-	-	-	-	-
AABL01002049_11855_YM01_45411	1	GG	RR	RR	GG	GG	GG	RR	RR	GG	GG	GG	-	RR	RR	GG	RR	RR	RR	RR	GG	RR	GG	-	RR	GG	RR	RR	GG	GG	GG	RR	RR	RR	GG	GG	GG	RR	GG	RR	RR	RR	RR	RR	GG	GG
AABL01002049_8236_YM01_49030	1	GG	RR	RR	GG	GG	GG	RR	RR	GG	GG	GG	GG	RR	RR	GG	RR	RR	RR	RR	GG	RR	GG	GG	RR	GG	RR	RR	GG	GG	GG	RR	RR	RR	GG	GG	GG	RR	GG	RR	RR	RR	RR	RR	GG	GG
AABL01002049_7272_YM01_49992	1	GG	RR	RR	GG	GG	GG	RR	RR	GG	GG	GG	GG	RR	RR	GG	RR	RR	RR	RR	GG	RR	GG	GG	RR	GG	RR	RR	GG	GG	GG	RR	RR	RR	GG	GG	GG	RR	GG	RR	RR	RR	RR	RR	GG	GG
AABL01002049_3037_YM01_54230	1	GG	RR	RR	GG	GG	GG	RR	RR	GG	GG	GG	GG	RR	RR	GG	RR	RR	RR	RR	GG	RR	GG	GG	RR	GG	RR	RR	GG	GG	GG	RR	RR	RR	GG	GG	GG	RR	GG	RR	RR	RR	RR	RR	GG	GG
AABL01002035_6236_YM01_56466	1	GG	RR	RR	GG	GG	GG	RR	RR	GG	GG	GG	GG	RR	RR	GG	RR	RR	RR	RR	GG	RR	GG	GG	RR	GG	RR	RR	GG	GG	GG	RR	RR	RR	GG	GG	GG	RR	GG	RR	RR	RR	RR	RR	GG	GG
AABL01002049_800_YM01_56466	1	GG	RR	RR	GG	GG	GG	RR	RR	GG	GG	GG	GG	RR	RR	GG	RR	RR	RR	RR	GG	RR	GG	GG	RR	GG	RR	RR	GG	GG	GG	RR	RR	RR	GG	GG	GG	RR	GG	RR	RR	RR	RR	RR	GG	GG
AABL01002035_5304_YM01_57394	1	GG	RR	RR	GG	GG	GG	RR	RR	GG	GG	GG	GG	RR	RR	GG	RR	RR	RR	RR	GG	RR	GG	GG	RR	GG	RR	RR	GG	GG	GG	RR	RR	RR	GG	GG	GG	RR	GG	RR	RR	RR	RR	RR	GG	GG
AABL01002035_3755_YM01_58946	1	GG	RR	RR	GG	GG	GG	RR	RR	GG	GG	GG	GG	RR	RR	GG	RR	RR	RR	RR	GG	RR	GG	GG	RR	GG	RR	RR	GG	GG	GG	RR	RR	RR	GG	GG	GG	RR	GG	RR	RR	RR	RR	RR	GG	GG
AABL01002035_146_YM01_62555	1	GG	RR	RR	GG	GG	GG	RR	RR	GG	GG	GG	GG	RR	RR	GG	RR	RR	RR	RR	GG	RR	GG	GG	RR	GG	RR	RR	GG	GG	GG	RR	RR	RR	GG	GG	GG	RR	GG	RR	RR	RR	RR	RR	GG	GG
AABL01001613_2558_YM01_63643	1	GG	RR	RR	GG	GG	GG	RR	RR	GG	GG	GG	GG	RR	RR	GG	RR	RR	RR	RR	GG	RR	GG	GG	RR	GG	RR	RR	GG	GG	GG	RR	RR	RR	GG	GG	GG	RR	GG	RR	RR	RR	RR	RR	GG	GG
AABL01001613_1672_YM01_64504	1	GG	RR	-	-	-	-	-	-	-	-	-	-	-	-	-	-	-	-	-	-	-	-	-	-	-	-	-	-	-	-	-	-	-	-	-	-	-	-	-	-	-	-	-	-	-
AABL01003136_342_YM01_66767	1	GG	RR	RR	GG	GG	GG	RR	RR	GG	GG	GG	GG	RR	RR	GG	RR	RR	RR	RR	GG	RR	GG	GG	RR	GG	RR	RR	GG	GG	GG	RR	RR	RR	GG	GG	GG	RR	GG	RR	RR	RR	RR	RR	GG	GG
AABL01000621_4171_YM01_67514	1	GG	RR	RR	GG	GG	GG	RR	RR	GG	GG	GG	GG	RR	RR	GG	RR	RR	RR	RR	GG	RR	GG	GG	RR	GG	RR	RR	GG	GG	GG	RR	RR	RR	GG	GG	GG	RR	GG	RR	RR	RR	RR	RR	GG	GG
AABL01000621_3600_YM01_68091	1	GG	RR	RR	GG	GG	GG	RR	RR	GG	GG	GG	GG	RR	RR	GG	RR	RR	RR	RR	GG	RR	GG	GG	RR	GG	-	RR	GG	GG	GG	RR	RR	RR	GG	GG	GG	RR	GG	RR	RR	RR	RR	RR	GG	GG
AABL01000621_1811_YM01_69875	1	GG	RR	RR	GG	GG	GG	RR	RR	GG	GG	GG	GG	RR	RR	GG	RR	RR	RR	RR	GG	RR	GG	GG	RR	GG	RR	RR	GG	GG	GG	RR	RR	RR	GG	GG	GG	RR	GG	RR	RR	RR	RR	RR	GG	GG
AABL01002389_1458_YM01_73253	1	GG	RR	RR	GG	-	GG	RR	RR	GG	GG	GG	GG	RR	RR	GG	RR	RR	RR	RR	GG	RR	-	GG	RR	GG	RR	RR	GG	GG	GG	RR	RR	RR	GG	GG	GG	RR	GG	RR	RR	RR	RR	RR	-	GG
AABL01002389_2478_YM01_74274	1	GG	RR	RR	GG	GG	GG	RR	RR	GG	GG	GG	GG	RR	RR	GG	RR	RR	RR	RR	GG	RR	GG	GG	RR	GG	RR	RR	GG	GG	GG	RR	RR	RR	GG	GG	GG	RR	GG	RR	RR	RR	RR	RR	GG	GG
AABL01000506_1530_YM01_76159	1	GG	RR	RR	GG	GG	GG	RR	RR	GG	GG	GG	GG	RR	RR	GG	RR	RR	RR	RR	GG	RR	GG	GG	RR	GG	RR	RR	GG	GG	GG	RR	RR	RR	GG	GG	GG	RR	GG	RR	RR	RR	RR	RR	GG	GG
AABL01000506_2526_YM01_77152	1	GG	RR	RR	GG	GG	GG	RR	RR	GG	GG	GG	GG	RR	RR	GG	RR	RR	RR	RR	GG	RR	GG	GG	RR	GG	RR	RR	GG	GG	GG	RR	RR	RR	GG	GG	GG	RR	GG	RR	RR	RR	RR	RR	GG	GG
AABL01000506_4005_YM01_78631	1	GG	RR	RR	GG	GG	GG	RR	RR	GG	GG	GG	GG	RR	RR	GG	RR	RR	RR	RR	GG	RR	GG	GG	RR	GG	RR	RR	GG	GG	GG	RR	RR	RR	GG	GG	GG	RR	GG	RR	RR	RR	RR	RR	GG	GG
AABL01000506_7352_YM01_81978	1	GG	RR	RR	GG	GG	GG	RR	RR	GG	GG	GG	GG	RR	RR	GG	RR	RR	RR	RR	GG	RR	GG	GG	RR	GG	RR	RR	GG	GG	GG	RR	RR	RR	GG	GG	GG	RR	GG	RR	RR	RR	RR	RR	GG	GG
AABL01000506_9680_YM01_84310	1	GG	RR	RR	GG	GG	GG	RR	RR	GG	GG	GG	GG	RR	RR	GG	RR	RR	RR	RR	GG	RR	GG	GG	RR	GG	RR	RR	GG	GG	GG	RR	RR	RR	GG	GG	GG	RR	GG	RR	RR	RR	RR	RR	GG	GG
AABL01000506_10546_YM01_85174	1	GG	RR	RR	GG	GG	GG	RR	RR	GG	GG	GG	GG	RR	RR	GG	RR	RR	RR	RR	GG	RR	GG	GG	RR	GG	RR	RR	GG	GG	GG	RR	RR	RR	GG	GG	GG	RR	GG	RR	RR	RR	RR	RR	GG	GG
AABL01000506_12106_YM01_86734	1	GG	RR	RR	GG	GG	GG	RR	RR	GG	GG	GG	GG	RR	RR	GG	RR	RR	RR	RR	GG	RR	GG	GG	RR	GG	RR	RR	GG	GG	GG	RR	RR	RR	GG	GG	GG	RR	GG	RR	RR	RR	RR	RR	GG	GG
AABL01002520_2493_YM01_87282	1	GG	RR	RR	GG	GG	GG	RR	RR	GG	GG	GG	GG	RR	RR	GG	RR	RR	RR	RR	GG	RR	GG	GG	RR	GG	RR	RR	GG	GG	GG	RR	RR	RR	GG	GG	GG	RR	GG	RR	RR	RR	RR	RR	GG	GG
AABL01002520_831_YM01_88941	1	GG	RR	RR	GG	GG	GG	RR	RR	GG	GG	GG	GG	RR	RR	GG	RR	RR	RR	RR	GG	RR	GG	GG	RR	GG	RR	RR	GG	GG	GG	RR	RR	RR	GG	GG	GG	RR	GG	RR	RR	RR	RR	RR	GG	GG
AABL01000057_19617_YM01_89988	1	GG	RR	RR	GG	GG	GG	RR	RR	GG	GG	GG	GG	RR	RR	GG	RR	RR	RR	RR	GG	RR	GG	GG	RR	GG	RR	RR	GG	GG	GG	RR	RR	RR	GG	GG	GG	RR	GG	RR	RR	RR	RR	RR	GG	GG
AABL01003180_433_YM01_89988	1	GG	RR	RR	GG	GG	GG	-	RR	GG	GG	GG	GG	RR	RR	GG	RR	RR	RR	RR	GG	RR	GG	GG	RR	GG	RR	RR	GG	GG	GG	RR	RR	RR	GG	GG	GG	RR	GG	RR	RR	RR	RR	RR	GG	GG
AABL01000057_16798_YM01_92807	1	GG	RR	RR	GG	GG	GG	RR	RR	GG	GG	GG	GG	RR	RR	GG	RR	RR	RR	RR	GG	RR	GG	GG	RR	GG	RR	RR	GG	GG	GG	RR	RR	RR	GG	GG	GG	RR	GG	RR	RR	RR	RR	RR	GG	GG
AABL01000057_14054_YM01_95551	1	GG	RR	RR	GG	GG	GG	RR	RR	GG	GG	GG	GG	RR	RR	GG	RR	RR	RR	RR	GG	RR	GG	GG	RR	GG	RR	RR	GG	GG	GG	RR	RR	RR	GG	GG	GG	RR	GG	RR	RR	RR	RR	RR	GG	GG
AABL01000057_13862_YM01_95743	1	GG	RR	RR	GG	GG	GG	RR	RR	GG	GG	GG	GG	RR	RR	GG	RR	RR	RR	RR	GG	RR	GG	GG	RR	GG	RR	RR	GG	GG	GG	RR	RR	RR	GG	GG	GG	RR	GG	RR	RR	RR	RR	RR	GG	GG
AABL01000057_10486_YM01_99118	1	GG	RR	-	-	-	-	-	-	-	-	-	-	-	-	-	-	-	-	-	-	-	-	-	-	-	-	-	-	-	-	-	-	-	-	-	-	-	-	-	-	-	-	-	-	-
AABL01000057_8589_YM01_101016	1	GG	RR	RR	GG	GG	GG	RR	RR	GG	GG	GG	GG	RR	RR	GG	RR	RR	RR	RR	GG	RR	GG	GG	RR	GG	RR	RR	GG	GG	GG	RR	RR	RR	GG	GG	GG	RR	GG	RR	RR	RR	RR	RR	GG	GG
AABL01000057_7043_YM01_102558	1	GG	RR	RR	GG	-	GG	RR	RR	GG	GG	GG	GG	RR	RR	GG	RR	RR	RR	RR	GG	RR	GG	GG	RR	GG	RR	RR	GG	GG	GG	RR	RR	RR	GG	GG	GG	RR	GG	RR	RR	RR	RR	RR	-	GG
AABL01000057_4452_YM01_105153	1	GG	RR	-	-	-	-	-	-	-	-	-	-	-	-	-	-	-	-	-	-	-	-	-	-	-	-	-	-	-	-	-	-	-	-	-	-	-	-	-	-	-	-	-	-	-
AABL01000057_2960_YM01_106643	1	GG	RR	-	-	-	-	-	-	-	-	-	-	-	-	-	-	-	-	-	-	-	-	-	-	-	-	-	-	-	-	-	-	-	-	-	-	-	-	-	-	-	-	-	-	-
AABL01000057_996_YM01_108604	1	GG	RR	RR	GG	GG	GG	RR	RR	GG	GG	GG	GG	RR	RR	GG	RR	RR	RR	RR	GG	RR	GG	GG	RR	GG	RR	RR	GG	GG	GG	RR	RR	RR	GG	GG	GG	RR	GG	RR	RR	RR	RR	RR	GG	GG
AABL01000709_1132_YM01_110900	1	GG	RR	RR	GG	GG	GG	RR	RR	GG	GG	GG	GG	RR	RR	GG	RR	RR	RR	RR	GG	RR	GG	GG	RR	GG	RR	RR	GG	GG	GG	RR	RR	RR	GG	GG	GG	RR	GG	RR	RR	RR	RR	RR	GG	GG
AABL01000709_2054_YM01_111826	1	GG	RR	RR	GG	GG	GG	RR	RR	GG	GG	GG	GG	RR	RR	GG	RR	RR	RR	RR	GG	RR	GG	GG	RR	GG	RR	RR	GG	GG	GG	RR	RR	RR	GG	GG	GG	RR	GG	RR	RR	RR	RR	RR	GG	GG
AABL01000709_5932_YM01_115699	1	GG	RR	RR	GG	GG	GG	RR	RR	GG	GG	GG	GG	RR	RR	GG	RR	RR	RR	RR	GG	RR	GG	GG	RR	GG	RR	RR	GG	GG	GG	RR	RR	RR	GG	GG	GG	RR	GG	RR	RR	RR	RR	RR	GG	GG
AABL01000709_7271_YM01_117040	1	GG	RR	RR	GG	GG	GG	RR	RR	GG	GG	GG	GG	RR	RR	GG	RR	RR	RR	RR	GG	RR	GG	GG	RR	GG	RR	RR	GG	GG	GG	RR	RR	RR	GG	GG	GG	RR	GG	RR	RR	RR	RR	RR	GG	GG
AABL01000709_8936_YM01_118707	1	GG	RR	-	GG	-	GG	RR	RR	GG	GG	GG	GG	RR	RR	GG	RR	RR	RR	RR	GG	RR	GG	GG	RR	GG	RR	RR	GG	GG	GG	RR	RR	RR	GG	GG	GG	RR	GG	RR	RR	RR	RR	RR	-	GG
AABL01000015_1981_YM01_121612	1	GG	RR	-	-	-	-	-	-	-	-	-	-	-	-	-	-	-	-	-	-	-	-	-	-	-	-	-	-	-	-	-	-	-	-	-	-	-	-	-	-	-	-	-	-	-
AABL01000015_2982_YM01_122612	1	GG	RR	RR	GG	GG	GG	RR	RR	GG	GG	GG	GG	RR	RR	GG	RR	RR	RR	RR	GG	RR	GG	GG	RR	GG	RR	RR	GG	GG	GG	RR	RR	RR	GG	GG	GG	RR	GG	RR	RR	RR	RR	RR	GG	GG
AABL01000015_5354_YM01_124961	1	GG	RR	RR	GG	GG	GG	RR	RR	GG	GG	GG	GG	RR	RR	GG	RR	RR	RR	RR	GG	RR	GG	GG	RR	GG	RR	RR	GG	GG	GG	RR	RR	RR	GG	GG	GG	RR	GG	RR	RR	RR	RR	RR	GG	GG
AABL01000015_6215_YM01_125824	1	GG	RR	-	-	-	-	-	-	-	-	-	-	-	-	-	-	-	-	-	-	-	-	-	-	-	-	-	-	-	-	-	-	-	-	-	-	-	-	-	-	-	-	-	-	-
AABL01000015_9225_YM01_128828	1	GG	RR	-	-	-	-	-	-	-	-	-	-	-	-	-	-	-	-	-	-	-	-	-	-	-	-	-	-	-	-	-	-	-	-	-	-	-	-	-	-	-	-	-	-	-
AABL01003788_551_YM01_129654	1	GG	RR	RR	-	GG	GG	RR	RR	GG	GG	GG	GG	RR	RR	GG	RR	RR	RR	RR	GG	RR	GG	GG	RR	GG	RR	RR	GG	-	GG	RR	RR	RR	GG	GG	GG	RR	GG	RR	RR	RR	RR	RR	GG	GG
AABL01004085_441_YM01_130591	1	GG	RR	RR	GG	GG	GG	RR	RR	GG	GG	GG	GG	RR	RR	GG	RR	RR	RR	RR	GG	RR	GG	GG	RR	GG	-	RR	GG	GG	GG	RR	RR	RR	GG	GG	GG	RR	GG	RR	RR	RR	RR	RR	GG	GG
AABL01001341_644_YM01_131619	1	GG	RR	RR	GG	GG	GG	RR	RR	GG	GG	GG	GG	RR	RR	GG	RR	RR	RR	RR	GG	RR	GG	GG	RR	GG	RR	RR	GG	GG	GG	RR	RR	RR	GG	GG	GG	RR	GG	RR	RR	RR	RR	RR	GG	GG
AABL01001341_2937_YM01_134300	1	GG	RR	-	GG	GG	GG	RR	RR	GG	GG	GG	GG	RR	RR	GG	RR	RR	RR	RR	GG	RR	GG	GG	RR	GG	RR	RR	GG	GG	GG	RR	RR	RR	GG	GG	GG	RR	GG	RR	RR	RR	RR	RR	GG	GG
AABL01000924_499_YM01_135768	1	GG	RR	RR	GG	GG	GG	RR	RR	GG	GG	GG	GG	RR	RR	GG	RR	RR	RR	RR	GG	RR	GG	GG	RR	GG	RR	RR	GG	GG	GG	RR	RR	RR	GG	-	GG	RR	GG	RR	RR	RR	RR	RR	GG	GG
AABL01000924_3824_YM01_139091	1	GG	RR	RR	GG	GG	GG	RR	RR	GG	GG	GG	GG	RR	RR	GG	RR	RR	RR	RR	GG	RR	GG	GG	RR	GG	RR	RR	GG	GG	GG	RR	RR	RR	GG	GG	GG	RR	GG	-	RR	RR	RR	RR	GG	GG
AABL01000924_5555_YM01_140828	1	GG	RR	-	-	-	-	-	-	-	-	-	-	-	-	-	-	-	-	-	-	-	-	-	-	-	-	-	-	-	-	-	-	-	-	-	-	-	-	-	-	-	-	-	-	-
AABL01000924_7427_YM01_142694	1	GG	RR	RR	GG	GG	GG	RR	RR	GG	GG	GG	GG	RR	RR	GG	RR	RR	RR	RR	GG	RR	GG	GG	RR	GG	-	RR	GG	GG	GG	RR	RR	RR	GG	GG	GG	RR	GG	RR	RR	RR	RR	RR	GG	GG
AABL01000924_8252_YM01_143519	1	GG	RR	RR	GG	-	GG	RR	RR	GG	GG	GG	GG	RR	RR	GG	RR	RR	RR	RR	GG	RR	GG	GG	RR	GG	RR	RR	GG	GG	GG	RR	RR	RR	GG	GG	GG	RR	GG	RR	RR	RR	RR	RR	GG	GG
AABL01001729_4685_YM01_146950	1	GG	RR	RR	GG	GG	GG	RR	RR	GG	GG	GG	GG	RR	RR	GG	RR	RR	RR	RR	GG	RR	GG	GG	RR	GG	RR	RR	GG	GG	GG	RR	RR	RR	GG	GG	GG	RR	GG	RR	RR	RR	RR	RR	GG	GG
AABL01001729_2600_YM01_149034	1	GG	RR	RR	GG	GG	GG	RR	RR	GG	GG	GG	GG	RR	RR	GG	RR	RR	RR	RR	GG	RR	GG	GG	RR	GG	RR	RR	GG	GG	GG	RR	RR	RR	GG	GG	GG	RR	GG	RR	RR	RR	RR	RR	GG	GG
AABL01001729_345_YM01_151289	1	GG	RR	RR	GG	GG	GG	RR	RR	GG	GG	GG	GG	RR	RR	GG	RR	RR	RR	RR	GG	RR	GG	GG	RR	-	RR	RR	GG	GG	GG	RR	RR	RR	GG	GG	GG	RR	GG	RR	RR	RR	RR	RR	GG	GG
AABL01002990_224_YM01_151669	1	GG	RR	RR	GG	GG	GG	RR	RR	GG	GG	GG	GG	RR	RR	GG	RR	RR	RR	RR	GG	RR	GG	GG	RR	GG	RR	RR	GG	GG	GG	RR	RR	RR	GG	GG	GG	RR	GG	RR	RR	RR	RR	RR	GG	GG
AABL01001948_367_YM01_154439	1	GG	RR	RR	GG	GG	GG	RR	RR	GG	GG	GG	GG	RR	RR	GG	RR	RR	RR	RR	GG	RR	GG	GG	RR	GG	RR	RR	GG	GG	GG	RR	RR	RR	GG	GG	GG	RR	GG	RR	RR	RR	RR	RR	GG	GG
AABL01001948_2808_YM01_156880	1	GG	RR	RR	GG	GG	GG	RR	RR	GG	GG	GG	GG	RR	RR	GG	RR	RR	RR	RR	GG	RR	GG	GG	RR	GG	RR	RR	GG	GG	GG	RR	RR	RR	GG	GG	GG	RR	GG	RR	RR	RR	RR	RR	GG	GG
AABL01001765_1157_YM01_161321	1	GG	RR	RR	GG	GG	GG	RR	RR	GG	GG	GG	GG	RR	RR	GG	RR	RR	RR	RR	GG	RR	GG	GG	RR	GG	RR	RR	GG	GG	GG	RR	RR	RR	GG	GG	GG	RR	GG	RR	RR	RR	RR	RR	GG	GG
AABL01001765_2274_YM01_162439	1	GG	RR	RR	GG	GG	GG	RR	RR	GG	GG	GG	GG	RR	RR	GG	RR	RR	RR	RR	GG	RR	GG	GG	RR	GG	RR	RR	GG	GG	GG	RR	RR	RR	GG	GG	GG	-	-	RR	RR	RR	RR	RR	GG	GG
AABL01001765_5788_YM01_165953	1	GG	RR	RR	GG	GG	GG	RR	RR	GG	GG	GG	GG	RR	RR	GG	RR	RR	RR	RR	GG	RR	GG	GG	RR	GG	RR	RR	GG	GG	GG	RR	RR	RR	GG	GG	GG	RR	GG	-	RR	RR	RR	RR	GG	GG
AABL01001489_930_YM01_170204	1	GG	RR	RR	GG	-	GG	RR	RR	GG	GG	GG	GG	RR	RR	GG	RR	RR	RR	RR	GG	RR	GG	GG	RR	GG	RR	RR	GG	GG	GG	RR	RR	RR	GG	GG	GG	RR	GG	RR	RR	RR	RR	RR	GG	GG
AABL01001489_2147_YM01_171426	1	GG	RR	RR	GG	GG	GG	RR	RR	GG	GG	GG	GG	RR	RR	GG	RR	RR	RR	RR	GG	RR	GG	GG	RR	GG	RR	RR	GG	GG	GG	RR	RR	RR	-	GG	GG	RR	GG	RR	RR	RR	RR	RR	GG	GG
AABL01001489_5589_YM01_174864	1	GG	RR	RR	GG	GG	GG	RR	RR	GG	GG	GG	GG	RR	RR	GG	RR	RR	RR	RR	GG	RR	GG	GG	RR	GG	RR	RR	GG	GG	GG	RR	RR	RR	GG	GG	GG	RR	GG	RR	RR	RR	RR	RR	GG	GG
AABL01001489_6955_YM01_176579	1	GG	RR	RR	GG	-	GG	RR	RR	GG	GG	GG	GG	RR	RR	GG	RR	RR	RR	RR	GG	RR	GG	GG	RR	GG	RR	RR	GG	GG	GG	RR	RR	RR	GG	GG	GG	RR	GG	RR	RR	RR	RR	RR	GG	GG
AABL01001489_9480_YM01_179102	1	GG	RR	RR	GG	GG	GG	RR	RR	GG	GG	GG	GG	RR	RR	GG	RR	RR	RR	RR	GG	RR	GG	GG	RR	GG	RR	RR	GG	GG	GG	RR	RR	RR	GG	GG	GG	RR	GG	RR	RR	RR	RR	RR	GG	GG
AABL01001094_2185_YM01_183869	1	GG	RR	-	-	-	-	-	-	-	-	-	-	-	-	-	-	-	-	-	-	-	-	-	-	-	-	-	-	-	-	-	-	-	-	-	-	-	-	-	-	-	-	-	-	-
AABL01001094_576_YM01_185843	1	GG	RR	-	-	-	-	-	-	-	-	-	-	-	-	-	-	-	-	-	-	-	-	-	-	-	-	-	-	-	-	-	-	-	-	-	-	-	-	-	-	-	-	-	-	-
AABL01002975_1327_YM01_187637	1	GG	RR	-	-	-	GG	RR	-	GG	GG	GG	GG	RR	RR	GG	RR	RR	RR	RR	GG	-	GG	GG	-	GG	RR	-	GG	GG	GG	RR	RR	RR	GG	GG	GG	RR	GG	RR	RR	RR	RR	RR	-	GG
AABL01001516_2684_YM01_191743	1	GG	RR	RR	GG	GG	GG	RR	RR	-	GG	GG	GG	RR	RR	GG	RR	RR	RR	RR	GG	RR	GG	GG	RR	GG	RR	-	GG	GG	GG	RR	RR	RR	GG	GG	GG	RR	GG	RR	RR	RR	RR	RR	GG	GG
AABL01001516_1755_YM01_192666	1	GG	RR	RR	-	GG	GG	RR	RR	GG	GG	GG	GG	RR	RR	GG	RR	RR	RR	RR	GG	RR	GG	GG	RR	GG	RR	RR	GG	GG	GG	RR	RR	RR	GG	GG	GG	RR	GG	RR	RR	RR	RR	RR	-	GG
AABL01001800_1186_YM01_195586	1	GG	RR	-	GG	GG	GG	RR	RR	GG	GG	GG	GG	RR	RR	GG	RR	RR	RR	RR	GG	RR	GG	GG	RR	GG	-	RR	GG	GG	GG	RR	RR	RR	GG	GG	GG	RR	GG	RR	RR	RR	RR	RR	GG	GG
AABL01001800_3137_YM01_197509	1	GG	RR	-	-	-	-	-	-	-	-	-	-	-	-	-	-	-	-	-	-	-	-	-	-	-	-	-	-	-	-	-	-	-	-	-	-	-	-	-	-	-	-	-	-	-
AABL01001800_4141_YM01_198515	1	GG	RR	RR	GG	GG	GG	RR	RR	GG	GG	GG	GG	RR	RR	GG	RR	RR	RR	RR	GG	RR	GG	GG	RR	GG	RR	RR	GG	GG	GG	RR	RR	RR	GG	GG	GG	RR	GG	RR	RR	RR	RR	RR	GG	GG
AABL01001800_6072_YM01_200444	1	GG	RR	RR	GG	-	GG	RR	RR	GG	GG	GG	GG	RR	RR	GG	RR	RR	RR	RR	GG	RR	GG	GG	RR	GG	RR	RR	GG	GG	GG	RR	RR	RR	GG	GG	GG	RR	GG	RR	RR	RR	RR	RR	GG	GG
AABL01000465_1576_YM01_204395	1	GG	RR	-	-	-	-	-	-	-	-	-	-	-	-	-	-	-	-	-	-	-	-	-	-	-	-	-	-	-	-	-	-	-	-	-	-	-	-	-	-	-	-	-	-	-
AABL01000465_3301_YM01_206118	1	GG	RR	-	GG	GG	GG	RR	RR	GG	GG	GG	GG	RR	RR	GG	RR	RR	RR	RR	GG	RR	GG	GG	RR	GG	RR	RR	GG	GG	GG	RR	RR	RR	GG	GG	GG	RR	GG	RR	RR	RR	RR	RR	GG	GG
AABL01000465_4335_YM01_207152	1	GG	RR	RR	GG	GG	GG	RR	RR	GG	GG	GG	GG	RR	RR	GG	RR	RR	RR	RR	GG	RR	GG	GG	RR	GG	RR	RR	GG	GG	GG	RR	RR	RR	GG	GG	GG	RR	GG	RR	RR	RR	RR	RR	GG	GG
AABL01000465_6229_YM01_209398	1	GG	RR	-	-	-	-	-	-	-	-	-	-	-	-	-	-	-	-	-	-	-	-	-	-	-	-	-	-	-	-	-	-	-	-	-	-	-	-	-	-	-	-	-	-	-
AABL01000169_12021_YM01_211362	1	GG	RR	RR	-	-	GG	RR	RR	GG	GG	GG	GG	RR	RR	GG	RR	RR	-	RR	GG	RR	GG	GG	RR	GG	RR	RR	GG	GG	GG	RR	RR	RR	GG	GG	-	RR	GG	RR	RR	RR	RR	RR	-	GG
AABL01000169_11243_YM01_212136	1	GG	RR	RR	GG	GG	GG	RR	RR	GG	GG	GG	GG	RR	RR	GG	RR	RR	RR	RR	GG	RR	GG	GG	RR	GG	RR	RR	GG	GG	GG	RR	RR	RR	GG	GG	GG	RR	GG	RR	RR	RR	RR	RR	GG	GG
AABL01000169_8447_YM01_214938	1	GG	RR	-	-	-	-	-	-	-	-	-	-	-	-	-	-	-	-	-	-	-	-	-	-	-	-	-	-	-	-	-	-	-	-	-	-	-	-	-	-	-	-	-	-	-
AABL01000169_7272_YM01_216113	1	GG	RR	RR	GG	GG	GG	RR	RR	GG	GG	GG	GG	RR	RR	GG	RR	RR	RR	RR	GG	RR	GG	GG	RR	GG	RR	RR	GG	GG	GG	RR	RR	RR	GG	GG	GG	RR	GG	RR	RR	RR	RR	RR	GG	GG
AABL01000169_5476_YM01_217905	1	GG	RR	RR	GG	GG	GG	RR	RR	GG	GG	GG	GG	RR	RR	GG	RR	RR	RR	RR	GG	RR	GG	GG	RR	GG	RR	RR	GG	GG	GG	RR	RR	RR	GG	GG	GG	RR	GG	RR	RR	RR	RR	RR	GG	GG
AABL01000169_2782_YM01_220603	1	GG	RR	RR	GG	GG	GG	RR	RR	GG	GG	GG	GG	RR	RR	GG	RR	RR	RR	RR	GG	RR	GG	GG	RR	GG	RR	RR	GG	GG	GG	RR	RR	RR	GG	GG	GG	RR	GG	RR	RR	RR	RR	RR	GG	GG
AABL01000169_332_YM01_223053	1	GG	RR	RR	GG	-	GG	RR	RR	GG	GG	GG	GG	RR	RR	GG	RR	RR	RR	RR	GG	RR	GG	GG	RR	GG	RR	RR	GG	GG	GG	RR	RR	RR	GG	GG	GG	RR	GG	RR	RR	RR	RR	RR	GG	GG
AABL01002801_1933_YM01_225838	1	GG	RR	RR	GG	GG	GG	RR	RR	GG	GG	GG	GG	RR	RR	GG	RR	RR	RR	RR	GG	RR	GG	GG	RR	GG	RR	RR	GG	GG	GG	RR	RR	RR	GG	GG	GG	RR	GG	RR	RR	RR	RR	RR	GG	GG
AABL01002801_2024_YM01_225929	1	GG	RR	RR	GG	GG	GG	RR	RR	GG	GG	GG	GG	RR	RR	GG	RR	RR	RR	RR	GG	RR	GG	GG	RR	GG	RR	RR	GG	GG	GG	RR	RR	RR	GG	GG	GG	RR	GG	RR	RR	RR	RR	RR	GG	GG
AABL01003343_462_YM01_228809	1	GG	RR	RR	GG	GG	GG	RR	RR	GG	GG	GG	GG	RR	RR	GG	RR	RR	RR	RR	GG	RR	GG	GG	RR	GG	RR	RR	GG	GG	GG	RR	RR	RR	GG	GG	GG	RR	GG	RR	RR	RR	RR	RR	GG	GG
AABL01000893_1508_YM01_230774	1	GG	RR	RR	RR	GG	GG	RR	RR	GG	GG	GG	GG	RR	RR	GG	RR	RR	RR	RR	GG	RR	GG	GG	RR	GG	RR	RR	GG	GG	GG	RR	RR	RR	GG	GG	GG	RR	GG	RR	RR	RR	RR	RR	GG	GG
AABL01000892_3092_YM01_232236	1	GG	RR	RR	RR	GG	GG	RR	RR	GG	GG	GG	GG	RR	RR	GG	RR	RR	RR	RR	GG	RR	GG	GG	RR	GG	RR	RR	GG	GG	GG	RR	RR	RR	GG	GG	GG	RR	GG	RR	RR	RR	RR	RR	GG	GG
AABL01000892_240_YM01_235090	1	GG	RR	RR	RR	GG	GG	RR	RR	GG	GG	GG	GG	RR	RR	GG	RR	RR	RR	RR	GG	RR	GG	GG	RR	GG	RR	RR	GG	GG	GG	RR	RR	RR	GG	GG	GG	RR	GG	-	RR	RR	RR	RR	GG	GG
AABL01000276_18517_YM01_237286	1	GG	RR	RR	RR	GG	GG	RR	RR	GG	GG	GG	GG	RR	RR	GG	RR	RR	RR	RR	GG	RR	GG	GG	RR	GG	RR	RR	GG	GG	GG	RR	RR	RR	GG	GG	GG	RR	GG	RR	RR	RR	RR	RR	GG	GG
AABL01000276_16921_YM01_238878	1	GG	RR	RR	RR	GG	GG	RR	RR	GG	GG	GG	GG	RR	RR	GG	RR	RR	RR	RR	GG	RR	GG	GG	RR	GG	RR	RR	GG	GG	GG	RR	RR	RR	GG	GG	GG	RR	GG	RR	RR	RR	RR	RR	GG	GG
AABL01000276_15593_YM01_240213	1	GG	RR	RR	RR	GG	GG	RR	RR	GG	GG	GG	GG	RR	RR	GG	RR	RR	RR	RR	GG	RR	GG	GG	RR	GG	RR	RR	GG	GG	GG	RR	RR	RR	GG	GG	GG	RR	GG	RR	RR	RR	RR	RR	GG	GG
AABL01000276_12904_YM01_242897	1	GG	RR	RR	RR	GG	GG	RR	RR	GG	GG	GG	GG	RR	RR	GG	RR	RR	RR	RR	GG	RR	-	GG	RR	GG	RR	RR	GG	GG	GG	RR	RR	RR	GG	GG	GG	RR	GG	RR	RR	RR	RR	RR	GG	GG
AABL01000276_10112_YM01_245690	1	GG	RR	RR	RR	GG	GG	RR	RR	GG	GG	GG	GG	RR	RR	GG	RR	RR	RR	RR	GG	RR	GG	GG	RR	GG	RR	RR	GG	GG	GG	RR	RR	RR	GG	GG	GG	RR	GG	RR	RR	RR	RR	RR	GG	GG
AABL01000276_6811_YM01_248993	1	GG	RR	-	-	-	-	-	-	-	-	-	-	-	-	-	-	-	-	-	-	-	-	-	-	-	-	-	-	-	-	-	-	-	-	-	-	-	-	-	-	-	-	-	-	-
AABL01000276_3611_YM01_252197	1	GG	RR	RR	RR	GG	GG	RR	RR	GG	RR	GG	GG	RR	RR	GG	RR	RR	RR	RR	GG	RR	GG	GG	RR	GG	RR	RR	GG	GG	GG	RR	RR	RR	GG	GG	GG	RR	GG	RR	RR	RR	RR	RR	GG	GG
AABL01000276_114_YM01_255695	1	GG	RR	RR	RR	GG	GG	RR	RR	GG	RR	GG	GG	RR	RR	GG	RR	RR	RR	RR	GG	RR	GG	GG	RR	GG	RR	RR	GG	GG	GG	RR	RR	RR	GG	GG	GG	RR	GG	RR	RR	RR	RR	RR	GG	GG
AABL01000059_2532_YM01_256434	1	GG	RR	-	-	-	-	-	-	-	-	-	-	-	-	-	-	-	-	-	-	-	-	-	-	-	-	-	-	-	-	-	-	-	-	-	-	-	-	-	-	-	-	-	-	-
AABL01000059_1209_YM01_257759	1	GG	RR	RR	RR	GG	GG	RR	RR	GG	RR	GG	GG	RR	RR	GG	RR	RR	RR	RR	GG	RR	GG	GG	RR	GG	RR	RR	GG	GG	GG	RR	RR	RR	GG	GG	GG	RR	GG	RR	RR	RR	RR	RR	GG	GG
AABL01003400_515_YM01_259466	1	GG	RR	RR	RR	GG	GG	RR	RR	GG	RR	GG	GG	RR	RR	GG	RR	RR	RR	RR	GG	RR	GG	GG	RR	GG	RR	RR	GG	GG	GG	RR	RR	RR	GG	GG	GG	RR	GG	RR	RR	RR	RR	RR	GG	GG
AABL01001907_4600_YM01_260507	1	GG	RR	-	-	-	-	-	-	-	-	-	-	-	-	-	-	-	-	-	-	-	-	-	-	-	-	-	-	-	-	-	-	-	-	-	-	-	-	-	-	-	-	-	-	-
AABL01001907_2317_YM01_263145	1	GG	RR	-	-	-	-	-	-	-	-	-	-	-	-	-	-	-	-	-	-	-	-	-	-	-	-	-	-	-	-	-	-	-	-	-	-	-	-	-	-	-	-	-	-	-
AABL01001907_1574_YM01_263882	1	GG	RR	-	-	-	-	-	-	-	-	-	-	-	-	-	-	-	-	-	-	-	-	-	-	-	-	-	-	-	-	-	-	-	-	-	-	-	-	-	-	-	-	-	-	-
AABL01000179_546_YM01_265933	1	GG	RR	RR	RR	GG	GG	RR	RR	GG	RR	GG	GG	RR	RR	GG	RR	RR	RR	RR	GG	RR	GG	GG	RR	GG	RR	RR	GG	GG	GG	RR	RR	RR	GG	GG	GG	RR	GG	RR	RR	RR	RR	RR	GG	GG
AABL01000179_3182_YM01_268571	1	GG	RR	RR	RR	GG	GG	RR	RR	GG	RR	GG	GG	RR	RR	GG	RR	RR	RR	RR	GG	RR	GG	GG	RR	GG	RR	RR	GG	GG	GG	RR	RR	RR	GG	GG	GG	RR	GG	RR	RR	RR	RR	RR	GG	GG
AABL01000693_1991_YM01_273162	1	GG	RR	RR	RR	GG	GG	RR	RR	GG	RR	GG	GG	RR	RR	GG	RR	RR	RR	RR	GG	RR	GG	GG	RR	GG	RR	RR	GG	GG	GG	RR	RR	RR	GG	GG	GG	RR	GG	RR	RR	RR	RR	RR	-	GG
AABL01000693_2810_YM01_274356	1	GG	RR	RR	RR	GG	GG	RR	RR	GG	RR	GG	GG	RR	RR	GG	RR	RR	RR	RR	GG	RR	GG	GG	RR	GG	RR	RR	GG	GG	GG	RR	RR	RR	GG	GG	GG	RR	GG	RR	RR	RR	RR	RR	GG	GG
AABL01000367_7380_YM01_280092	1	GG	RR	-	-	-	-	-	-	-	-	-	-	-	-	-	-	-	-	-	-	-	-	-	-	-	-	-	-	-	-	-	-	-	-	-	-	-	-	-	-	-	-	-	-	-
AABL01000367_4045_YM01_283432	1	GG	RR	RR	RR	GG	GG	RR	RR	GG	RR	GG	GG	RR	RR	GG	RR	RR	RR	RR	GG	RR	GG	GG	RR	GG	RR	RR	GG	GG	GG	RR	RR	RR	GG	GG	GG	RR	GG	RR	RR	RR	RR	RR	GG	-
AABL01000367_291_YM01_287185	1	GG	RR	RR	RR	GG	GG	RR	RR	GG	RR	GG	GG	RR	RR	GG	RR	RR	RR	RR	GG	RR	GG	GG	RR	GG	RR	-	GG	GG	GG	RR	RR	RR	GG	GG	GG	RR	GG	RR	RR	RR	RR	RR	GG	GG
AABL01003382_200_YM01_289045	1	GG	RR	RR	RR	GG	GG	RR	RR	GG	RR	GG	GG	RR	RR	GG	RR	RR	RR	RR	GG	RR	GG	GG	RR	GG	RR	RR	GG	GG	GG	RR	RR	RR	GG	GG	GG	RR	GG	RR	RR	RR	RR	RR	GG	GG
AABL01001499_12159_YM01_289937	1	GG	RR	RR	RR	GG	GG	RR	RR	GG	RR	GG	GG	RR	RR	GG	RR	RR	RR	RR	GG	RR	GG	GG	RR	GG	RR	RR	GG	GG	GG	RR	RR	RR	GG	GG	GG	RR	GG	RR	RR	RR	RR	RR	GG	GG
AABL01001499_10029_YM01_292070	1	GG	RR	RR	RR	GG	GG	RR	RR	GG	RR	GG	GG	RR	RR	GG	RR	RR	RR	RR	GG	RR	GG	GG	RR	GG	RR	RR	GG	GG	GG	RR	RR	RR	GG	GG	GG	RR	GG	RR	RR	RR	RR	RR	GG	GG
AABL01001499_8189_YM01_293910	1	GG	RR	-	-	-	-	-	-	-	-	-	-	-	-	-	-	-	-	-	-	-	-	-	-	-	-	-	-	-	-	-	-	-	-	-	-	-	-	-	-	-	-	-	-	-
AABL01001499_7605_YM01_294494	1	GG	RR	RR	RR	GG	GG	RR	RR	GG	RR	GG	GG	RR	RR	GG	RR	RR	RR	RR	GG	RR	GG	GG	RR	GG	RR	RR	GG	GG	GG	RR	RR	RR	GG	GG	GG	RR	GG	RR	RR	RR	RR	RR	GG	GG
AABL01001499_4781_YM01_297397	1	GG	RR	RR	RR	GG	-	RR	RR	GG	RR	GG	GG	RR	RR	GG	RR	RR	RR	RR	GG	RR	GG	GG	RR	GG	-	RR	GG	GG	GG	RR	RR	RR	GG	GG	GG	RR	GG	-	RR	RR	RR	RR	GG	GG
AABL01000722_1463_YM01_303648	1	GG	RR	RR	RR	GG	GG	RR	RR	GG	RR	GG	GG	RR	RR	GG	RR	RR	RR	RR	GG	RR	GG	GG	RR	GG	RR	RR	GG	GG	GG	RR	RR	RR	GG	GG	GG	RR	GG	RR	RR	RR	RR	RR	GG	GG
AABL01000722_3067_YM01_305250	1	GG	RR	RR	RR	GG	GG	RR	RR	GG	RR	GG	GG	RR	RR	GG	RR	RR	RR	RR	GG	RR	GG	GG	RR	GG	RR	RR	GG	GG	GG	RR	RR	RR	-	GG	GG	RR	GG	RR	RR	RR	RR	RR	GG	GG
AABL01000722_4743_YM01_306989	1	GG	RR	-	-	-	-	-	-	-	-	-	-	-	-	-	-	-	-	-	-	-	-	-	-	-	-	-	-	-	-	-	-	-	-	-	-	-	-	-	-	-	-	-	-	-
AABL01000861_10121_YM01_308891	1	GG	RR	-	-	-	-	-	-	-	-	-	-	-	-	-	-	-	-	-	-	-	-	-	-	-	-	-	-	-	-	-	-	-	-	-	-	-	-	-	-	-	-	-	-	-
AABL01000861_8544_YM01_310465	1	GG	RR	RR	RR	GG	GG	RR	RR	GG	RR	GG	GG	RR	RR	GG	RR	RR	RR	RR	GG	RR	GG	GG	RR	GG	RR	RR	GG	GG	GG	RR	RR	RR	GG	GG	GG	RR	GG	RR	RR	RR	RR	RR	GG	GG
AABL01000861_6281_YM01_312728	1	GG	RR	RR	RR	GG	GG	RR	-	GG	RR	GG	GG	RR	RR	GG	RR	RR	RR	RR	GG	RR	GG	GG	RR	GG	RR	RR	GG	GG	GG	RR	RR	RR	GG	GG	GG	RR	GG	RR	RR	-	RR	RR	GG	GG
AABL01000861_5439_YM01_313572	1	GG	RR	RR	RR	GG	GG	RR	RR	GG	RR	GG	GG	RR	RR	GG	RR	RR	RR	RR	GG	RR	GG	GG	RR	GG	RR	RR	GG	GG	GG	RR	RR	RR	GG	GG	GG	RR	GG	RR	RR	RR	RR	RR	GG	GG
AABL01000861_3826_YM01_315179	1	GG	RR	-	RR	GG	GG	RR	-	GG	RR	GG	GG	RR	RR	GG	RR	RR	RR	RR	GG	RR	GG	GG	-	GG	RR	RR	GG	GG	GG	RR	RR	RR	GG	GG	GG	RR	GG	RR	RR	RR	RR	RR	-	GG
AABL01000861_1443_YM01_317568	1	GG	RR	RR	RR	GG	GG	RR	RR	GG	RR	GG	GG	RR	RR	-	RR	RR	RR	RR	GG	RR	GG	GG	RR	GG	-	RR	GG	GG	GG	RR	RR	RR	-	GG	GG	RR	GG	RR	RR	RR	RR	RR	GG	GG
AABL01000617_5048_YM01_319493	1	GG	RR	-	-	-	-	-	-	-	-	-	-	-	-	-	-	-	-	-	-	-	-	-	-	-	-	-	-	-	-	-	-	-	-	-	-	-	-	-	-	-	-	-	-	-
AABL01000617_3200_YM01_321340	1	GG	RR	RR	RR	GG	GG	RR	RR	GG	RR	GG	GG	RR	RR	GG	RR	RR	RR	RR	GG	RR	GG	GG	RR	GG	RR	RR	GG	GG	GG	RR	RR	RR	GG	GG	GG	RR	GG	RR	RR	RR	RR	RR	GG	GG
AABL01000617_737_YM01_323802	1	GG	RR	RR	RR	GG	GG	RR	RR	RR	RR	GG	GG	RR	RR	GG	RR	RR	RR	RR	GG	RR	GG	-	RR	GG	RR	RR	GG	GG	GG	RR	RR	RR	GG	GG	GG	RR	GG	RR	RR	RR	RR	RR	GG	GG
AABL01000033_323_YM01_324812	1	GG	RR	RR	RR	GG	GG	RR	RR	GG	RR	-	GG	RR	RR	GG	RR	RR	RR	RR	GG	RR	GG	GG	RR	GG	RR	RR	GG	GG	GG	RR	RR	RR	GG	GG	GG	RR	GG	RR	RR	RR	RR	RR	GG	GG
AABL01000033_3232_YM01_327723	1	GG	RR	RR	RR	GG	GG	RR	RR	GG	RR	GG	GG	RR	RR	GG	RR	RR	RR	RR	GG	RR	GG	GG	RR	GG	RR	RR	GG	GG	GG	RR	RR	RR	GG	GG	GG	RR	GG	RR	RR	RR	RR	RR	GG	GG
AABL01000033_4365_YM01_328854	1	GG	RR	RR	RR	GG	GG	RR	RR	GG	RR	GG	GG	RR	RR	GG	RR	RR	RR	RR	GG	RR	-	GG	RR	GG	RR	RR	GG	GG	GG	RR	RR	RR	GG	GG	GG	RR	GG	RR	RR	RR	RR	RR	GG	GG
AABL01000033_7338_YM01_331832	1	GG	RR	RR	RR	GG	GG	RR	RR	GG	RR	GG	GG	RR	RR	GG	RR	RR	RR	RR	GG	RR	GG	GG	RR	GG	RR	RR	GG	GG	GG	RR	RR	RR	GG	GG	GG	RR	GG	RR	RR	GG	RR	RR	GG	GG
AABL01002765_2604_YM01_336768	1	GG	RR	RR	RR	GG	GG	RR	RR	GG	RR	GG	GG	RR	RR	GG	RR	RR	RR	RR	GG	RR	GG	GG	RR	GG	RR	RR	GG	GG	GG	RR	RR	RR	GG	GG	GG	RR	GG	RR	RR	GG	RR	RR	GG	GG
AABL01002765_1407_YM01_337965	1	GG	RR	-	RR	GG	GG	RR	RR	GG	RR	GG	GG	RR	RR	GG	RR	RR	RR	RR	GG	RR	GG	GG	RR	GG	RR	RR	GG	GG	GG	RR	RR	RR	GG	GG	GG	RR	GG	-	RR	GG	RR	RR	GG	GG
AABL01001064_1211_YM01_340792	1	GG	RR	-	-	-	-	-	-	-	-	-	-	-	-	-	-	-	-	-	-	-	-	-	-	-	-	-	-	-	-	-	-	-	-	-	-	-	-	-	-	-	-	-	-	-
AABL01001064_3490_YM01_343073	1	GG	RR	-	RR	GG	GG	RR	-	GG	RR	GG	GG	RR	RR	GG	RR	RR	RR	RR	GG	-	GG	GG	-	GG	RR	RR	GG	GG	GG	RR	RR	RR	GG	GG	GG	RR	GG	RR	RR	GG	RR	RR	GG	GG
AABL01001064_4615_YM01_344194	1	GG	RR	RR	RR	GG	GG	RR	RR	GG	RR	GG	GG	RR	RR	GG	RR	RR	RR	RR	GG	RR	GG	GG	RR	GG	RR	RR	GG	GG	GG	RR	RR	RR	GG	GG	GG	RR	GG	RR	RR	GG	RR	RR	GG	GG
AABL01003799_499_YM01_346826	1	GG	RR	RR	RR	GG	GG	RR	RR	GG	RR	GG	GG	RR	RR	GG	RR	RR	RR	RR	GG	RR	GG	GG	RR	GG	RR	RR	GG	GG	GG	RR	RR	RR	GG	GG	GG	RR	GG	RR	RR	GG	RR	RR	GG	GG
AABL01001214_601_YM01_349805	1	GG	RR	RR	RR	GG	GG	RR	RR	GG	RR	GG	GG	RR	RR	GG	RR	RR	RR	RR	GG	RR	GG	GG	RR	GG	RR	RR	GG	GG	GG	RR	RR	RR	GG	GG	GG	RR	GG	RR	RR	GG	RR	RR	GG	GG
AABL01001524_1783_YM01_349805	1	GG	RR	RR	RR	GG	GG	RR	RR	GG	RR	GG	GG	RR	RR	-	RR	RR	RR	RR	GG	RR	GG	GG	RR	GG	RR	RR	GG	GG	GG	RR	RR	RR	GG	GG	GG	RR	GG	RR	RR	GG	RR	RR	GG	GG
AABL01001214_3818_YM01_352967	1	GG	RR	RR	-	GG	GG	RR	RR	GG	RR	GG	GG	RR	RR	GG	RR	RR	RR	RR	GG	RR	GG	GG	RR	GG	RR	RR	GG	GG	GG	RR	RR	RR	GG	GG	GG	RR	GG	RR	RR	GG	RR	RR	GG	GG
AABL01000348_5165_YM01_354126	1	GG	RR	RR	RR	GG	GG	RR	RR	GG	RR	GG	GG	RR	RR	GG	RR	RR	RR	RR	GG	RR	GG	GG	RR	GG	RR	RR	GG	GG	GG	RR	RR	RR	GG	GG	GG	RR	GG	RR	RR	GG	RR	RR	GG	GG
AABL01000348_3749_YM01_355895	1	GG	RR	RR	RR	GG	GG	RR	RR	GG	RR	GG	GG	RR	RR	GG	RR	RR	RR	RR	GG	RR	GG	GG	RR	GG	RR	RR	GG	GG	GG	RR	RR	RR	GG	GG	GG	RR	GG	RR	RR	GG	RR	RR	GG	GG
AABL01000348_855_YM01_358787	1	GG	RR	-	-	-	-	-	-	-	-	-	-	-	-	-	-	-	-	-	-	-	-	-	-	-	-	-	-	-	-	-	-	-	-	-	-	-	-	-	-	-	-	-	-	-
AABL01002419_4485_YM01_360110	1	GG	RR	RR	RR	GG	GG	RR	RR	GG	RR	GG	GG	RR	RR	GG	RR	RR	RR	RR	GG	RR	GG	GG	-	GG	-	RR	GG	GG	GG	RR	RR	RR	GG	GG	GG	-	GG	RR	RR	GG	-	RR	GG	GG
AABL01002419_2252_YM01_362700	1	GG	RR	RR	RR	GG	GG	RR	RR	GG	RR	GG	GG	RR	RR	GG	RR	RR	RR	RR	GG	RR	GG	GG	RR	GG	RR	RR	GG	GG	GG	RR	RR	RR	GG	GG	GG	RR	GG	-	RR	GG	RR	RR	GG	GG
AABL01001362_5272_YM01_366134	1	GG	RR	RR	RR	GG	GG	RR	RR	GG	RR	GG	GG	RR	RR	GG	RR	RR	RR	RR	GG	RR	GG	GG	RR	GG	RR	RR	GG	GG	GG	RR	RR	RR	GG	GG	GG	RR	GG	RR	RR	GG	RR	RR	GG	GG
AABL01001362_2304_YM01_369081	1	GG	RR	RR	RR	GG	GG	RR	RR	GG	RR	GG	GG	RR	RR	GG	RR	RR	RR	RR	GG	RR	GG	GG	RR	GG	RR	RR	GG	GG	GG	RR	RR	RR	GG	GG	GG	RR	GG	RR	RR	GG	RR	RR	GG	GG
AABL01001362_618_YM01_370748	1	GG	RR	RR	RR	GG	GG	RR	RR	GG	RR	GG	GG	RR	RR	GG	RR	RR	RR	RR	GG	RR	GG	GG	RR	GG	RR	RR	GG	GG	GG	RR	RR	RR	GG	GG	GG	RR	GG	RR	RR	GG	RR	RR	GG	GG
AABL01000534_576_YM01_372596	1	GG	RR	RR	RR	GG	GG	RR	RR	GG	RR	GG	GG	RR	RR	GG	RR	RR	RR	RR	GG	RR	GG	GG	RR	GG	-	RR	GG	GG	GG	RR	RR	RR	GG	-	GG	RR	-	RR	RR	GG	RR	RR	GG	GG
AABL01000534_2093_YM01_374115	1	GG	RR	RR	RR	GG	GG	RR	RR	GG	RR	GG	GG	RR	RR	GG	RR	RR	RR	RR	GG	RR	GG	GG	RR	GG	RR	RR	GG	GG	GG	-	RR	RR	GG	GG	GG	RR	GG	RR	RR	GG	RR	RR	GG	GG
AABL01000534_5471_YM01_377493	1	GG	RR	RR	RR	GG	GG	RR	RR	GG	RR	GG	GG	RR	RR	GG	RR	RR	RR	RR	GG	RR	GG	GG	RR	GG	RR	RR	GG	GG	GG	RR	RR	RR	GG	GG	GG	RR	GG	-	RR	GG	RR	RR	GG	GG
AABL01001330_1520_YM01_384342	1	GG	RR	RR	RR	GG	GG	RR	RR	GG	RR	GG	GG	RR	RR	GG	RR	RR	RR	RR	GG	RR	GG	GG	RR	GG	RR	RR	GG	GG	GG	RR	RR	RR	GG	GG	GG	RR	GG	RR	RR	GG	RR	RR	-	GG
AABL01001330_2853_YM01_385679	1	GG	RR	RR	RR	GG	GG	RR	RR	GG	RR	GG	GG	RR	RR	GG	RR	RR	RR	RR	GG	RR	GG	GG	RR	GG	RR	RR	GG	GG	GG	RR	RR	RR	GG	GG	GG	RR	GG	RR	RR	GG	RR	RR	GG	GG
AABL01001330_5142_YM01_387962	1	GG	RR	RR	RR	GG	GG	RR	RR	GG	RR	GG	GG	RR	RR	GG	RR	RR	RR	RR	GG	RR	GG	GG	RR	GG	RR	RR	GG	GG	GG	RR	RR	RR	GG	GG	GG	RR	GG	RR	RR	GG	RR	RR	GG	RR
AABL01003107_202_YM01_389674	1	GG	RR	RR	RR	GG	GG	RR	RR	GG	RR	GG	GG	RR	RR	GG	RR	RR	RR	RR	GG	RR	GG	GG	RR	GG	RR	RR	GG	GG	GG	RR	RR	RR	GG	GG	GG	RR	GG	RR	RR	GG	RR	RR	GG	RR
AABL01001330_7449_YM01_390271	1	GG	RR	-	-	-	-	-	-	-	-	-	-	-	-	-	-	-	-	-	-	-	-	-	-	-	-	-	-	-	-	-	-	-	-	-	-	-	-	-	-	-	-	-	-	-
AABL01001330_9687_YM01_392508	1	GG	RR	RR	RR	GG	GG	RR	GG	GG	RR	GG	GG	RR	RR	GG	RR	RR	RR	RR	GG	RR	GG	GG	RR	GG	RR	RR	GG	GG	GG	RR	RR	RR	GG	GG	GG	RR	GG	RR	RR	GG	RR	RR	GG	RR
AABL01001330_11064_YM01_393885	1	GG	RR	RR	RR	GG	GG	RR	RR	GG	RR	GG	GG	RR	RR	GG	RR	RR	RR	RR	GG	RR	GG	GG	RR	GG	RR	RR	GG	GG	GG	RR	RR	RR	GG	GG	GG	RR	GG	RR	RR	GG	RR	RR	GG	RR
AABL01001330_12520_YM01_395341	1	GG	RR	-	-	-	-	-	-	-	-	-	-	-	-	-	-	-	-	-	-	-	-	-	-	-	-	-	-	-	-	-	-	-	-	-	-	-	-	-	-	-	-	-	-	-
AABL01001330_14634_YM01_397459	1	GG	RR	-	-	-	-	-	-	-	-	-	-	-	-	-	-	-	-	-	-	-	-	-	-	-	-	-	-	-	-	-	-	-	-	-	-	-	-	-	-	-	-	-	-	-
AABL01001330_16137_YM01_398967	1	GG	RR	RR	RR	GG	GG	RR	RR	GG	RR	GG	GG	RR	RR	GG	RR	RR	RR	RR	GG	RR	GG	GG	RR	GG	RR	RR	GG	GG	GG	RR	RR	RR	GG	GG	GG	RR	GG	RR	RR	GG	RR	RR	GG	RR
AABL01000137_1676_YM01_401335	1	GG	RR	RR	RR	GG	GG	RR	RR	GG	RR	GG	GG	RR	RR	GG	RR	RR	RR	RR	GG	RR	GG	GG	-	GG	RR	RR	GG	GG	GG	RR	RR	RR	GG	GG	GG	RR	GG	RR	RR	GG	RR	RR	GG	RR
AABL01000137_2992_YM01_402651	1	GG	RR	RR	RR	GG	GG	RR	RR	GG	RR	GG	GG	RR	RR	GG	RR	RR	RR	RR	GG	RR	GG	GG	RR	GG	RR	RR	GG	GG	GG	RR	RR	RR	GG	GG	GG	RR	GG	RR	RR	GG	RR	RR	GG	RR
AABL01000881_1985_YM01_405159	1	GG	RR	RR	RR	GG	GG	RR	RR	GG	RR	GG	GG	RR	RR	GG	RR	RR	RR	RR	GG	RR	GG	GG	RR	GG	RR	RR	GG	GG	GG	RR	RR	RR	GG	GG	GG	RR	GG	RR	RR	GG	RR	RR	GG	RR
AABL01000881_3505_YM01_406679	1	GG	RR	RR	RR	GG	GG	RR	RR	GG	RR	GG	GG	RR	RR	GG	RR	RR	RR	RR	GG	RR	GG	GG	RR	GG	RR	RR	GG	GG	GG	RR	RR	RR	GG	GG	GG	RR	GG	RR	RR	GG	RR	RR	GG	RR
AABL01000881_4440_YM01_407616	1	GG	RR	RR	RR	GG	GG	RR	RR	GG	RR	GG	GG	RR	RR	GG	RR	RR	RR	RR	GG	RR	GG	GG	RR	GG	RR	RR	GG	GG	GG	RR	RR	RR	GG	GG	GG	RR	GG	RR	RR	GG	RR	RR	GG	RR
AABL01000881_7761_YM01_410940	1	GG	RR	-	-	-	-	-	-	-	-	-	-	-	-	-	-	-	-	-	-	-	-	-	-	-	-	-	-	-	-	-	-	-	-	-	-	-	-	-	-	-	-	-	-	-
AABL01000881_8897_YM01_412129	1	GG	RR	RR	RR	GG	GG	RR	RR	GG	RR	GG	GG	RR	RR	GG	RR	RR	RR	RR	GG	RR	GG	GG	RR	GG	RR	RR	GG	-	GG	RR	RR	RR	GG	GG	GG	RR	GG	RR	RR	GG	RR	RR	GG	RR
AABL01000881_11943_YM01_415179	1	GG	RR	RR	RR	GG	GG	RR	RR	GG	RR	GG	GG	RR	RR	GG	RR	RR	RR	RR	GG	RR	GG	GG	RR	GG	RR	RR	GG	GG	GG	RR	RR	RR	GG	-	GG	RR	GG	RR	RR	GG	RR	RR	GG	RR
AABL01000881_12100_YM01_415333	1	GG	RR	RR	RR	GG	GG	RR	RR	GG	RR	GG	GG	RR	RR	GG	RR	RR	RR	RR	GG	RR	GG	GG	RR	GG	RR	RR	GG	GG	GG	RR	RR	RR	GG	GG	GG	RR	GG	RR	RR	GG	RR	RR	GG	RR
AABL01000881_14001_YM01_417232	1	GG	RR	RR	RR	GG	GG	RR	RR	GG	RR	GG	GG	RR	RR	GG	RR	RR	RR	RR	GG	RR	GG	GG	RR	GG	RR	-	GG	GG	GG	RR	RR	RR	GG	GG	GG	RR	GG	RR	RR	GG	RR	RR	GG	RR
AABL01000881_17072_YM01_420309	1	GG	RR	-	-	-	-	-	-	-	-	-	-	-	-	-	-	-	-	-	-	-	-	-	-	-	-	-	-	-	-	-	-	-	-	-	-	-	-	-	-	-	-	-	-	-
AABL01000881_18583_YM01_421814	1	GG	RR	-	-	-	-	-	-	-	-	-	-	-	-	-	-	-	-	-	-	-	-	-	-	-	-	-	-	-	-	-	-	-	-	-	-	-	-	-	-	-	-	-	-	-
AABL01000881_21840_YM01_425073	1	GG	RR	RR	RR	GG	GG	RR	RR	GG	RR	GG	GG	RR	RR	GG	RR	RR	RR	RR	GG	RR	GG	GG	RR	GG	RR	RR	GG	GG	GG	RR	RR	RR	GG	GG	GG	RR	GG	RR	RR	GG	RR	RR	GG	RR
AABL01000881_22208_YM01_425439	1	GG	RR	RR	RR	GG	GG	RR	RR	GG	RR	GG	GG	RR	RR	GG	RR	RR	RR	RR	GG	RR	GG	GG	RR	GG	RR	RR	GG	GG	GG	RR	RR	RR	GG	GG	-	RR	GG	RR	RR	GG	RR	RR	GG	RR
AABL01000818_2440_YM01_430394	1	GG	RR	RR	RR	GG	GG	RR	RR	GG	RR	GG	GG	RR	RR	GG	RR	RR	RR	RR	GG	RR	GG	GG	RR	GG	RR	RR	GG	GG	GG	RR	RR	RR	GG	GG	GG	RR	GG	RR	RR	GG	RR	RR	GG	RR
AABL01000818_4095_YM01_432052	1	GG	RR	RR	RR	GG	GG	RR	RR	GG	RR	GG	GG	RR	RR	GG	RR	RR	RR	RR	GG	RR	GG	GG	RR	GG	RR	RR	GG	GG	GG	RR	RR	RR	GG	GG	GG	RR	GG	RR	RR	GG	RR	RR	GG	RR
AABL01000818_6345_YM01_434297	1	GG	RR	RR	RR	GG	GG	RR	RR	GG	RR	GG	GG	RR	RR	GG	RR	RR	RR	RR	GG	RR	GG	GG	RR	GG	RR	RR	GG	GG	GG	RR	RR	RR	GG	GG	GG	RR	GG	RR	RR	GG	RR	RR	GG	RR
AABL01000770_4276_YM01_439812	1	GG	RR	-	-	-	-	-	-	-	-	-	-	-	-	-	-	-	-	-	-	-	-	-	-	-	-	-	-	-	-	-	-	-	-	-	-	-	-	-	-	-	-	-	-	-
AABL01000065_1268_YM01_441600	1	GG	RR	RR	RR	GG	GG	RR	RR	GG	RR	GG	GG	RR	RR	GG	RR	RR	RR	RR	GG	RR	GG	GG	RR	GG	RR	RR	GG	GG	GG	RR	RR	RR	GG	GG	GG	RR	GG	RR	RR	GG	RR	RR	GG	RR
AABL01000065_4899_YM01_445232	1	GG	RR	-	-	GG	GG	-	RR	GG	RR	GG	GG	RR	-	GG	-	RR	RR	-	GG	RR	GG	GG	-	GG	-	-	GG	GG	GG	-	RR	RR	GG	GG	GG	-	GG	GG	RR	GG	RR	RR	GG	RR
AABL01000065_6290_YM01_446623	1	GG	RR	RR	RR	GG	GG	RR	RR	GG	RR	GG	GG	RR	RR	GG	RR	RR	RR	RR	GG	RR	GG	GG	RR	GG	RR	RR	GG	GG	GG	RR	RR	RR	GG	GG	GG	RR	GG	RR	RR	GG	RR	RR	GG	RR
AABL01002211_6391_YM01_449685	1	GG	RR	RR	RR	GG	GG	RR	RR	GG	RR	GG	GG	RR	RR	GG	RR	RR	RR	RR	GG	RR	-	GG	RR	GG	RR	RR	GG	GG	GG	RR	RR	RR	GG	GG	GG	RR	GG	RR	RR	GG	RR	RR	GG	RR
AABL01002211_4370_YM01_451704	1	GG	RR	RR	RR	GG	GG	RR	RR	GG	RR	GG	GG	RR	RR	GG	RR	RR	RR	RR	GG	RR	GG	GG	RR	GG	RR	RR	GG	GG	GG	RR	RR	RR	GG	GG	GG	RR	GG	RR	RR	GG	RR	RR	GG	RR
AABL01002211_3571_YM01_452502	1	GG	RR	RR	RR	GG	GG	RR	RR	GG	RR	GG	GG	RR	RR	GG	RR	RR	RR	RR	GG	RR	GG	GG	RR	GG	RR	RR	GG	GG	GG	RR	RR	RR	GG	GG	GG	RR	GG	RR	RR	GG	RR	RR	GG	RR
AABL01000959_8740_YM01_461788	1	GG	RR	RR	RR	GG	GG	RR	RR	GG	RR	GG	GG	RR	RR	GG	RR	RR	RR	RR	GG	RR	GG	GG	RR	GG	RR	RR	GG	GG	GG	RR	RR	RR	GG	GG	GG	RR	GG	RR	RR	GG	RR	RR	GG	RR
AABL01005101_692_YM01_464487	1	GG	RR	RR	RR	GG	GG	RR	RR	GG	RR	GG	GG	RR	RR	GG	RR	RR	RR	RR	GG	RR	GG	GG	RR	GG	RR	RR	GG	GG	GG	RR	RR	RR	GG	GG	GG	RR	GG	RR	RR	GG	RR	RR	GG	RR
AABL01000959_3377_YM01_464517	1	GG	RR	RR	RR	GG	GG	RR	RR	GG	RR	GG	GG	RR	RR	GG	RR	RR	RR	RR	GG	RR	GG	GG	RR	GG	RR	RR	GG	GG	GG	RR	RR	RR	GG	GG	GG	RR	GG	RR	RR	GG	RR	RR	GG	RR
AABL01003176_279_YM01_464987	1	GG	RR	RR	RR	GG	GG	RR	RR	GG	RR	GG	GG	RR	RR	GG	RR	RR	RR	RR	GG	RR	GG	GG	RR	GG	RR	-	GG	GG	GG	RR	RR	RR	GG	GG	GG	RR	GG	RR	RR	GG	RR	RR	GG	RR
AABL01000959_1981_YM01_465918	1	GG	RR	RR	-	GG	GG	-	RR	GG	RR	GG	GG	RR	RR	GG	RR	RR	RR	RR	GG	RR	GG	GG	RR	GG	RR	RR	GG	GG	GG	RR	RR	RR	GG	GG	GG	RR	GG	RR	RR	GG	RR	RR	GG	RR
AABL01005037_443_YM01_468453	1	GG	RR	RR	RR	GG	-	RR	RR	GG	RR	GG	GG	RR	RR	GG	RR	RR	RR	RR	GG	RR	GG	GG	RR	GG	RR	RR	GG	GG	GG	RR	RR	RR	GG	GG	GG	RR	GG	RR	RR	GG	RR	RR	GG	RR
AABL01000877_14269_YM01_470031	1	GG	RR	RR	RR	GG	GG	RR	RR	GG	RR	GG	GG	RR	RR	GG	RR	RR	RR	RR	GG	RR	GG	GG	RR	GG	RR	RR	GG	-	GG	RR	RR	RR	GG	GG	GG	RR	GG	-	RR	GG	RR	RR	-	RR
AABL01000877_13066_YM01_471229	1	GG	RR	RR	RR	GG	GG	RR	RR	GG	RR	GG	GG	RR	RR	GG	RR	RR	RR	RR	GG	RR	GG	GG	RR	GG	RR	RR	GG	GG	GG	RR	RR	RR	GG	GG	GG	RR	GG	RR	RR	GG	RR	RR	GG	RR
AABL01000877_11384_YM01_472914	1	GG	RR	RR	RR	GG	GG	RR	RR	GG	RR	GG	GG	RR	RR	GG	RR	RR	RR	RR	GG	RR	GG	GG	RR	GG	RR	RR	GG	GG	GG	RR	RR	RR	GG	GG	GG	RR	GG	RR	RR	GG	RR	RR	GG	RR
AABL01000877_8865_YM01_475435	1	GG	RR	-	RR	-	GG	RR	RR	GG	RR	GG	GG	RR	RR	GG	RR	RR	RR	-	GG	RR	GG	GG	RR	GG	-	RR	GG	GG	GG	RR	RR	RR	GG	GG	GG	RR	GG	RR	RR	GG	RR	RR	GG	RR
AABL01000877_5873_YM01_478421	1	GG	RR	RR	RR	GG	GG	RR	RR	GG	RR	GG	GG	RR	RR	GG	RR	RR	RR	RR	GG	RR	GG	GG	RR	GG	RR	RR	GG	GG	GG	RR	RR	RR	GG	GG	GG	RR	GG	RR	RR	GG	RR	RR	GG	RR
AABL01000877_3770_YM01_480529	1	GG	RR	-	-	-	-	-	-	-	-	-	-	-	-	-	-	-	-	-	-	-	-	-	-	-	-	-	-	-	-	-	-	-	-	-	-	-	-	-	-	-	-	-	-	-
AABL01000877_972_YM01_483328	1	GG	RR	RR	RR	GG	GG	RR	RR	GG	RR	GG	GG	RR	RR	GG	RR	RR	RR	RR	GG	RR	GG	GG	RR	GG	RR	GG	GG	GG	GG	RR	RR	RR	GG	GG	GG	RR	GG	RR	RR	GG	RR	RR	GG	RR
AABL01001511_4042_YM01_485155	1	GG	RR	-	RR	GG	GG	RR	RR	GG	RR	GG	GG	RR	RR	GG	RR	-	RR	RR	GG	RR	GG	GG	RR	GG	RR	GG	GG	GG	GG	RR	RR	RR	GG	GG	GG	RR	GG	RR	RR	GG	RR	RR	GG	RR
AABL01001511_2222_YM01_486969	1	GG	RR	RR	RR	GG	GG	RR	RR	GG	RR	GG	GG	RR	RR	GG	RR	RR	RR	RR	GG	RR	GG	GG	RR	GG	RR	GG	GG	GG	GG	RR	RR	RR	GG	GG	GG	RR	GG	RR	RR	GG	RR	RR	GG	RR
AABL01000450_3865_YM01_493828	1	GG	RR	RR	RR	GG	GG	RR	RR	GG	RR	GG	GG	RR	RR	GG	RR	RR	RR	RR	GG	RR	GG	GG	RR	GG	RR	GG	GG	GG	GG	RR	RR	RR	GG	GG	GG	RR	GG	GG	RR	GG	RR	RR	GG	RR
AABL01000450_4559_YM01_494523	1	GG	RR	-	RR	-	GG	RR	RR	GG	RR	GG	GG	RR	RR	GG	RR	RR	RR	RR	GG	RR	GG	GG	RR	GG	RR	GG	GG	GG	GG	RR	RR	RR	GG	GG	GG	RR	GG	GG	RR	GG	RR	RR	-	RR
AABL01000450_7685_YM01_497650	1	GG	RR	RR	RR	-	GG	RR	RR	GG	RR	GG	GG	RR	RR	GG	RR	RR	RR	RR	GG	RR	GG	GG	RR	GG	RR	GG	GG	GG	GG	RR	RR	RR	GG	GG	GG	RR	GG	GG	RR	GG	RR	RR	-	RR
AABL01000450_8447_YM01_498408	1	GG	RR	-	-	-	-	-	-	-	-	-	-	-	-	-	-	-	-	-	-	-	-	-	-	-	-	-	-	-	-	-	-	-	-	-	-	-	-	-	-	-	-	-	-	-
AABL01001601_827_YM01_501072	1	GG	RR	RR	RR	-	GG	RR	RR	GG	RR	GG	GG	RR	RR	GG	RR	RR	RR	RR	GG	-	GG	GG	RR	GG	RR	GG	GG	GG	GG	RR	RR	RR	GG	GG	GG	RR	GG	GG	RR	GG	RR	RR	-	RR
AABL01001601_3953_YM01_504194	1	GG	RR	RR	RR	GG	GG	RR	RR	GG	RR	GG	GG	RR	RR	GG	RR	RR	RR	RR	GG	RR	GG	-	RR	GG	RR	GG	GG	GG	GG	RR	RR	RR	GG	GG	GG	RR	GG	GG	RR	GG	RR	RR	-	RR
AABL01001601_5880_YM01_506123	1	GG	RR	RR	RR	GG	GG	RR	RR	GG	RR	GG	GG	RR	RR	-	RR	RR	RR	RR	GG	RR	-	GG	RR	GG	RR	GG	GG	GG	GG	RR	RR	RR	GG	GG	GG	RR	GG	GG	RR	GG	RR	RR	GG	RR
AABL01001601_6004_YM01_506246	1	GG	RR	-	RR	GG	GG	RR	-	GG	RR	GG	GG	RR	RR	GG	RR	RR	RR	RR	GG	RR	GG	GG	RR	GG	RR	GG	GG	GG	GG	RR	RR	RR	GG	GG	GG	RR	GG	GG	RR	GG	RR	RR	GG	RR
AABL01000287_24092_YM01_510356	1	GG	RR	-	RR	-	GG	RR	RR	GG	RR	GG	GG	RR	RR	GG	RR	RR	RR	RR	GG	RR	-	GG	RR	GG	RR	GG	GG	GG	GG	RR	RR	RR	GG	GG	-	RR	GG	GG	RR	GG	RR	RR	-	RR
AABL01000287_23559_YM01_510890	1	GG	RR	RR	RR	GG	GG	RR	RR	GG	RR	GG	GG	RR	RR	GG	RR	RR	RR	RR	GG	RR	GG	GG	RR	GG	RR	GG	GG	GG	GG	RR	RR	RR	GG	GG	GG	RR	GG	GG	RR	GG	RR	RR	GG	RR
AABL01000287_20687_YM01_513761	1	GG	RR	-	-	-	-	-	-	-	-	-	-	-	-	-	-	-	-	-	-	-	-	-	-	-	-	-	-	-	-	-	-	-	-	-	-	-	-	-	-	-	-	-	-	-
AABL01000287_18012_YM01_516433	1	GG	RR	RR	RR	GG	GG	RR	RR	GG	RR	GG	GG	RR	RR	GG	RR	RR	RR	RR	GG	RR	GG	GG	RR	GG	RR	GG	GG	GG	GG	RR	RR	RR	GG	GG	GG	RR	GG	GG	RR	GG	RR	RR	GG	RR
AABL01000287_17970_YM01_516478	1	GG	RR	RR	RR	-	GG	RR	RR	GG	RR	GG	GG	RR	RR	GG	RR	RR	RR	RR	GG	RR	GG	GG	RR	GG	RR	GG	GG	GG	GG	RR	RR	RR	GG	GG	GG	RR	GG	GG	RR	GG	RR	RR	GG	RR
AABL01000287_15415_YM01_519035	1	GG	RR	RR	RR	-	GG	RR	RR	RR	RR	GG	GG	RR	RR	GG	RR	RR	RR	RR	GG	RR	GG	GG	RR	GG	RR	-	GG	GG	GG	RR	RR	RR	GG	GG	GG	RR	GG	GG	RR	GG	RR	RR	-	RR
AABL01000287_13560_YM01_520889	1	GG	RR	RR	RR	-	-	RR	RR	RR	RR	-	-	RR	RR	-	RR	RR	RR	RR	-	RR	-	-	RR	-	RR	GG	-	-	-	RR	RR	RR	-	-	-	RR	-	GG	RR	-	RR	RR	GG	RR
AABL01000287_11236_YM01_523267	1	GG	RR	RR	RR	GG	GG	RR	RR	RR	RR	GG	GG	RR	RR	GG	RR	RR	RR	RR	GG	RR	GG	GG	RR	GG	RR	GG	GG	GG	GG	RR	RR	RR	GG	GG	GG	RR	GG	GG	RR	GG	RR	RR	GG	RR
AABL01000287_9751_YM01_524752	1	GG	RR	RR	RR	GG	GG	RR	RR	RR	RR	GG	GG	RR	RR	GG	RR	RR	RR	RR	GG	RR	GG	GG	RR	GG	RR	GG	GG	GG	GG	RR	RR	RR	GG	GG	GG	RR	GG	GG	RR	GG	RR	RR	GG	RR
AABL01000287_7768_YM01_526731	1	GG	RR	RR	RR	GG	GG	RR	RR	RR	RR	GG	GG	RR	RR	GG	RR	RR	RR	RR	GG	RR	GG	GG	RR	GG	RR	GG	GG	GG	GG	RR	RR	RR	GG	GG	GG	RR	GG	GG	RR	GG	RR	RR	GG	RR
AABL01000287_4915_YM01_529585	1	GG	RR	-	-	-	-	-	-	-	-	-	-	-	-	-	-	-	-	-	-	-	-	-	-	-	-	-	-	-	-	-	-	-	-	-	-	-	-	-	-	-	-	-	-	-
AABL01000287_2902_YM01_531602	1	GG	RR	-	-	-	-	-	-	-	-	-	-	-	-	-	-	-	-	-	-	-	-	-	-	-	-	-	-	-	-	-	-	-	-	-	-	-	-	-	-	-	-	-	-	-
AABL01000287_1923_YM01_532581	1	GG	RR	RR	RR	GG	GG	RR	RR	RR	RR	GG	GG	RR	RR	GG	RR	RR	RR	RR	GG	RR	GG	GG	RR	GG	RR	GG	GG	GG	GG	RR	RR	RR	GG	GG	GG	RR	GG	GG	RR	GG	RR	RR	GG	RR
AABL01000176_2998_YM01_535442	1	GG	RR	RR	RR	GG	GG	RR	RR	RR	RR	GG	GG	RR	RR	GG	RR	RR	RR	RR	GG	RR	GG	GG	RR	GG	RR	GG	GG	GG	GG	RR	RR	RR	GG	GG	GG	RR	GG	GG	RR	GG	RR	RR	GG	RR
AABL01000176_976_YM01_537459	1	GG	RR	RR	RR	GG	GG	RR	RR	RR	RR	GG	GG	RR	RR	GG	RR	RR	RR	RR	GG	RR	GG	GG	RR	GG	RR	GG	GG	GG	GG	RR	RR	RR	GG	GG	GG	RR	GG	GG	RR	GG	RR	RR	GG	RR
AABL01002574_4018_YM01_540382	1	GG	RR	-	-	-	-	-	-	-	-	-	-	-	-	-	-	-	-	-	-	-	-	-	-	-	-	-	-	-	-	-	-	-	-	-	-	-	-	-	-	-	-	-	-	-
AABL01002574_2506_YM01_541730	1	GG	RR	-	-	-	-	-	-	-	-	-	-	-	-	-	-	-	-	-	-	-	-	-	-	-	-	-	-	-	-	-	-	-	-	-	-	-	-	-	-	-	-	-	-	-
AABL01002574_1950_YM01_542181	1	GG	RR	-	-	-	-	-	-	-	-	-	-	-	-	-	-	-	-	-	-	-	-	-	-	-	-	-	-	-	-	-	-	-	-	-	-	-	-	-	-	-	-	-	-	-
AABL01003473_660_YM01_545502	1	GG	RR	RR	RR	GG	GG	RR	GG	RR	RR	GG	GG	GG	RR	GG	GG	RR	GG	GG	GG	GG	GG	GG	RR	GG	RR	GG	GG	GG	GG	GG	GG	RR	GG	GG	GG	RR	GG	GG	GG	GG	GG	GG	GG	GG
AABL01001509_1240_YM01_546546	1	GG	RR	RR	RR	RR	GG	RR	RR	RR	RR	GG	GG	RR	RR	GG	RR	RR	RR	RR	GG	RR	RR	-	RR	GG	RR	GG	GG	GG	GG	RR	RR	RR	GG	GG	GG	RR	GG	GG	RR	GG	RR	RR	GG	RR
AABL01002134_1898_YM01_551074	1	GG	RR	-	-	-	-	-	-	-	-	-	-	-	-	-	-	-	-	-	-	-	-	-	-	-	-	-	-	-	-	-	-	-	-	-	-	-	-	-	-	-	-	-	-	-
AABL01002134_2110_YM01_551285	1	GG	RR	RR	RR	GG	GG	RR	RR	RR	RR	GG	GG	RR	RR	GG	RR	RR	RR	RR	GG	RR	GG	-	RR	-	RR	GG	GG	GG	GG	RR	RR	RR	GG	GG	GG	RR	GG	-	RR	GG	RR	RR	-	-
AABL01000294_1310_YM01_556370	1	GG	RR	-	-	-	-	-	-	-	-	-	-	-	-	-	-	-	-	-	-	-	-	-	-	-	-	-	-	-	-	-	-	-	-	-	-	-	-	-	-	-	-	-	-	-
AABL01000294_2899_YM01_557956	1	GG	RR	RR	RR	GG	GG	RR	RR	RR	RR	GG	GG	RR	RR	GG	RR	RR	RR	RR	GG	RR	GG	GG	RR	GG	RR	GG	GG	GG	GG	RR	RR	RR	GG	GG	GG	RR	GG	GG	RR	GG	RR	RR	GG	RR
AABL01000294_5640_YM01_560834	1	GG	RR	-	-	-	-	-	-	-	-	-	-	-	-	-	-	-	-	-	-	-	-	-	-	-	-	-	-	-	-	-	-	-	-	-	-	-	-	-	-	-	-	-	-	-
AABL01002468_922_YM01_567209	1	GG	RR	-	-	-	-	-	-	-	-	-	-	-	-	-	-	-	-	-	-	-	-	-	-	-	-	-	-	-	-	-	-	-	-	-	-	-	-	-	-	-	-	-	-	-
AABL01002468_2461_YM01_568745	1	GG	RR	-	-	-	-	-	-	-	-	-	-	-	-	-	-	-	-	-	-	-	-	-	-	-	-	-	-	-	-	-	-	-	-	-	-	-	-	-	-	-	-	-	-	-
AABL01002380_5798_YM01_573690	1	GG	RR	-	-	-	-	-	-	-	-	-	-	-	-	-	-	-	-	-	-	-	-	-	-	-	-	-	-	-	-	-	-	-	-	-	-	-	-	-	-	-	-	-	-	-
AABL01002380_2319_YM01_577167	1	GG	RR	-	-	-	-	-	-	-	-	-	-	-	-	-	-	-	-	-	-	-	-	-	-	-	-	-	-	-	-	-	-	-	-	-	-	-	-	-	-	-	-	-	-	-
AABL01000645_2434_YM01_582041	1	GG	RR	-	-	-	-	-	-	-	-	-	-	-	-	-	-	-	-	-	-	-	-	-	-	-	-	-	-	-	-	-	-	-	-	-	-	-	-	-	-	-	-	-	-	-
AABL01001325_1746_YM01_584895	1	GG	RR	-	-	-	-	-	-	-	-	-	-	-	-	-	-	-	-	-	-	-	-	-	-	-	-	-	-	-	-	-	-	-	-	-	-	-	-	-	-	-	-	-	-	-
AABL01000269_2584_YM01_590190	1	GG	RR	-	-	-	-	-	-	-	-	-	-	-	-	-	-	-	-	-	-	-	-	-	-	-	-	-	-	-	-	-	-	-	-	-	-	-	-	-	-	-	-	-	-	-
AABL01000269_4540_YM01_592148	1	GG	RR	-	-	-	-	-	-	-	-	-	-	-	-	-	-	-	-	-	-	-	-	-	-	-	-	-	-	-	-	-	-	-	-	-	-	-	-	-	-	-	-	-	-	-
AABL01000269_6066_YM01_593677	1	GG	RR	RR	RR	GG	GG	RR	RR	RR	RR	GG	GG	RR	RR	GG	RR	RR	RR	RR	GG	RR	GG	GG	RR	GG	RR	GG	GG	GG	GG	RR	RR	RR	GG	GG	GG	RR	GG	GG	RR	GG	RR	RR	GG	RR
AABL01000269_8328_YM01_595936	1	GG	RR	RR	RR	GG	GG	RR	RR	RR	RR	GG	GG	RR	RR	GG	RR	RR	RR	RR	GG	RR	GG	GG	RR	GG	RR	GG	GG	GG	GG	RR	RR	RR	GG	GG	GG	RR	GG	GG	RR	GG	RR	RR	GG	RR
AABL01000269_11508_YM01_599115	1	GG	RR	RR	RR	GG	GG	RR	RR	RR	RR	GG	GG	RR	RR	GG	RR	RR	RR	RR	GG	RR	GG	GG	RR	GG	RR	GG	GG	GG	GG	RR	RR	RR	GG	GG	GG	RR	GG	GG	RR	GG	RR	RR	GG	RR
AABL01000269_13585_YM01_601193	1	GG	RR	-	-	-	-	-	-	-	-	-	-	-	-	-	-	-	-	-	-	-	-	-	-	-	-	-	-	-	-	-	-	-	-	-	-	-	-	-	-	-	-	-	-	-
AABL01001422_11558_YM01_602672	1	GG	RR	-	-	-	-	-	-	-	-	-	-	-	-	-	-	-	-	-	-	-	-	-	-	-	-	-	-	-	-	-	-	-	-	-	-	-	-	-	-	-	-	-	-	-
AABL01000269_17473_YM01_604905	1	GG	RR	-	-	-	-	-	-	-	-	-	-	-	-	-	-	-	-	-	-	-	-	-	-	-	-	-	-	-	-	-	-	-	-	-	-	-	-	-	-	-	-	-	-	-
AABL01000269_19238_YM01_606671	1	GG	RR	-	-	-	-	-	-	-	-	-	-	-	-	-	-	-	-	-	-	-	-	-	-	-	-	-	-	-	-	-	-	-	-	-	-	-	-	-	-	-	-	-	-	-
AABL01000269_20705_YM01_608477	1	GG	RR	-	-	-	-	-	-	-	-	-	-	-	-	-	-	-	-	-	-	-	-	-	-	-	-	-	-	-	-	-	-	-	-	-	-	-	-	-	-	-	-	-	-	-
AABL01001359_4121_YM01_609217	1	GG	RR	RR	RR	GG	-	RR	RR	RR	RR	-	GG	RR	RR	RR	RR	RR	RR	RR	RR	RR	GG	GG	-	GG	RR	GG	GG	GG	RR	RR	RR	RR	GG	RR	GG	RR	RR	GG	RR	GG	RR	RR	-	RR
AABL01001359_1641_YM01_611698	1	GG	RR	-	-	-	-	-	-	-	-	-	-	-	-	-	-	-	-	-	-	-	-	-	-	-	-	-	-	-	-	-	-	-	-	-	-	-	-	-	-	-	-	-	-	-
AABL01002161_155_YM01_613968	1	GG	RR	-	-	-	-	-	-	-	-	-	-	-	-	-	-	-	-	-	-	-	-	-	-	-	-	-	-	-	-	-	-	-	-	-	-	-	-	-	-	-	-	-	-	-
AABL01000010_911_YM01_618284	1	GG	RR	-	-	-	-	-	-	-	-	-	-	-	-	-	-	-	-	-	-	-	-	-	-	-	-	-	-	-	-	-	-	-	-	-	-	-	-	-	-	-	-	-	-	-
AABL01000010_2953_YM01_620325	1	GG	RR	-	-	-	-	-	-	-	-	-	-	-	-	-	-	-	-	-	-	-	-	-	-	-	-	-	-	-	-	-	-	-	-	-	-	-	-	-	-	-	-	-	-	-
AABL01001936_4984_YM01_626782	1	GG	RR	-	-	-	-	-	-	-	-	-	-	-	-	-	-	-	-	-	-	-	-	-	-	-	-	-	-	-	-	-	-	-	-	-	-	-	-	-	-	-	-	-	-	-
AABL01002632_2672_YM01_628397	1	GG	RR	-	-	-	-	-	-	-	-	-	-	-	-	-	-	-	-	-	-	-	-	-	-	-	-	-	-	-	-	-	-	-	-	-	-	-	-	-	-	-	-	-	-	-
AABL01000541_7304_YM01_628438	1	GG	RR	-	-	-	-	-	-	-	-	-	-	-	-	-	-	-	-	-	-	-	-	-	-	-	-	-	-	-	-	-	-	-	-	-	-	-	-	-	-	-	-	-	-	-
AABL01002210_1089_YM01_633058	1	GG	RR	-	-	-	-	-	-	-	-	-	-	-	-	-	-	-	-	-	-	-	-	-	-	-	-	-	-	-	-	-	-	-	-	-	-	-	-	-	-	-	-	-	-	-
AABL01002210_2769_YM01_634738	1	GG	RR	RR	RR	RR	GG	RR	RR	RR	RR	RR	RR	GG	RR	GG	RR	RR	RR	RR	RR	GG	RR	RR	RR	GG	RR	RR	GG	GG	RR	GG	RR	RR	RR	GG	RR	RR	RR	GG	RR	RR	RR	RR	GG	RR
AABL01004152_273_YM01_639363	1	GG	RR	-	-	-	-	-	-	-	-	-	-	-	-	-	-	-	-	-	-	-	-	-	-	-	-	-	-	-	-	-	-	-	-	-	-	-	-	-	-	-	-	-	-	-
AABL01002444_2421_YM02_1059	2	GG	RR	-	-	-	-	-	-	-	-	-	-	-	-	-	-	-	-	-	-	-	-	-	-	-	-	-	-	-	-	-	-	-	-	-	-	-	-	-	-	-	-	-	-	-
AABL01003615_637_YM02_12838	2	GG	RR	-	-	-	-	-	-	-	-	-	-	-	-	-	-	-	-	-	-	-	-	-	-	-	-	-	-	-	-	-	-	-	-	-	-	-	-	-	-	-	-	-	-	-
AABL01001304_3525_YM02_14420	2	GG	RR	-	-	-	-	-	-	-	-	-	-	-	-	-	-	-	-	-	-	-	-	-	-	-	-	-	-	-	-	-	-	-	-	-	-	-	-	-	-	-	-	-	-	-
AABL01001938_1056_YM02_15657	2	GG	RR	-	-	-	-	-	-	-	-	-	-	-	-	-	-	-	-	-	-	-	-	-	-	-	-	-	-	-	-	-	-	-	-	-	-	-	-	-	-	-	-	-	-	-
AABL01001304_1055_YM02_16895	2	GG	RR	-	-	-	-	-	-	-	-	-	-	-	-	-	-	-	-	-	-	-	-	-	-	-	-	-	-	-	-	-	-	-	-	-	-	-	-	-	-	-	-	-	-	-
AABL01002786_525_YM02_23750	2	GG	RR	-	-	-	-	-	-	-	-	-	-	-	-	-	-	-	-	-	-	-	-	-	-	-	-	-	-	-	-	-	-	-	-	-	-	-	-	-	-	-	-	-	-	-
AABL01002569_2703_YM02_25228	2	GG	RR	-	-	-	-	-	-	-	-	-	-	-	-	-	-	-	-	-	-	-	-	-	-	-	-	-	-	-	-	-	-	-	-	-	-	-	-	-	-	-	-	-	-	-
AABL01002569_1606_YM02_26981	2	GG	RR	-	-	-	-	-	-	-	-	-	-	-	-	-	-	-	-	-	-	-	-	-	-	-	-	-	-	-	-	-	-	-	-	-	-	-	-	-	-	-	-	-	-	-
AABL01001188_712_YM02_27068	2	GG	RR	-	-	-	-	-	-	-	-	-	-	-	-	-	-	-	-	-	-	-	-	-	-	-	-	-	-	-	-	-	-	-	-	-	-	-	-	-	-	-	-	-	-	-
AABL01000001_2345_YM02_30194	2	GG	RR	-	-	-	-	-	-	-	-	-	-	-	-	-	-	-	-	-	-	-	-	-	-	-	-	-	-	-	-	-	-	-	-	-	-	-	-	-	-	-	-	-	-	-
AABL01000001_501_YM02_32038	2	GG	RR	-	-	-	-	-	-	-	-	-	-	-	-	-	-	-	-	-	-	-	-	-	-	-	-	-	-	-	-	-	-	-	-	-	-	-	-	-	-	-	-	-	-	-
AABL01000119_1343_YM02_34426	2	GG	RR	-	-	-	-	-	-	-	-	-	-	-	-	-	-	-	-	-	-	-	-	-	-	-	-	-	-	-	-	-	-	-	-	-	-	-	-	-	-	-	-	-	-	-
AABL01001926_2098_YM02_34566	2	GG	RR	-	-	-	-	-	-	-	-	-	-	-	-	-	-	-	-	-	-	-	-	-	-	-	-	-	-	-	-	-	-	-	-	-	-	-	-	-	-	-	-	-	-	-
AABL01000541_3977_YM02_37159	2	GG	RR	-	-	-	-	-	-	-	-	-	-	-	-	-	-	-	-	-	-	-	-	-	-	-	-	-	-	-	-	-	-	-	-	-	-	-	-	-	-	-	-	-	-	-
AABL01000833_752_YM02_37215	2	GG	RR	-	-	-	-	-	-	-	-	-	-	-	-	-	-	-	-	-	-	-	-	-	-	-	-	-	-	-	-	-	-	-	-	-	-	-	-	-	-	-	-	-	-	-
AABL01002261_5182_YM02_37215	2	GG	RR	-	-	-	-	-	-	-	-	-	-	-	-	-	-	-	-	-	-	-	-	-	-	-	-	-	-	-	-	-	-	-	-	-	-	-	-	-	-	-	-	-	-	-
AABL01002632_1145_YM02_39632	2	GG	RR	-	-	-	-	-	-	-	-	-	-	-	-	-	-	-	-	-	-	-	-	-	-	-	-	-	-	-	-	-	-	-	-	-	-	-	-	-	-	-	-	-	-	-
AABL01000536_10172_YM02_44415	2	GG	RR	-	-	-	-	-	-	-	-	-	-	-	-	-	-	-	-	-	-	-	-	-	-	-	-	-	-	-	-	-	-	-	-	-	-	-	-	-	-	-	-	-	-	-
AABL01000536_9326_YM02_45029	2	GG	RR	-	-	-	-	-	-	-	-	-	-	-	-	-	-	-	-	-	-	-	-	-	-	-	-	-	-	-	-	-	-	-	-	-	-	-	-	-	-	-	-	-	-	-
AABL01000648_3077_YM02_46289	2	GG	RR	-	-	-	-	-	-	-	-	-	-	-	-	-	-	-	-	-	-	-	-	-	-	-	-	-	-	-	-	-	-	-	-	-	-	-	-	-	-	-	-	-	-	-
AABL01000536_7494_YM02_46857	2	GG	RR	-	-	-	-	-	-	-	-	-	-	-	-	-	-	-	-	-	-	-	-	-	-	-	-	-	-	-	-	-	-	-	-	-	-	-	-	-	-	-	-	-	-	-
AABL01000537_1963_YM02_46857	2	GG	RR	-	-	-	-	-	-	-	-	-	-	-	-	-	-	-	-	-	-	-	-	-	-	-	-	-	-	-	-	-	-	-	-	-	-	-	-	-	-	-	-	-	-	-
AABL01003368_444_YM02_51025	2	GG	RR	RR	-	-	-	-	-	GG	-	-	-	GG	GG	-	-	-	RR	GG	-	-	-	GG	-	-	-	-	RR	-	GG	GG	RR	-	GG	GG	-	GG	-	-	-	GG	GG	-	-	-
AABL01003367_417_YM02_52008	2	GG	RR	-	RR	RR	-	RR	RR	-	-	RR	-	-	RR	-	RR	RR	RR	RR	RR	RR	RR	-	RR	-	RR	RR	RR	RR	RR	RR	-	RR	RR	RR	RR	RR	-	-	-	RR	RR	-	-	RR
AABL01001051_383_YM02_53303	2	GG	RR	-	-	-	-	-	-	-	-	-	-	-	-	-	-	-	-	-	-	-	-	-	-	-	-	-	-	-	-	-	-	-	-	-	-	-	-	-	-	-	-	-	-	-
AABL01000454_4208_YM02_58148	2	GG	RR	-	-	-	-	-	-	-	-	-	-	-	-	-	-	-	-	-	-	-	-	-	-	-	-	-	-	-	-	-	-	-	-	-	-	-	-	-	-	-	-	-	-	-
AABL01000862_4043_YM02_137396	2	GG	RR	-	-	-	-	-	-	-	-	-	-	-	-	-	-	-	-	-	-	-	-	-	-	-	-	-	-	-	-	-	-	-	-	-	-	-	-	-	-	-	-	-	-	-
AABL01000862_2183_YM02_139353	2	GG	RR	-	-	-	-	-	-	-	-	-	-	-	-	-	-	-	-	-	-	-	-	-	-	-	-	-	-	-	-	-	-	-	-	-	-	-	-	-	-	-	-	-	-	-
AABL01002531_1759_YM02_145831	2	GG	RR	-	-	-	-	-	-	-	-	-	-	-	-	-	-	-	-	-	-	-	-	-	-	-	-	-	-	-	-	-	-	-	-	-	-	-	-	-	-	-	-	-	-	-
AABL01002787_1807_YM02_148518	2	GG	RR	-	-	-	-	-	-	-	-	-	-	-	-	-	-	-	-	-	-	-	-	-	-	-	-	-	-	-	-	-	-	-	-	-	-	-	-	-	-	-	-	-	-	-
AABL01003589_285_YM02_157585	2	GG	RR	-	-	-	-	-	-	-	-	-	-	-	-	-	-	-	-	-	-	-	-	-	-	-	-	-	-	-	-	-	-	-	-	-	-	-	-	-	-	-	-	-	-	-
AABL01001997_2709_YM02_182311	2	GG	RR	-	-	-	-	-	-	-	-	-	-	-	-	-	-	-	-	-	-	-	-	-	-	-	-	-	-	-	-	-	-	-	-	-	-	-	-	-	-	-	-	-	-	-
AABL01001997_465_YM02_184558	2	GG	RR	-	-	-	-	-	-	-	-	-	-	-	-	-	-	-	-	-	-	-	-	-	-	-	-	-	-	-	-	-	-	-	-	-	-	-	-	-	-	-	-	-	-	-
AABL01000511_2592_YM02_191580	2	GG	RR	-	-	-	-	-	-	-	-	-	-	-	-	-	-	-	-	-	-	-	-	-	-	-	-	-	-	-	-	-	-	-	-	-	-	-	-	-	-	-	-	-	-	-
AABL01002518_2733_YM02_191584	2	GG	RR	-	-	-	-	-	-	-	-	-	-	-	-	-	-	-	-	-	-	-	-	-	-	-	-	-	-	-	-	-	-	-	-	-	-	-	-	-	-	-	-	-	-	-
AABL01000510_2350_YM02_191740	2	GG	RR	-	-	-	-	-	-	-	-	-	-	-	-	-	-	-	-	-	-	-	-	-	-	-	-	-	-	-	-	-	-	-	-	-	-	-	-	-	-	-	-	-	-	-
AABL01001569_1212_YM02_196284	2	GG	RR	-	-	-	-	-	-	-	-	-	-	-	-	-	-	-	-	-	-	-	-	-	-	-	-	-	-	-	-	-	-	-	-	-	-	-	-	-	-	-	-	-	-	-
AABL01002744_2231_YM02_199704	2	GG	RR	-	-	-	-	-	-	-	-	-	-	-	-	-	-	-	-	-	-	-	-	-	-	-	-	-	-	-	-	-	-	-	-	-	-	-	-	-	-	-	-	-	-	-
AABL01003199_936_YM02_200416	2	GG	RR	-	-	-	-	-	-	-	-	-	-	-	-	-	-	-	-	-	-	-	-	-	-	-	-	-	-	-	-	-	-	-	-	-	-	-	-	-	-	-	-	-	-	-
AABL01002744_911_YM02_201026	2	GG	RR	-	-	-	-	-	-	-	-	-	-	-	-	-	-	-	-	-	-	-	-	-	-	-	-	-	-	-	-	-	-	-	-	-	-	-	-	-	-	-	-	-	-	-
AABL01002566_2198_YM02_204343	2	GG	RR	-	-	-	-	-	-	-	-	-	-	-	-	-	-	-	-	-	-	-	-	-	-	-	-	-	-	-	-	-	-	-	-	-	-	-	-	-	-	-	-	-	-	-
AABL01001040_461_YM02_206626	2	GG	RR	-	-	-	-	-	-	-	-	-	-	-	-	-	-	-	-	-	-	-	-	-	-	-	-	-	-	-	-	-	-	-	-	-	-	-	-	-	-	-	-	-	-	-
AABL01001710_6504_YM02_208466	2	GG	RR	-	-	-	-	-	-	-	-	-	-	-	-	-	-	-	-	-	-	-	-	-	-	-	-	-	-	-	-	-	-	-	-	-	-	-	-	-	-	-	-	-	-	-
AABL01004539_348_YM02_209658	2	GG	RR	-	-	-	-	-	-	-	-	-	-	-	-	-	-	-	-	-	-	-	-	-	-	-	-	-	-	-	-	-	-	-	-	-	-	-	-	-	-	-	-	-	-	-
AABL01001710_4694_YM02_210274	2	GG	RR	-	-	-	-	-	-	-	-	-	-	-	-	-	-	-	-	-	-	-	-	-	-	-	-	-	-	-	-	-	-	-	-	-	-	-	-	-	-	-	-	-	-	-
AABL01000366_4754_YM02_211074	2	GG	RR	-	-	-	-	-	-	-	-	-	-	-	-	-	-	-	-	-	-	-	-	-	-	-	-	-	-	-	-	-	-	-	-	-	-	-	-	-	-	-	-	-	-	-
AABL01001710_3263_YM02_211701	2	GG	RR	-	-	-	-	-	-	-	-	-	-	-	-	-	-	-	-	-	-	-	-	-	-	-	-	-	-	-	-	-	-	-	-	-	-	-	-	-	-	-	-	-	-	-
AABL01000501_2741_YM02_215682	2	GG	RR	-	-	-	-	-	-	-	-	-	-	-	-	-	-	-	-	-	-	-	-	-	-	-	-	-	-	-	-	-	-	-	-	-	-	-	-	-	-	-	-	-	-	-
AABL01002375_5498_YM02_220744	2	GG	RR	-	-	-	-	-	-	-	-	-	-	-	-	-	-	-	-	-	-	-	-	-	-	-	-	-	-	-	-	-	-	-	-	-	-	-	-	-	-	-	-	-	-	-
AABL01002375_3287_YM02_222957	2	GG	RR	-	-	-	-	-	-	-	-	-	-	-	-	-	-	-	-	-	-	-	-	-	-	-	-	-	-	-	-	-	-	-	-	-	-	-	-	-	-	-	-	-	-	-
AABL01002375_727_YM02_225516	2	GG	RR	-	-	-	-	-	-	-	-	-	-	-	-	-	-	-	-	-	-	-	-	-	-	-	-	-	-	-	-	-	-	-	-	-	-	-	-	-	-	-	-	-	-	-
AABL01002809_2135_YM02_228700	2	GG	RR	-	-	-	-	-	-	-	-	-	-	-	-	-	-	-	-	-	-	-	-	-	-	-	-	-	-	-	-	-	-	-	-	-	-	-	-	-	-	-	-	-	-	-
AABL01002809_1690_YM02_229141	2	GG	RR	-	-	-	-	-	-	-	-	-	-	-	-	-	-	-	-	-	-	-	-	-	-	-	-	-	-	-	-	-	-	-	-	-	-	-	-	-	-	-	-	-	-	-
AABL01002285_2303_YM02_233094	2	GG	RR	GG	RR	GG	RR	RR	RR	GG	GG	GG	GG	GG	GG	RR	GG	GG	GG	GG	RR	RR	GG	GG	GG	RR	RR	GG	RR	RR	GG	GG	RR	GG	GG	GG	GG	GG	RR	GG	RR	GG	GG	RR	GG	RR
AABL01002285_709_YM02_234682	2	GG	RR	-	-	-	-	-	-	-	-	-	-	-	-	-	-	-	-	-	-	-	-	-	-	-	-	-	-	-	-	-	-	-	-	-	-	-	-	-	-	-	-	-	-	-
AABL01002672_1825_YM02_235838	2	GG	RR	GG	RR	GG	RR	RR	RR	GG	GG	GG	GG	GG	GG	RR	GG	GG	GG	GG	RR	RR	GG	GG	GG	RR	RR	GG	RR	RR	GG	GG	RR	GG	GG	GG	GG	GG	RR	GG	RR	GG	GG	RR	GG	RR
AABL01000614_11605_YM02_238244	2	GG	RR	-	-	-	-	-	-	-	-	-	-	-	-	-	-	-	-	-	-	-	-	-	-	-	-	-	-	-	-	-	-	-	-	-	-	-	-	-	-	-	-	-	-	-
AABL01000614_8439_YM02_241407	2	GG	RR	GG	RR	GG	RR	RR	RR	GG	GG	GG	GG	GG	GG	RR	GG	-	GG	GG	RR	RR	GG	GG	GG	RR	RR	GG	RR	RR	GG	GG	RR	GG	GG	GG	GG	GG	RR	GG	RR	GG	GG	RR	GG	RR
AABL01000614_7968_YM02_241874	2	GG	RR	GG	RR	GG	RR	RR	RR	GG	GG	GG	GG	GG	GG	RR	GG	GG	GG	GG	RR	RR	GG	GG	GG	RR	RR	GG	RR	RR	GG	GG	RR	GG	GG	GG	GG	GG	RR	GG	RR	GG	GG	RR	GG	RR
AABL01000614_4091_YM02_245756	2	GG	RR	-	-	-	-	-	-	-	-	-	-	-	-	-	-	-	-	-	-	-	-	-	-	-	-	-	-	-	-	-	-	-	-	-	-	-	-	-	-	-	-	-	-	-
AABL01000614_2727_YM02_247119	2	GG	RR	GG	RR	GG	RR	RR	RR	GG	GG	GG	GG	GG	GG	RR	GG	GG	GG	GG	RR	RR	GG	GG	GG	RR	RR	GG	RR	RR	GG	GG	RR	GG	GG	GG	GG	GG	RR	GG	RR	GG	GG	RR	GG	RR
AABL01000614_169_YM02_249678	2	GG	RR	GG	RR	GG	RR	RR	RR	GG	GG	GG	GG	GG	GG	RR	GG	GG	GG	GG	RR	RR	GG	GG	GG	RR	-	GG	RR	RR	GG	GG	RR	GG	GG	GG	GG	GG	RR	GG	RR	GG	GG	RR	GG	RR
AABL01000735_6042_YM02_250179	2	GG	RR	GG	RR	GG	RR	RR	RR	GG	GG	GG	GG	GG	GG	RR	GG	GG	GG	GG	RR	RR	GG	GG	GG	RR	RR	GG	RR	RR	GG	GG	RR	GG	GG	GG	GG	GG	RR	GG	RR	GG	GG	RR	GG	RR
AABL01000735_4274_YM02_251941	2	GG	RR	GG	RR	GG	RR	RR	RR	GG	GG	GG	GG	GG	GG	RR	GG	GG	GG	GG	RR	RR	GG	GG	GG	RR	RR	GG	RR	RR	GG	GG	RR	GG	GG	GG	GG	GG	RR	GG	RR	GG	GG	RR	GG	RR
AABL01000735_3889_YM02_252328	2	GG	RR	GG	RR	GG	RR	RR	RR	GG	GG	GG	GG	GG	GG	RR	GG	GG	GG	GG	RR	RR	GG	GG	GG	RR	RR	GG	RR	RR	GG	GG	RR	GG	GG	GG	GG	GG	RR	GG	RR	GG	GG	RR	GG	RR
AABL01000735_436_YM02_255785	2	GG	RR	GG	RR	GG	RR	RR	RR	GG	GG	GG	GG	GG	GG	RR	GG	GG	GG	GG	-	RR	GG	GG	GG	RR	RR	GG	RR	RR	GG	GG	RR	GG	GG	GG	GG	GG	RR	GG	RR	GG	GG	RR	GG	RR
AABL01000383_541_YM02_260919	2	GG	RR	GG	RR	GG	RR	RR	RR	GG	GG	GG	GG	GG	GG	RR	GG	GG	GG	GG	RR	RR	GG	GG	GG	RR	RR	GG	RR	RR	GG	GG	RR	GG	GG	GG	GG	GG	RR	GG	RR	GG	GG	RR	GG	RR
AABL01000383_3168_YM02_263547	2	GG	RR	GG	RR	GG	RR	RR	RR	GG	GG	GG	GG	GG	GG	RR	GG	GG	GG	GG	RR	RR	GG	GG	GG	RR	RR	GG	RR	RR	GG	GG	RR	GG	GG	GG	GG	GG	RR	GG	RR	GG	GG	RR	GG	RR
AABL01000383_4348_YM02_264726	2	GG	RR	GG	RR	GG	RR	RR	RR	GG	GG	GG	GG	GG	GG	RR	GG	GG	GG	GG	RR	RR	GG	GG	GG	RR	RR	GG	RR	RR	GG	GG	RR	GG	GG	GG	GG	GG	RR	GG	RR	GG	GG	RR	GG	RR
AABL01002009_3160_YM02_265930	2	GG	RR	GG	RR	GG	RR	RR	RR	GG	GG	GG	GG	GG	GG	RR	GG	GG	GG	GG	RR	RR	GG	GG	GG	RR	RR	GG	RR	RR	GG	GG	RR	GG	GG	GG	GG	GG	RR	GG	RR	GG	GG	RR	GG	RR
AABL01002009_189_YM02_269234	2	GG	RR	GG	RR	GG	RR	RR	RR	GG	GG	GG	GG	GG	GG	RR	GG	GG	GG	GG	RR	RR	GG	GG	GG	RR	RR	GG	RR	RR	GG	GG	RR	GG	GG	GG	GG	GG	RR	GG	RR	GG	GG	RR	GG	RR
AABL01002951_1773_YM02_271454	2	GG	RR	GG	RR	GG	RR	RR	RR	GG	GG	GG	GG	GG	GG	RR	GG	GG	GG	GG	RR	RR	GG	GG	GG	RR	RR	GG	RR	RR	GG	GG	RR	GG	GG	GG	GG	GG	RR	GG	RR	GG	GG	RR	GG	RR
AABL01001794_3873_YM02_275709	2	GG	RR	GG	RR	GG	RR	RR	RR	GG	GG	GG	GG	GG	GG	RR	GG	GG	GG	GG	RR	RR	GG	GG	GG	RR	RR	GG	RR	RR	GG	GG	RR	GG	GG	GG	GG	GG	RR	GG	RR	GG	GG	RR	GG	RR
AABL01001794_5220_YM02_277058	2	GG	RR	GG	RR	GG	RR	RR	RR	GG	GG	GG	GG	GG	GG	RR	GG	GG	GG	GG	RR	RR	GG	GG	GG	RR	RR	GG	RR	RR	GG	GG	RR	GG	GG	GG	GG	GG	RR	GG	RR	GG	GG	RR	GG	RR
AABL01001794_6033_YM02_277851	2	GG	RR	GG	RR	GG	RR	RR	RR	GG	GG	GG	GG	GG	GG	RR	GG	GG	GG	GG	RR	RR	GG	GG	GG	RR	RR	GG	RR	RR	GG	GG	RR	GG	GG	GG	GG	GG	RR	GG	RR	GG	GG	RR	GG	RR
AABL01001324_4533_YM02_281171	2	GG	RR	GG	RR	GG	RR	RR	RR	GG	GG	GG	GG	GG	GG	RR	GG	GG	GG	GG	RR	RR	GG	GG	GG	RR	RR	GG	RR	RR	GG	GG	RR	GG	GG	GG	GG	GG	RR	GG	RR	GG	GG	RR	GG	RR
AABL01001324_1513_YM02_284190	2	GG	RR	GG	RR	GG	RR	RR	RR	GG	GG	GG	GG	GG	GG	RR	GG	GG	GG	GG	RR	-	GG	GG	GG	RR	RR	GG	RR	RR	GG	GG	RR	GG	GG	GG	GG	GG	RR	GG	RR	GG	GG	RR	-	RR
AABL01000650_4634_YM02_286840	2	GG	RR	GG	RR	GG	RR	RR	RR	GG	GG	GG	GG	GG	GG	RR	GG	GG	GG	GG	RR	RR	GG	GG	GG	RR	RR	GG	RR	RR	GG	GG	RR	GG	GG	GG	GG	GG	RR	GG	RR	GG	GG	RR	GG	RR
AABL01000650_2714_YM02_288761	2	GG	RR	GG	RR	GG	RR	RR	RR	GG	GG	GG	GG	GG	GG	RR	GG	GG	GG	GG	RR	RR	GG	GG	GG	RR	RR	GG	RR	RR	GG	GG	RR	GG	GG	GG	GG	GG	RR	GG	RR	GG	GG	RR	GG	RR
AABL01000650_608_YM02_290864	2	GG	RR	GG	RR	GG	RR	RR	RR	GG	GG	GG	GG	GG	GG	RR	GG	GG	RR	GG	RR	RR	GG	GG	GG	RR	RR	GG	RR	RR	GG	GG	RR	GG	GG	GG	GG	GG	RR	GG	RR	GG	GG	RR	GG	RR
AABL01002656_1725_YM02_291723	2	GG	RR	GG	RR	GG	RR	RR	RR	GG	GG	GG	GG	GG	GG	RR	GG	GG	RR	GG	RR	RR	GG	GG	GG	RR	RR	GG	RR	RR	GG	GG	RR	GG	GG	GG	GG	GG	RR	GG	RR	GG	GG	RR	GG	RR
AABL01002203_2436_YM02_293840	2	GG	RR	-	RR	-	RR	RR	RR	GG	GG	-	GG	-	-	RR	-	GG	RR	GG	RR	RR	-	-	-	RR	RR	GG	RR	RR	GG	GG	RR	GG	GG	GG	GG	GG	RR	GG	RR	GG	GG	RR	-	RR
AABL01002203_477_YM02_295804	2	GG	RR	GG	RR	GG	RR	RR	RR	GG	GG	GG	GG	GG	GG	RR	GG	GG	RR	GG	RR	RR	GG	GG	GG	RR	RR	GG	RR	RR	GG	GG	RR	GG	GG	-	GG	GG	RR	GG	RR	GG	GG	RR	-	RR
AABL01000658_9180_YM02_297744	2	GG	RR	GG	RR	GG	RR	RR	RR	GG	GG	GG	GG	GG	GG	RR	GG	GG	RR	GG	RR	RR	GG	GG	GG	RR	RR	GG	RR	RR	GG	GG	RR	GG	GG	GG	GG	GG	RR	GG	RR	GG	GG	RR	RR	RR
AABL01000658_6105_YM02_300819	2	GG	RR	GG	RR	GG	RR	RR	RR	GG	GG	GG	GG	GG	GG	RR	GG	GG	RR	GG	RR	RR	GG	GG	GG	RR	RR	GG	RR	RR	GG	GG	RR	GG	GG	GG	GG	GG	RR	GG	RR	GG	GG	RR	RR	RR
AABL01000658_2289_YM02_304632	2	GG	RR	GG	RR	GG	RR	RR	RR	GG	GG	GG	GG	GG	GG	-	GG	GG	RR	GG	RR	RR	GG	GG	GG	RR	RR	GG	RR	RR	GG	GG	RR	GG	GG	GG	GG	GG	RR	GG	RR	GG	GG	RR	RR	RR
AABL01000658_1912_YM02_305013	2	GG	RR	GG	RR	GG	RR	RR	RR	GG	GG	GG	GG	GG	GG	RR	GG	GG	RR	GG	RR	RR	GG	GG	GG	RR	RR	GG	RR	RR	GG	GG	RR	GG	GG	GG	GG	GG	RR	GG	RR	GG	GG	RR	RR	RR
AABL01000117_17206_YM02_307591	2	GG	RR	GG	RR	GG	RR	RR	RR	GG	GG	GG	GG	GG	GG	RR	GG	GG	RR	GG	RR	RR	GG	GG	GG	RR	RR	GG	RR	RR	GG	GG	RR	GG	GG	GG	GG	GG	RR	GG	RR	GG	GG	RR	RR	RR
AABL01000117_15448_YM02_309292	2	GG	RR	GG	RR	GG	RR	RR	RR	GG	GG	GG	GG	GG	GG	RR	GG	GG	RR	GG	RR	RR	GG	GG	GG	RR	RR	-	RR	RR	GG	GG	RR	GG	GG	GG	GG	GG	RR	GG	RR	GG	GG	RR	RR	RR
AABL01000117_12623_YM02_312952	2	GG	RR	GG	-	GG	RR	RR	RR	GG	GG	GG	GG	GG	GG	RR	GG	GG	RR	GG	RR	RR	GG	GG	GG	-	RR	-	RR	RR	GG	GG	RR	GG	GG	GG	GG	GG	RR	GG	RR	GG	GG	RR	-	RR
AABL01000117_11383_YM02_314191	2	GG	RR	GG	RR	GG	RR	RR	RR	GG	GG	GG	GG	GG	GG	RR	GG	GG	RR	GG	RR	RR	GG	GG	GG	RR	RR	GG	RR	RR	GG	GG	RR	GG	GG	GG	GG	GG	RR	GG	RR	GG	GG	RR	RR	RR
AABL01000117_8277_YM02_317670	2	GG	RR	GG	RR	GG	RR	RR	RR	GG	GG	GG	GG	GG	GG	RR	GG	GG	RR	GG	RR	RR	GG	GG	GG	RR	RR	GG	RR	RR	GG	GG	RR	GG	GG	GG	GG	GG	RR	GG	RR	GG	GG	RR	RR	RR
AABL01000117_5450_YM02_320497	2	GG	RR	-	-	-	-	-	-	-	-	-	-	-	-	-	-	-	-	-	-	-	-	-	-	-	-	-	-	-	-	-	-	-	-	-	-	-	-	-	-	-	-	-	-	-
AABL01000117_3330_YM02_322864	2	GG	RR	GG	RR	GG	RR	RR	RR	GG	GG	GG	GG	GG	GG	RR	GG	GG	RR	GG	RR	RR	GG	GG	GG	RR	RR	GG	RR	RR	GG	GG	RR	GG	GG	GG	GG	GG	RR	GG	RR	GG	GG	RR	RR	RR
AABL01000117_1660_YM02_324537	2	GG	RR	GG	RR	GG	RR	RR	RR	GG	GG	GG	GG	GG	GG	RR	GG	GG	RR	GG	RR	RR	GG	GG	GG	RR	RR	GG	RR	RR	GG	GG	RR	GG	GG	GG	GG	GG	RR	GG	RR	GG	GG	RR	RR	RR
AABL01003166_505_YM02_327154	2	GG	RR	GG	RR	GG	RR	RR	RR	GG	GG	GG	GG	GG	GG	RR	GG	GG	RR	GG	RR	RR	GG	GG	GG	RR	RR	GG	RR	RR	GG	GG	RR	GG	GG	GG	GG	GG	RR	GG	RR	GG	GG	RR	RR	RR
AABL01000377_1299_YM02_330255	2	GG	RR	GG	RR	GG	RR	RR	RR	GG	GG	GG	GG	GG	GG	RR	GG	GG	RR	GG	RR	RR	GG	GG	GG	RR	RR	GG	RR	RR	GG	GG	RR	GG	GG	-	GG	GG	RR	GG	RR	GG	GG	RR	RR	RR
AABL01000377_3264_YM02_332219	2	GG	RR	GG	RR	GG	RR	RR	RR	GG	GG	GG	GG	GG	GG	RR	GG	GG	RR	GG	RR	RR	GG	GG	GG	RR	RR	GG	RR	RR	GG	GG	RR	GG	GG	GG	GG	GG	RR	GG	RR	GG	GG	RR	RR	RR
AABL01000377_4041_YM02_333309	2	GG	RR	GG	RR	GG	RR	RR	RR	GG	GG	GG	GG	GG	GG	RR	GG	GG	RR	GG	RR	RR	GG	GG	GG	RR	RR	GG	RR	RR	GG	GG	RR	GG	GG	GG	GG	GG	RR	GG	RR	GG	GG	RR	RR	RR
AABL01000867_258_YM02_333768	2	GG	RR	GG	RR	GG	RR	RR	RR	GG	GG	GG	GG	GG	GG	RR	GG	GG	RR	GG	RR	RR	GG	GG	GG	RR	RR	GG	RR	RR	GG	GG	RR	GG	GG	GG	GG	GG	RR	GG	RR	GG	GG	RR	RR	RR
AABL01000867_3071_YM02_336581	2	GG	RR	GG	RR	GG	RR	RR	RR	GG	GG	GG	GG	GG	GG	RR	GG	GG	RR	GG	RR	RR	GG	GG	GG	RR	RR	GG	RR	RR	GG	GG	RR	GG	GG	GG	GG	GG	RR	GG	RR	GG	GG	RR	RR	RR
AABL01002971_713_YM02_337906	2	GG	RR	GG	RR	GG	RR	RR	RR	GG	GG	GG	GG	GG	GG	RR	GG	GG	RR	GG	RR	RR	GG	GG	GG	RR	RR	GG	RR	RR	GG	GG	RR	GG	GG	GG	GG	GG	RR	GG	RR	GG	GG	RR	RR	RR
AABL01002981_861_YM02_338731	2	GG	RR	GG	RR	GG	RR	RR	RR	GG	GG	GG	GG	GG	GG	RR	GG	GG	RR	GG	RR	RR	GG	GG	GG	RR	RR	GG	RR	RR	GG	GG	RR	GG	GG	GG	GG	GG	RR	GG	RR	GG	GG	RR	RR	RR
AABL01002339_460_YM02_340074	2	GG	RR	GG	RR	GG	RR	RR	RR	GG	GG	GG	GG	GG	GG	RR	GG	GG	RR	GG	RR	RR	GG	GG	GG	RR	RR	GG	RR	RR	GG	GG	RR	GG	GG	GG	GG	GG	RR	GG	RR	GG	GG	RR	RR	RR
AABL01002339_2303_YM02_341915	2	GG	RR	GG	RR	GG	RR	RR	RR	GG	GG	GG	GG	GG	GG	RR	GG	GG	RR	GG	RR	RR	GG	GG	GG	RR	RR	GG	RR	RR	GG	GG	RR	GG	GG	GG	GG	GG	RR	GG	RR	GG	GG	RR	RR	RR
AABL01001588_176_YM02_343070	2	GG	RR	GG	RR	GG	RR	RR	RR	GG	GG	GG	GG	GG	GG	RR	GG	GG	RR	GG	RR	RR	GG	GG	GG	RR	RR	GG	RR	RR	GG	GG	RR	GG	GG	GG	GG	GG	RR	GG	RR	GG	GG	RR	RR	RR
AABL01001588_2721_YM02_345614	2	GG	RR	GG	RR	GG	RR	RR	RR	GG	GG	GG	GG	GG	GG	RR	GG	GG	RR	GG	RR	RR	GG	GG	GG	RR	RR	GG	RR	RR	GG	GG	RR	GG	GG	GG	GG	GG	RR	GG	RR	GG	GG	RR	RR	RR
AABL01001506_283_YM02_347869	2	GG	RR	GG	RR	GG	RR	RR	RR	GG	GG	GG	GG	GG	GG	RR	GG	GG	RR	GG	RR	RR	GG	GG	GG	RR	RR	GG	RR	RR	GG	GG	RR	GG	GG	GG	GG	GG	RR	GG	RR	GG	GG	RR	RR	RR
AABL01001506_2163_YM02_349751	2	GG	RR	GG	RR	GG	RR	RR	RR	GG	GG	GG	GG	GG	GG	RR	GG	GG	RR	GG	RR	RR	GG	GG	GG	RR	RR	GG	RR	RR	GG	GG	RR	GG	GG	GG	GG	GG	RR	GG	RR	GG	GG	RR	RR	RR
AABL01001506_4705_YM02_352294	2	GG	RR	GG	RR	GG	RR	RR	RR	GG	GG	GG	GG	GG	GG	RR	GG	GG	RR	GG	RR	RR	GG	GG	GG	RR	RR	GG	RR	RR	GG	GG	RR	GG	GG	GG	GG	GG	RR	GG	RR	GG	GG	RR	RR	RR
AABL01000170_14359_YM02_354133	2	GG	RR	GG	RR	GG	RR	RR	RR	GG	GG	GG	GG	GG	GG	RR	GG	GG	RR	GG	RR	RR	GG	GG	GG	RR	RR	GG	RR	RR	GG	GG	RR	GG	GG	GG	GG	GG	RR	GG	RR	GG	GG	RR	RR	RR
AABL01000170_13248_YM02_355247	2	GG	RR	-	-	-	-	-	-	-	-	-	-	-	-	-	-	-	-	-	-	-	-	-	-	-	-	-	-	-	-	-	-	-	-	-	-	-	-	-	-	-	-	-	-	-
AABL01000170_10462_YM02_358032	2	GG	RR	GG	RR	GG	RR	RR	RR	GG	GG	GG	GG	GG	GG	RR	GG	GG	RR	GG	RR	RR	GG	GG	GG	RR	RR	GG	RR	RR	GG	GG	RR	GG	GG	GG	GG	GG	RR	GG	RR	GG	GG	RR	RR	RR
AABL01000170_8379_YM02_360116	2	GG	RR	GG	RR	GG	RR	RR	RR	GG	GG	GG	GG	GG	GG	RR	GG	GG	RR	GG	RR	RR	GG	GG	GG	RR	RR	GG	RR	RR	GG	GG	RR	GG	GG	GG	GG	GG	RR	GG	RR	GG	GG	RR	RR	RR
AABL01000170_6481_YM02_362013	2	GG	RR	GG	RR	GG	RR	RR	RR	GG	GG	GG	GG	GG	GG	RR	GG	GG	RR	GG	RR	RR	GG	GG	GG	RR	RR	GG	RR	RR	GG	GG	RR	GG	GG	GG	GG	GG	RR	GG	RR	GG	GG	RR	RR	RR
AABL01000170_4651_YM02_363843	2	GG	RR	GG	RR	GG	RR	RR	RR	GG	GG	GG	GG	GG	GG	RR	GG	RR	RR	GG	RR	RR	GG	GG	GG	RR	RR	GG	RR	RR	GG	GG	RR	GG	GG	GG	GG	GG	RR	GG	RR	GG	GG	RR	RR	RR
AABL01000170_2705_YM02_365789	2	GG	RR	-	-	-	-	-	-	-	-	-	-	-	-	-	-	-	-	-	-	-	-	-	-	-	-	-	-	-	-	-	-	-	-	-	-	-	-	-	-	-	-	-	-	-
AABL01000170_1047_YM02_367442	2	GG	RR	GG	RR	GG	RR	RR	RR	GG	GG	GG	GG	GG	GG	RR	GG	RR	RR	GG	RR	RR	GG	GG	GG	RR	RR	GG	RR	RR	GG	GG	RR	GG	GG	GG	GG	GG	RR	GG	RR	GG	GG	RR	RR	RR
AABL01003274_771_YM02_370279	2	GG	RR	-	RR	-	RR	RR	RR	GG	GG	GG	GG	GG	GG	RR	GG	RR	RR	GG	RR	RR	GG	GG	GG	RR	RR	GG	RR	RR	GG	GG	RR	GG	GG	GG	GG	GG	RR	GG	RR	GG	GG	RR	RR	RR
AABL01002061_945_YM02_372018	2	GG	RR	-	-	-	-	-	-	-	-	-	-	-	-	-	-	-	-	-	-	-	-	-	-	-	-	-	-	-	-	-	-	-	-	-	-	-	-	-	-	-	-	-	-	-
AABL01002061_3255_YM02_374279	2	GG	RR	GG	RR	GG	RR	RR	RR	GG	GG	GG	GG	GG	GG	RR	GG	RR	RR	GG	RR	RR	GG	GG	GG	RR	RR	GG	RR	RR	GG	GG	RR	GG	GG	GG	GG	GG	RR	GG	RR	GG	GG	RR	RR	RR
AABL01002061_4416_YM02_375400	2	GG	RR	GG	RR	GG	RR	RR	RR	GG	GG	GG	GG	GG	GG	RR	GG	RR	RR	GG	RR	RR	GG	GG	GG	RR	RR	GG	RR	RR	GG	GG	RR	GG	GG	GG	GG	GG	RR	GG	RR	GG	GG	RR	RR	RR
AABL01002061_6838_YM02_377823	2	GG	RR	GG	RR	GG	RR	RR	RR	GG	GG	GG	GG	GG	GG	RR	GG	RR	RR	GG	RR	RR	-	GG	GG	RR	RR	GG	RR	RR	GG	GG	RR	GG	GG	GG	GG	GG	RR	GG	RR	GG	GG	RR	RR	RR
AABL01002061_8514_YM02_379496	2	GG	RR	-	-	-	-	-	-	-	-	-	-	-	-	-	-	-	-	-	-	-	-	-	-	-	-	-	-	-	-	-	-	-	-	-	-	-	-	-	-	-	-	-	-	-
AABL01002061_10487_YM02_381472	2	GG	RR	GG	RR	GG	RR	RR	RR	GG	GG	GG	GG	GG	GG	RR	GG	RR	RR	GG	RR	RR	GG	GG	GG	RR	RR	GG	RR	RR	GG	GG	RR	GG	GG	GG	GG	GG	RR	GG	RR	GG	GG	RR	RR	RR
AABL01002335_1324_YM02_382426	2	GG	RR	GG	RR	GG	RR	RR	RR	GG	GG	GG	GG	GG	GG	RR	GG	RR	RR	GG	RR	-	GG	GG	GG	RR	RR	GG	RR	RR	GG	GG	RR	GG	GG	GG	GG	GG	RR	GG	RR	GG	GG	RR	RR	RR
AABL01003015_431_YM02_382529	2	GG	RR	GG	RR	GG	RR	RR	RR	GG	GG	GG	GG	GG	GG	RR	GG	RR	RR	GG	RR	RR	GG	GG	GG	RR	RR	GG	RR	RR	GG	GG	RR	GG	GG	GG	GG	GG	RR	GG	RR	GG	GG	RR	RR	RR
AABL01002378_536_YM02_386467	2	GG	RR	GG	RR	GG	RR	RR	RR	GG	GG	GG	GG	GG	GG	RR	GG	RR	RR	GG	RR	RR	GG	GG	GG	RR	RR	GG	RR	RR	GG	GG	RR	GG	GG	GG	GG	GG	RR	GG	RR	GG	GG	RR	RR	RR
AABL01002006_3483_YM02_388829	2	GG	RR	GG	RR	GG	RR	RR	RR	GG	GG	GG	GG	GG	GG	RR	GG	RR	RR	GG	RR	RR	GG	GG	GG	RR	RR	GG	RR	RR	GG	GG	RR	GG	GG	GG	GG	GG	RR	GG	RR	GG	GG	RR	RR	RR
AABL01002006_870_YM02_391442	2	GG	RR	GG	RR	GG	RR	RR	RR	GG	GG	GG	GG	GG	GG	RR	GG	RR	RR	GG	RR	RR	GG	GG	GG	RR	RR	GG	RR	RR	GG	GG	RR	GG	GG	GG	GG	GG	RR	GG	RR	GG	GG	RR	RR	RR
AABL01003480_784_YM02_392644	2	GG	RR	GG	RR	GG	RR	RR	RR	GG	GG	GG	GG	GG	GG	RR	GG	RR	RR	GG	RR	RR	GG	GG	GG	RR	RR	GG	RR	RR	GG	GG	RR	GG	GG	GG	GG	GG	RR	GG	RR	GG	GG	RR	RR	RR
AABL01001180_1936_YM02_396302	2	GG	RR	GG	RR	GG	RR	RR	RR	GG	GG	GG	GG	GG	GG	RR	GG	RR	RR	GG	RR	RR	GG	GG	GG	RR	RR	GG	RR	RR	GG	GG	RR	GG	GG	GG	GG	GG	RR	GG	RR	-	GG	RR	RR	RR
AABL01001180_3370_YM02_397740	2	GG	RR	GG	RR	GG	RR	RR	RR	GG	GG	GG	GG	GG	GG	RR	GG	RR	RR	GG	RR	RR	GG	GG	GG	RR	RR	GG	RR	RR	GG	GG	RR	GG	GG	GG	GG	GG	RR	GG	RR	GG	GG	RR	RR	RR
AABL01005524_707_YM02_399089	2	GG	RR	GG	-	GG	RR	RR	RR	GG	GG	GG	GG	GG	GG	RR	GG	RR	RR	GG	RR	RR	GG	GG	GG	RR	RR	GG	RR	RR	GG	GG	RR	GG	GG	GG	GG	GG	RR	GG	RR	GG	GG	RR	RR	RR
AABL01001180_5714_YM02_400085	2	GG	RR	GG	RR	GG	RR	RR	RR	GG	GG	GG	GG	GG	GG	RR	GG	RR	RR	GG	RR	RR	GG	GG	GG	RR	RR	GG	RR	RR	GG	GG	RR	GG	GG	GG	GG	GG	RR	GG	RR	GG	GG	RR	RR	RR
AABL01001180_7263_YM02_401632	2	GG	RR	GG	RR	GG	RR	RR	RR	GG	GG	GG	GG	GG	GG	RR	GG	RR	RR	GG	RR	RR	GG	GG	GG	RR	RR	GG	RR	RR	GG	GG	RR	GG	GG	GG	GG	GG	RR	GG	RR	GG	GG	RR	RR	RR
AABL01002245_2563_YM02_403436	2	GG	RR	GG	RR	GG	RR	RR	RR	GG	GG	GG	GG	GG	GG	RR	GG	RR	RR	GG	RR	RR	GG	GG	GG	RR	RR	GG	RR	RR	GG	GG	RR	GG	GG	GG	GG	GG	RR	GG	RR	GG	GG	RR	RR	RR
AABL01002245_560_YM02_405424	2	GG	RR	GG	RR	GG	RR	RR	RR	GG	GG	GG	GG	GG	GG	RR	GG	RR	RR	GG	RR	RR	GG	GG	GG	RR	RR	GG	RR	RR	GG	GG	RR	GG	GG	GG	GG	GG	RR	GG	RR	GG	GG	RR	RR	RR
AABL01002517_114_YM02_406167	2	GG	RR	GG	RR	GG	RR	RR	RR	GG	GG	GG	GG	GG	GG	RR	GG	RR	RR	GG	RR	RR	GG	GG	GG	RR	RR	GG	RR	RR	GG	GG	RR	GG	GG	GG	GG	GG	RR	GG	RR	GG	GG	RR	RR	RR
AABL01002517_2723_YM02_408777	2	GG	RR	GG	RR	GG	RR	RR	RR	GG	GG	GG	GG	GG	GG	RR	GG	RR	RR	GG	RR	RR	GG	GG	GG	RR	RR	GG	RR	RR	GG	GG	RR	GG	GG	GG	GG	GG	RR	GG	RR	GG	GG	RR	RR	RR
AABL01002517_4106_YM02_410160	2	GG	RR	GG	-	GG	RR	RR	RR	GG	GG	GG	GG	GG	GG	RR	GG	RR	RR	GG	RR	RR	GG	GG	GG	RR	RR	GG	RR	RR	GG	GG	RR	GG	GG	GG	GG	GG	RR	GG	RR	GG	GG	RR	RR	RR
AABL01000272_138_YM02_412962	2	GG	RR	GG	RR	GG	RR	RR	RR	GG	GG	GG	GG	GG	GG	RR	GG	RR	RR	GG	RR	RR	GG	GG	GG	RR	RR	GG	RR	RR	GG	GG	RR	GG	GG	GG	GG	GG	RR	GG	RR	GG	GG	RR	RR	RR
AABL01000272_2267_YM02_415091	2	GG	RR	GG	RR	GG	RR	RR	RR	GG	GG	GG	GG	GG	GG	RR	GG	RR	RR	GG	RR	RR	GG	GG	GG	RR	RR	GG	RR	RR	GG	GG	RR	GG	GG	GG	GG	GG	RR	GG	RR	GG	GG	RR	RR	RR
AABL01001394_8197_YM02_416951	2	GG	RR	GG	RR	GG	RR	RR	RR	GG	GG	GG	GG	GG	GG	RR	GG	RR	RR	GG	RR	RR	GG	GG	GG	RR	RR	GG	RR	RR	GG	GG	RR	GG	GG	GG	GG	GG	RR	GG	RR	GG	GG	RR	RR	RR
AABL01001394_6984_YM02_418243	2	GG	RR	-	-	-	-	-	-	-	-	-	-	-	-	-	-	-	-	-	-	-	-	-	-	-	-	-	-	-	-	-	-	-	-	-	-	-	-	-	-	-	-	-	-	-
AABL01001394_3476_YM02_421752	2	GG	RR	-	-	-	-	-	-	-	-	-	-	-	-	-	-	-	-	-	-	-	-	-	-	-	-	-	-	-	-	-	-	-	-	-	-	-	-	-	-	-	-	-	-	-
AABL01000618_1615_YM02_427185	2	GG	RR	GG	RR	GG	RR	RR	RR	GG	GG	GG	GG	GG	GG	RR	GG	RR	RR	GG	RR	RR	GG	GG	GG	RR	RR	GG	RR	RR	GG	GG	RR	GG	GG	GG	GG	GG	RR	GG	RR	-	GG	RR	RR	RR
AABL01000618_3330_YM02_428894	2	GG	RR	GG	RR	GG	RR	RR	RR	GG	GG	GG	GG	GG	GG	RR	GG	RR	RR	GG	RR	RR	GG	GG	GG	RR	RR	GG	RR	RR	GG	GG	RR	GG	GG	GG	GG	GG	RR	GG	RR	GG	GG	RR	RR	RR
AABL01000618_4176_YM02_429710	2	GG	RR	-	-	-	-	-	-	-	-	-	-	-	-	-	-	-	-	-	-	-	-	-	-	-	-	-	-	-	-	-	-	-	-	-	-	-	-	-	-	-	-	-	-	-
AABL01003837_515_YM02_431087	2	GG	RR	-	-	-	-	-	-	-	-	-	-	-	-	-	-	-	-	-	-	-	-	-	-	-	-	-	-	-	-	-	-	-	-	-	-	-	-	-	-	-	-	-	-	-
AABL01001880_10033_YM02_433296	2	GG	RR	GG	RR	GG	RR	RR	RR	GG	GG	GG	GG	GG	GG	RR	GG	RR	RR	GG	RR	RR	GG	GG	GG	RR	RR	GG	RR	RR	GG	GG	RR	GG	GG	GG	GG	GG	RR	GG	RR	GG	GG	RR	RR	RR
AABL01001880_8545_YM02_434780	2	GG	RR	GG	RR	GG	RR	RR	RR	GG	GG	GG	GG	GG	GG	RR	GG	RR	RR	GG	RR	RR	GG	GG	GG	RR	RR	GG	RR	RR	GG	GG	RR	GG	GG	GG	GG	GG	RR	GG	RR	GG	GG	RR	RR	RR
AABL01001880_6725_YM02_436601	2	GG	RR	GG	RR	GG	RR	RR	RR	GG	GG	GG	GG	GG	GG	RR	GG	RR	RR	GG	RR	RR	GG	GG	GG	RR	RR	GG	RR	-	GG	GG	RR	GG	GG	GG	GG	GG	RR	GG	RR	GG	GG	RR	RR	RR
AABL01001880_2827_YM02_440527	2	GG	RR	GG	RR	GG	RR	RR	RR	GG	GG	GG	GG	GG	GG	RR	GG	RR	RR	GG	RR	RR	GG	GG	GG	RR	RR	GG	RR	RR	GG	GG	RR	GG	GG	GG	GG	GG	RR	GG	RR	GG	GG	RR	-	RR
AABL01001880_1206_YM02_442142	2	GG	RR	GG	RR	GG	RR	RR	RR	GG	GG	GG	GG	GG	GG	RR	GG	RR	RR	GG	RR	RR	GG	GG	GG	RR	RR	GG	RR	RR	GG	GG	RR	GG	GG	GG	GG	GG	RR	GG	RR	GG	GG	RR	RR	RR
AABL01002400_2062_YM02_445408	2	GG	RR	GG	RR	GG	RR	RR	RR	GG	GG	GG	GG	GG	GG	RR	GG	RR	RR	GG	RR	RR	GG	GG	GG	RR	RR	GG	RR	RR	GG	GG	RR	GG	GG	GG	GG	GG	RR	GG	RR	GG	GG	RR	RR	RR
AABL01002400_773_YM02_446701	2	GG	RR	GG	RR	GG	RR	RR	RR	GG	GG	GG	GG	GG	GG	RR	GG	RR	RR	GG	RR	RR	GG	GG	GG	RR	RR	GG	RR	RR	GG	GG	RR	GG	GG	GG	GG	GG	RR	GG	RR	GG	GG	RR	RR	RR
AABL01003917_462_YM02_448848	2	GG	RR	GG	RR	GG	RR	RR	RR	GG	GG	GG	GG	GG	GG	RR	GG	RR	RR	GG	RR	RR	GG	GG	GG	RR	RR	GG	RR	RR	GG	GG	RR	GG	GG	GG	GG	GG	RR	GG	RR	GG	GG	RR	RR	RR
AABL01001303_8878_YM02_450078	2	GG	RR	GG	RR	GG	RR	RR	RR	GG	GG	GG	GG	GG	GG	RR	GG	RR	RR	GG	RR	RR	GG	GG	GG	RR	RR	GG	RR	RR	GG	GG	RR	GG	GG	GG	GG	GG	RR	GG	RR	GG	GG	RR	-	RR
AABL01001303_7838_YM02_451120	2	GG	RR	GG	RR	GG	RR	RR	RR	GG	GG	GG	GG	GG	GG	RR	GG	RR	RR	GG	RR	RR	GG	GG	GG	RR	RR	-	RR	RR	GG	GG	RR	GG	GG	GG	GG	GG	RR	GG	RR	GG	GG	RR	RR	RR
AABL01001303_5215_YM02_453690	2	GG	RR	GG	RR	GG	RR	RR	RR	GG	GG	GG	GG	GG	GG	RR	GG	RR	RR	GG	RR	RR	GG	GG	GG	RR	RR	GG	RR	RR	GG	GG	RR	GG	GG	GG	GG	GG	RR	GG	RR	GG	GG	RR	RR	RR
AABL01001303_2083_YM02_456815	2	GG	RR	GG	RR	GG	RR	RR	RR	GG	GG	GG	GG	GG	GG	RR	GG	RR	RR	GG	RR	RR	GG	GG	GG	RR	RR	GG	RR	RR	GG	GG	RR	GG	GG	GG	GG	GG	RR	GG	RR	GG	GG	RR	-	RR
AABL01001303_940_YM02_457953	2	GG	RR	GG	RR	GG	RR	RR	RR	GG	GG	GG	GG	GG	GG	RR	GG	RR	RR	GG	RR	RR	GG	GG	GG	RR	-	GG	RR	RR	GG	GG	RR	GG	GG	GG	GG	GG	RR	GG	RR	GG	GG	RR	RR	RR
AABL01001467_812_YM02_459653	2	GG	RR	GG	RR	GG	RR	RR	RR	GG	GG	GG	GG	GG	GG	RR	GG	RR	RR	GG	RR	RR	GG	GG	GG	RR	RR	GG	RR	RR	GG	GG	RR	GG	GG	GG	GG	GG	RR	GG	RR	GG	GG	RR	RR	RR
AABL01001467_2373_YM02_461212	2	GG	RR	GG	RR	-	RR	RR	RR	GG	GG	GG	GG	GG	GG	RR	GG	RR	RR	GG	RR	RR	GG	GG	GG	RR	RR	GG	RR	RR	GG	GG	RR	GG	GG	GG	GG	GG	RR	GG	RR	GG	GG	RR	-	RR
AABL01001467_4571_YM02_463410	2	GG	RR	GG	RR	GG	RR	RR	RR	GG	GG	GG	GG	GG	GG	RR	GG	RR	RR	GG	RR	RR	GG	GG	GG	RR	RR	GG	RR	RR	GG	GG	RR	GG	GG	GG	GG	GG	RR	GG	RR	GG	GG	RR	RR	RR
AABL01001467_7951_YM02_466796	2	GG	RR	GG	RR	GG	RR	RR	RR	GG	GG	GG	GG	GG	GG	RR	GG	RR	RR	GG	RR	RR	GG	GG	GG	RR	RR	GG	RR	RR	GG	GG	RR	GG	GG	GG	GG	GG	RR	GG	RR	GG	GG	RR	RR	RR
AABL01001467_9634_YM02_468473	2	GG	RR	GG	RR	-	RR	RR	RR	GG	GG	GG	GG	GG	GG	RR	GG	RR	RR	GG	RR	RR	GG	GG	GG	RR	RR	GG	RR	RR	GG	GG	RR	GG	GG	GG	GG	GG	RR	GG	RR	GG	GG	RR	RR	RR
AABL01001467_11234_YM02_470079	2	GG	RR	GG	RR	GG	RR	RR	RR	GG	GG	GG	GG	GG	GG	RR	-	RR	RR	GG	RR	RR	GG	-	GG	RR	RR	GG	RR	RR	GG	GG	RR	GG	GG	GG	GG	GG	RR	GG	RR	GG	GG	RR	RR	RR
AABL01001467_12674_YM02_471859	2	GG	RR	GG	RR	GG	RR	RR	RR	GG	GG	GG	GG	GG	GG	RR	GG	RR	RR	GG	RR	RR	GG	GG	GG	RR	RR	GG	RR	RR	GG	GG	RR	GG	GG	GG	GG	GG	RR	GG	RR	GG	GG	RR	RR	RR
AABL01003325_758_YM02_473097	2	GG	RR	GG	RR	GG	RR	RR	RR	GG	GG	GG	GG	GG	GG	RR	GG	RR	RR	GG	RR	RR	GG	GG	GG	RR	RR	GG	RR	RR	GG	GG	RR	GG	GG	GG	GG	GG	RR	GG	RR	GG	GG	RR	RR	RR
AABL01003155_418_YM02_474063	2	GG	RR	GG	RR	GG	RR	RR	RR	GG	GG	GG	GG	GG	GG	RR	GG	RR	RR	GG	RR	RR	GG	GG	GG	RR	RR	GG	RR	RR	GG	GG	RR	GG	GG	GG	GG	GG	RR	GG	RR	GG	GG	RR	RR	RR
AABL01003059_221_YM02_475613	2	GG	RR	GG	RR	GG	RR	RR	RR	GG	GG	GG	GG	GG	GG	RR	GG	RR	RR	GG	RR	RR	GG	GG	GG	RR	RR	GG	RR	RR	GG	GG	RR	GG	GG	GG	GG	GG	RR	GG	RR	GG	GG	RR	RR	RR
AABL01002947_1560_YM02_476641	2	GG	RR	GG	RR	GG	RR	RR	RR	GG	GG	GG	GG	GG	GG	RR	GG	RR	RR	GG	RR	RR	GG	GG	GG	RR	RR	GG	RR	RR	GG	GG	RR	GG	GG	GG	GG	GG	RR	GG	RR	GG	GG	RR	RR	RR
AABL01002665_3528_YM02_479171	2	GG	RR	GG	RR	-	RR	RR	RR	GG	GG	GG	GG	GG	GG	RR	GG	RR	RR	GG	RR	RR	GG	GG	GG	RR	RR	GG	RR	RR	GG	GG	RR	GG	GG	GG	GG	GG	RR	GG	RR	GG	GG	RR	RR	RR
AABL01002665_413_YM02_482285	2	GG	RR	GG	RR	GG	RR	RR	RR	GG	GG	GG	GG	GG	GG	RR	GG	RR	RR	GG	RR	RR	GG	GG	GG	RR	RR	GG	RR	RR	GG	GG	RR	GG	GG	GG	GG	GG	RR	GG	RR	GG	GG	RR	RR	RR
AABL01001636_4290_YM02_484590	2	GG	RR	GG	RR	GG	RR	RR	RR	GG	GG	GG	GG	GG	GG	RR	GG	RR	RR	GG	RR	RR	GG	GG	GG	RR	RR	GG	RR	RR	GG	GG	RR	GG	GG	GG	GG	GG	RR	GG	RR	GG	GG	RR	RR	RR
AABL01001636_3149_YM02_485735	2	GG	RR	GG	RR	GG	RR	RR	RR	GG	GG	GG	GG	GG	GG	RR	GG	RR	RR	GG	RR	RR	GG	GG	GG	RR	RR	GG	RR	RR	GG	GG	RR	GG	GG	GG	GG	GG	RR	GG	RR	GG	GG	RR	RR	RR
AABL01003433_639_YM02_489398	2	GG	RR	GG	RR	GG	RR	RR	RR	GG	GG	GG	GG	GG	GG	RR	GG	RR	RR	GG	RR	RR	GG	GG	GG	RR	RR	GG	RR	RR	GG	GG	RR	GG	GG	GG	GG	GG	RR	GG	RR	GG	GG	RR	RR	RR
AABL01000326_10854_YM02_491164	2	GG	RR	GG	RR	GG	RR	RR	RR	GG	GG	GG	GG	GG	GG	RR	GG	-	RR	GG	RR	RR	GG	GG	GG	RR	RR	GG	RR	RR	GG	GG	RR	GG	GG	GG	GG	GG	RR	GG	RR	GG	GG	RR	RR	RR
AABL01000326_8830_YM02_493186	2	GG	RR	GG	RR	GG	RR	RR	RR	GG	GG	GG	GG	GG	GG	RR	GG	RR	RR	GG	RR	RR	GG	GG	GG	RR	RR	GG	RR	RR	GG	GG	RR	GG	GG	GG	GG	GG	RR	GG	RR	GG	GG	RR	RR	RR
AABL01000326_6545_YM02_495474	2	GG	RR	GG	RR	GG	RR	RR	RR	GG	GG	GG	GG	GG	GG	RR	GG	RR	RR	GG	RR	RR	GG	GG	GG	RR	RR	GG	RR	RR	GG	GG	RR	GG	GG	GG	GG	GG	RR	GG	RR	GG	GG	RR	RR	RR
AABL01000326_4397_YM02_497623	2	GG	RR	GG	RR	GG	RR	RR	RR	GG	GG	GG	GG	GG	GG	RR	GG	RR	RR	GG	RR	RR	GG	GG	GG	RR	RR	GG	RR	RR	GG	GG	RR	GG	GG	GG	GG	GG	RR	GG	RR	GG	GG	RR	RR	RR
AABL01000326_2293_YM02_499725	2	GG	RR	GG	RR	GG	RR	RR	RR	GG	GG	GG	GG	GG	GG	RR	GG	RR	RR	GG	RR	RR	GG	GG	GG	RR	-	GG	RR	RR	GG	GG	RR	GG	GG	GG	GG	GG	RR	GG	RR	GG	GG	RR	RR	RR
AABL01000326_156_YM02_502197	2	GG	RR	-	RR	-	RR	RR	RR	GG	GG	GG	GG	-	-	RR	-	RR	RR	GG	RR	RR	-	-	-	RR	RR	GG	RR	RR	GG	GG	RR	GG	GG	GG	GG	GG	-	-	RR	GG	GG	RR	RR	RR
AABL01002115_2154_YM02_506623	2	GG	RR	GG	RR	GG	RR	RR	RR	GG	GG	GG	GG	GG	GG	RR	GG	RR	RR	GG	RR	RR	GG	GG	GG	RR	RR	GG	RR	RR	GG	GG	RR	GG	GG	GG	GG	GG	RR	GG	RR	GG	GG	RR	RR	RR
AABL01002114_4167_YM02_510320	2	GG	RR	GG	RR	GG	RR	RR	RR	GG	GG	GG	GG	GG	GG	RR	GG	GG	RR	GG	RR	RR	GG	GG	GG	RR	RR	GG	RR	RR	GG	GG	RR	GG	GG	GG	GG	GG	RR	GG	RR	GG	GG	RR	RR	RR
AABL01002114_3643_YM02_510844	2	GG	RR	GG	RR	GG	RR	RR	RR	GG	GG	GG	GG	GG	GG	RR	GG	GG	RR	GG	RR	RR	GG	GG	GG	RR	RR	GG	RR	RR	GG	GG	RR	GG	GG	GG	GG	GG	RR	GG	RR	GG	GG	RR	RR	RR
AABL01002114_1495_YM02_512990	2	GG	RR	GG	RR	GG	RR	RR	RR	GG	GG	GG	GG	GG	GG	RR	GG	GG	RR	GG	RR	RR	GG	GG	GG	RR	RR	GG	RR	RR	GG	GG	RR	GG	GG	GG	GG	GG	RR	GG	RR	GG	GG	RR	RR	RR
AABL01002527_1354_YM02_516500	2	GG	RR	GG	RR	GG	RR	RR	RR	GG	GG	GG	GG	GG	GG	RR	GG	GG	RR	GG	RR	RR	GG	GG	GG	RR	RR	GG	RR	RR	GG	GG	RR	GG	GG	GG	GG	GG	RR	GG	RR	GG	GG	RR	RR	RR
AABL01002527_2650_YM02_517796	2	GG	RR	GG	RR	GG	RR	RR	RR	GG	GG	GG	GG	GG	GG	RR	GG	GG	RR	GG	RR	RR	GG	GG	GG	RR	RR	GG	RR	RR	GG	GG	RR	GG	GG	GG	GG	GG	RR	GG	RR	GG	GG	RR	RR	RR
AABL01001240_1301_YM02_519328	2	GG	RR	GG	RR	GG	RR	RR	RR	GG	GG	GG	GG	GG	GG	RR	GG	GG	RR	GG	RR	RR	GG	GG	GG	RR	RR	GG	RR	RR	GG	GG	RR	GG	GG	GG	GG	GG	RR	GG	RR	GG	GG	RR	RR	RR
AABL01001240_3067_YM02_521430	2	GG	RR	-	-	-	-	-	-	-	-	-	-	-	-	-	-	-	-	-	-	-	-	-	-	-	-	-	-	-	-	-	-	-	-	-	-	-	-	-	-	-	-	-	-	-
AABL01001240_4421_YM02_522787	2	GG	RR	-	-	-	-	-	-	-	-	-	-	-	-	-	-	-	-	-	-	-	-	-	-	-	-	-	-	-	-	-	-	-	-	-	-	-	-	-	-	-	-	-	-	-
AABL01001240_6231_YM02_524920	2	GG	RR	-	RR	GG	RR	RR	RR	GG	GG	GG	GG	GG	GG	RR	GG	GG	RR	GG	RR	RR	GG	GG	-	RR	RR	GG	RR	RR	GG	GG	RR	GG	GG	GG	GG	GG	RR	GG	RR	GG	GG	RR	RR	RR
AABL01001240_8601_YM02_527609	2	GG	RR	GG	RR	GG	RR	RR	RR	GG	GG	GG	GG	GG	GG	RR	GG	GG	RR	GG	RR	RR	GG	GG	GG	RR	RR	GG	RR	RR	GG	GG	RR	GG	GG	GG	GG	GG	RR	GG	RR	GG	GG	RR	RR	RR
AABL01001240_10158_YM02_529163	2	GG	RR	GG	RR	GG	RR	RR	RR	GG	GG	GG	GG	GG	GG	RR	GG	GG	RR	GG	RR	RR	GG	GG	GG	RR	RR	GG	RR	RR	GG	GG	RR	GG	GG	GG	GG	GG	RR	GG	RR	GG	GG	RR	RR	RR
AABL01001492_1933_YM02_532029	2	GG	RR	GG	RR	GG	RR	RR	RR	GG	GG	GG	GG	GG	GG	RR	GG	GG	-	GG	RR	RR	GG	GG	GG	RR	RR	GG	RR	RR	GG	GG	RR	GG	GG	GG	GG	GG	RR	GG	RR	GG	GG	RR	RR	RR
AABL01001492_2262_YM02_532361	2	GG	RR	GG	RR	GG	RR	RR	RR	GG	GG	GG	GG	GG	GG	RR	GG	GG	RR	GG	RR	RR	GG	GG	GG	RR	RR	GG	RR	RR	GG	GG	RR	GG	GG	GG	GG	GG	RR	GG	RR	GG	GG	RR	RR	RR
AABL01001492_4223_YM02_534702	2	GG	RR	GG	RR	GG	RR	RR	RR	GG	GG	GG	GG	GG	GG	RR	GG	GG	RR	GG	RR	RR	GG	GG	GG	RR	RR	GG	RR	RR	GG	GG	RR	GG	GG	GG	GG	GG	RR	GG	RR	GG	GG	RR	RR	RR
AABL01001492_6885_YM02_537366	2	GG	RR	GG	RR	GG	RR	RR	RR	GG	GG	GG	GG	GG	GG	RR	GG	GG	RR	GG	RR	RR	GG	GG	GG	RR	RR	GG	RR	RR	GG	GG	RR	GG	GG	GG	GG	GG	RR	GG	RR	GG	GG	RR	RR	RR
AABL01001492_8186_YM02_538667	2	GG	RR	GG	RR	GG	RR	RR	RR	GG	GG	GG	GG	GG	GG	RR	GG	GG	RR	GG	RR	RR	GG	GG	GG	RR	RR	GG	RR	RR	GG	GG	RR	GG	GG	GG	GG	GG	RR	GG	RR	GG	GG	RR	RR	RR
AABL01001125_8829_YM02_541393	2	GG	RR	GG	RR	GG	RR	RR	RR	GG	GG	GG	GG	GG	GG	RR	GG	GG	RR	GG	RR	RR	GG	GG	GG	RR	RR	GG	RR	RR	GG	GG	RR	GG	GG	GG	GG	GG	RR	GG	RR	GG	GG	RR	RR	RR
AABL01001125_2126_YM02_548412	2	GG	RR	GG	RR	GG	GG	RR	RR	GG	GG	GG	GG	GG	GG	RR	GG	GG	RR	GG	RR	RR	GG	GG	GG	RR	RR	GG	RR	RR	GG	GG	RR	GG	GG	GG	GG	GG	RR	GG	RR	GG	GG	RR	-	RR
AABL01001125_1337_YM02_549198	2	GG	RR	GG	RR	GG	RR	RR	RR	GG	GG	GG	GG	GG	GG	RR	GG	GG	RR	GG	RR	RR	GG	GG	GG	RR	RR	GG	RR	RR	GG	GG	RR	GG	GG	GG	GG	GG	RR	GG	RR	GG	GG	RR	RR	RR
AABL01002213_4324_YM02_551132	2	GG	RR	GG	RR	GG	GG	RR	RR	GG	GG	GG	GG	GG	GG	RR	GG	GG	RR	GG	RR	RR	GG	GG	GG	RR	RR	GG	RR	RR	GG	GG	RR	GG	GG	GG	GG	GG	RR	GG	RR	GG	GG	RR	RR	RR
AABL01002213_2848_YM02_552606	2	GG	RR	GG	RR	GG	GG	RR	RR	GG	GG	GG	GG	GG	GG	RR	GG	GG	RR	GG	RR	RR	GG	GG	GG	RR	RR	GG	RR	RR	GG	GG	RR	GG	GG	GG	GG	GG	RR	GG	RR	GG	GG	RR	RR	RR
AABL01002213_1718_YM02_553738	2	GG	RR	GG	RR	GG	GG	RR	RR	GG	GG	GG	GG	GG	GG	RR	GG	GG	RR	GG	RR	RR	GG	GG	GG	RR	RR	GG	RR	RR	GG	GG	RR	GG	GG	GG	GG	GG	RR	GG	RR	GG	GG	RR	RR	RR
AABL01003249_191_YM02_558065	2	GG	RR	GG	RR	GG	GG	RR	RR	GG	GG	GG	GG	GG	GG	RR	GG	GG	RR	GG	RR	RR	GG	GG	GG	RR	RR	GG	RR	RR	GG	GG	RR	GG	GG	GG	GG	GG	RR	GG	RR	GG	GG	RR	RR	RR
AABL01000401_5051_YM02_560466	2	GG	RR	-	RR	GG	GG	RR	RR	GG	GG	GG	GG	GG	GG	RR	GG	GG	RR	GG	RR	RR	GG	GG	GG	RR	RR	GG	RR	RR	GG	GG	RR	GG	GG	GG	GG	GG	RR	GG	RR	GG	GG	RR	RR	RR
AABL01000401_2321_YM02_563197	2	GG	RR	GG	RR	GG	GG	RR	RR	GG	GG	GG	GG	GG	GG	RR	GG	GG	RR	GG	RR	RR	GG	GG	GG	RR	RR	GG	RR	RR	GG	GG	RR	GG	GG	GG	GG	GG	RR	GG	RR	GG	GG	RR	RR	RR
AABL01000401_929_YM02_564585	2	GG	RR	GG	RR	GG	GG	RR	RR	GG	-	GG	GG	RR	GG	RR	GG	GG	RR	GG	RR	RR	GG	GG	GG	RR	RR	GG	RR	RR	GG	GG	RR	GG	GG	GG	GG	GG	RR	GG	RR	GG	GG	RR	RR	RR
AABL01000381_3640_YM02_569262	2	GG	RR	GG	RR	GG	GG	RR	RR	GG	GG	GG	GG	RR	GG	RR	GG	GG	RR	GG	RR	RR	GG	GG	GG	RR	RR	GG	RR	RR	GG	GG	RR	GG	GG	GG	GG	GG	RR	GG	-	GG	GG	RR	RR	RR
AABL01000381_4945_YM02_570566	2	GG	RR	GG	RR	GG	GG	RR	RR	GG	GG	GG	GG	RR	GG	RR	GG	GG	RR	GG	RR	RR	GG	GG	GG	RR	RR	GG	RR	RR	GG	GG	RR	GG	GG	GG	GG	GG	RR	GG	RR	GG	GG	RR	RR	RR
AABL01000381_7552_YM02_573173	2	GG	RR	GG	RR	GG	GG	RR	RR	GG	GG	GG	GG	RR	GG	RR	GG	GG	RR	GG	RR	RR	GG	GG	GG	RR	RR	GG	RR	RR	GG	GG	RR	GG	GG	GG	GG	GG	RR	GG	RR	GG	GG	RR	RR	RR
AABL01000381_8970_YM02_574597	2	GG	RR	GG	RR	GG	GG	RR	RR	GG	GG	GG	GG	RR	GG	RR	GG	GG	RR	GG	RR	RR	-	GG	GG	RR	RR	GG	RR	RR	GG	GG	RR	GG	GG	GG	GG	GG	RR	GG	RR	GG	GG	RR	RR	RR
AABL01000381_12011_YM02_577635	2	GG	RR	GG	RR	GG	GG	RR	RR	GG	GG	GG	GG	RR	GG	RR	GG	GG	RR	GG	RR	RR	GG	GG	GG	RR	RR	GG	RR	RR	GG	GG	RR	GG	GG	GG	GG	GG	RR	GG	RR	GG	GG	RR	RR	RR
AABL01000381_14777_YM02_580400	2	GG	RR	GG	RR	GG	GG	RR	RR	GG	GG	GG	GG	RR	GG	RR	GG	GG	RR	GG	RR	RR	GG	GG	GG	RR	RR	GG	RR	RR	GG	GG	RR	GG	GG	GG	GG	GG	RR	GG	RR	GG	GG	RR	RR	RR
AABL01000381_16864_YM02_582489	2	GG	RR	GG	RR	GG	GG	RR	RR	GG	GG	GG	GG	RR	GG	RR	GG	GG	RR	GG	RR	RR	GG	GG	GG	RR	RR	GG	RR	RR	GG	GG	RR	GG	GG	GG	GG	GG	RR	GG	RR	GG	GG	RR	RR	RR
AABL01000381_18602_YM02_584570	2	GG	RR	-	-	-	-	-	-	-	-	-	-	-	-	-	-	-	-	-	-	-	-	-	-	-	-	-	-	-	-	-	-	-	-	-	-	-	-	-	-	-	-	-	-	-
AABL01000381_21978_YM02_587944	2	GG	RR	GG	RR	GG	GG	RR	RR	GG	GG	GG	GG	RR	GG	RR	GG	GG	RR	GG	RR	RR	GG	GG	GG	RR	RR	GG	RR	RR	GG	GG	RR	-	GG	GG	GG	GG	RR	GG	RR	GG	GG	RR	RR	RR
AABL01003193_1297_YM02_587944	2	GG	RR	GG	RR	GG	GG	RR	RR	GG	GG	GG	GG	RR	GG	RR	GG	GG	RR	GG	RR	RR	GG	GG	GG	RR	RR	GG	RR	RR	GG	GG	RR	GG	GG	GG	GG	GG	RR	GG	RR	GG	GG	RR	RR	RR
AABL01000381_22482_YM02_588450	2	GG	RR	GG	RR	GG	GG	RR	RR	GG	GG	GG	GG	RR	GG	RR	GG	GG	RR	GG	RR	RR	GG	GG	GG	RR	RR	GG	RR	RR	GG	GG	RR	GG	GG	GG	GG	GG	RR	GG	RR	GG	GG	RR	RR	RR
AABL01000381_25107_YM02_591427	2	GG	RR	GG	RR	GG	GG	RR	RR	GG	GG	GG	GG	RR	GG	RR	GG	GG	RR	GG	RR	RR	GG	GG	GG	RR	RR	GG	RR	RR	GG	GG	RR	GG	GG	GG	GG	GG	RR	GG	RR	GG	GG	RR	RR	RR
AABL01000381_27533_YM02_594196	2	GG	RR	GG	RR	GG	GG	RR	RR	GG	GG	GG	GG	RR	GG	RR	GG	GG	RR	GG	RR	RR	GG	GG	GG	RR	RR	GG	RR	RR	GG	GG	RR	GG	GG	GG	GG	GG	RR	GG	RR	-	GG	RR	RR	RR
AABL01000381_28770_YM02_595432	2	GG	RR	GG	RR	GG	GG	RR	RR	GG	GG	GG	GG	RR	GG	RR	GG	GG	RR	GG	RR	RR	GG	GG	GG	RR	RR	GG	RR	RR	GG	GG	RR	GG	GG	GG	GG	GG	RR	GG	RR	GG	GG	RR	RR	RR
AABL01000692_1901_YM02_602239	2	GG	RR	GG	RR	GG	GG	RR	-	GG	GG	GG	GG	RR	GG	RR	GG	GG	RR	GG	RR	RR	GG	GG	GG	RR	RR	GG	RR	RR	GG	GG	RR	GG	GG	GG	GG	GG	RR	GG	RR	GG	GG	RR	GG	RR
AABL01000573_24007_YM02_603217	2	GG	RR	GG	RR	GG	GG	RR	RR	GG	GG	GG	GG	RR	GG	RR	GG	GG	RR	GG	RR	RR	GG	GG	GG	RR	RR	GG	RR	RR	GG	GG	RR	GG	GG	GG	GG	GG	RR	GG	RR	GG	GG	RR	GG	RR
AABL01000573_22664_YM02_604560	2	GG	RR	GG	RR	GG	GG	RR	RR	-	GG	GG	GG	RR	GG	RR	GG	GG	RR	GG	RR	RR	GG	GG	GG	RR	RR	GG	RR	RR	GG	GG	RR	GG	GG	GG	GG	GG	RR	GG	RR	GG	GG	RR	GG	RR
AABL01000573_18357_YM02_609216	2	GG	RR	GG	GG	GG	GG	GG	GG	-	GG	GG	GG	GG	GG	-	GG	-	RR	GG	GG	-	-	-	GG	GG	GG	GG	GG	GG	GG	GG	GG	GG	GG	GG	GG	GG	GG	GG	GG	GG	GG	GG	-	-
AABL01000573_16960_YM02_610618	2	GG	RR	GG	RR	GG	GG	RR	RR	GG	GG	GG	GG	RR	GG	RR	GG	GG	RR	GG	RR	RR	GG	GG	GG	RR	RR	GG	RR	RR	GG	GG	RR	GG	GG	GG	GG	GG	RR	GG	RR	GG	GG	RR	GG	RR
AABL01000573_15581_YM02_611996	2	GG	RR	-	-	-	-	-	-	-	-	-	-	-	-	-	-	-	-	-	-	-	-	-	-	-	-	-	-	-	-	-	-	-	-	-	-	-	-	-	-	-	-	-	-	-
AABL01000573_12698_YM02_615232	2	GG	RR	GG	RR	GG	GG	RR	RR	GG	GG	GG	GG	RR	GG	RR	GG	GG	RR	GG	RR	RR	GG	GG	GG	RR	RR	GG	RR	RR	GG	GG	RR	GG	GG	GG	GG	GG	RR	GG	RR	GG	GG	RR	GG	RR
AABL01000573_11702_YM02_616231	2	GG	RR	GG	RR	GG	GG	RR	RR	GG	GG	GG	GG	RR	GG	RR	GG	GG	RR	GG	RR	RR	GG	GG	GG	RR	RR	GG	RR	RR	GG	GG	RR	GG	GG	GG	GG	GG	RR	GG	RR	GG	GG	RR	GG	RR
AABL01000573_9107_YM02_618887	2	GG	RR	GG	GG	GG	GG	RR	RR	GG	GG	GG	GG	RR	GG	RR	GG	GG	RR	GG	RR	RR	GG	GG	GG	RR	RR	GG	RR	RR	GG	GG	RR	GG	GG	GG	GG	GG	RR	GG	RR	GG	GG	RR	GG	RR
AABL01000573_7106_YM02_620892	2	GG	RR	GG	GG	GG	GG	RR	RR	GG	GG	GG	GG	RR	GG	RR	GG	GG	RR	GG	RR	RR	GG	GG	GG	RR	RR	GG	RR	RR	GG	GG	RR	GG	GG	GG	GG	GG	RR	GG	RR	GG	GG	RR	GG	RR
AABL01000573_5371_YM02_622623	2	GG	RR	GG	GG	GG	GG	RR	RR	GG	GG	GG	GG	RR	GG	RR	GG	GG	RR	GG	RR	RR	GG	GG	GG	RR	RR	GG	RR	RR	GG	GG	RR	GG	GG	GG	GG	GG	RR	GG	RR	GG	GG	RR	GG	RR
AABL01000573_2288_YM02_625711	2	GG	RR	GG	GG	GG	GG	RR	RR	GG	GG	GG	GG	RR	GG	RR	GG	GG	RR	GG	RR	RR	GG	GG	GG	RR	RR	GG	RR	RR	GG	GG	RR	GG	GG	GG	GG	GG	RR	GG	RR	GG	GG	RR	GG	RR
AABL01000573_1928_YM02_626072	2	GG	RR	-	-	-	-	-	-	-	-	-	-	-	-	-	-	-	-	-	-	-	-	-	-	-	-	-	-	-	-	-	-	-	-	-	-	-	-	-	-	-	-	-	-	-
AABL01000337_1724_YM02_630102	2	GG	RR	GG	GG	GG	GG	RR	RR	GG	GG	GG	GG	RR	GG	RR	GG	GG	RR	GG	RR	RR	GG	GG	GG	RR	RR	GG	RR	RR	GG	GG	RR	GG	GG	GG	GG	GG	RR	GG	RR	GG	GG	RR	GG	RR
AABL01000337_3301_YM02_631662	2	GG	RR	GG	GG	GG	GG	RR	RR	GG	GG	GG	GG	RR	GG	RR	GG	GG	RR	GG	RR	RR	GG	GG	GG	RR	RR	GG	RR	RR	GG	GG	RR	GG	GG	GG	GG	GG	RR	GG	RR	GG	GG	RR	GG	RR
AABL01004022_125_YM02_633762	2	GG	RR	GG	GG	GG	GG	RR	RR	GG	GG	GG	GG	RR	GG	RR	GG	GG	RR	GG	RR	RR	GG	GG	GG	RR	RR	GG	RR	RR	GG	GG	RR	GG	GG	GG	GG	GG	RR	GG	-	GG	GG	RR	-	RR
AABL01000384_6846_YM02_635152	2	GG	RR	GG	GG	GG	GG	RR	RR	GG	GG	GG	GG	RR	GG	RR	GG	GG	RR	GG	RR	RR	GG	GG	GG	RR	RR	GG	RR	RR	GG	GG	RR	GG	GG	GG	GG	GG	RR	GG	RR	GG	GG	RR	GG	RR
AABL01000384_4233_YM02_637762	2	GG	RR	GG	GG	GG	GG	RR	RR	GG	GG	GG	GG	RR	GG	RR	GG	GG	RR	GG	RR	RR	GG	GG	GG	RR	RR	GG	RR	RR	GG	GG	RR	GG	GG	GG	GG	GG	RR	GG	RR	GG	GG	RR	GG	RR
AABL01000384_3081_YM02_638912	2	GG	RR	GG	GG	GG	GG	RR	RR	GG	GG	GG	GG	RR	GG	RR	GG	GG	RR	GG	RR	RR	GG	GG	GG	RR	RR	GG	RR	RR	GG	GG	RR	GG	GG	GG	GG	GG	RR	GG	RR	GG	GG	RR	GG	RR
AABL01000384_1193_YM02_641135	2	GG	RR	-	-	-	-	RR	RR	-	-	-	-	RR	-	RR	-	-	RR	-	RR	RR	-	-	-	RR	RR	GG	RR	-	-	-	RR	-	-	-	-	GG	RR	-	RR	-	GG	RR	-	RR
AABL01000027_127_YM02_642635	2	GG	RR	GG	GG	-	GG	RR	RR	GG	GG	GG	GG	RR	GG	RR	GG	GG	RR	GG	RR	RR	GG	GG	GG	RR	RR	GG	RR	RR	GG	GG	RR	GG	GG	GG	GG	GG	RR	GG	RR	GG	GG	RR	GG	RR
AABL01000027_3299_YM02_645806	2	GG	RR	GG	GG	-	GG	RR	RR	GG	GG	GG	GG	RR	GG	RR	GG	GG	RR	GG	RR	RR	GG	GG	GG	RR	RR	GG	RR	RR	GG	GG	RR	GG	GG	GG	GG	GG	RR	GG	RR	GG	GG	RR	GG	RR
AABL01000027_7379_YM02_649889	2	GG	RR	GG	GG	GG	GG	RR	RR	GG	GG	GG	GG	RR	GG	RR	GG	GG	RR	GG	RR	RR	GG	GG	GG	RR	RR	GG	RR	RR	GG	GG	RR	GG	GG	GG	GG	GG	RR	GG	RR	GG	GG	RR	GG	RR
AABL01000027_8307_YM02_650813	2	GG	RR	GG	GG	GG	GG	RR	RR	GG	GG	GG	GG	RR	GG	RR	GG	GG	RR	GG	RR	RR	GG	GG	GG	RR	RR	GG	RR	RR	GG	GG	RR	GG	GG	GG	GG	GG	RR	GG	RR	GG	GG	RR	GG	RR
AABL01001236_1292_YM02_653759	2	GG	RR	-	GG	GG	GG	RR	RR	GG	GG	GG	GG	RR	GG	RR	GG	GG	RR	GG	RR	RR	GG	GG	GG	RR	RR	GG	RR	RR	GG	GG	RR	GG	GG	GG	GG	GG	RR	GG	RR	GG	GG	RR	GG	RR
AABL01001236_2410_YM02_654876	2	GG	RR	GG	GG	GG	GG	RR	RR	GG	GG	GG	GG	RR	GG	RR	GG	GG	RR	GG	RR	RR	GG	GG	GG	RR	RR	GG	RR	RR	GG	GG	RR	GG	GG	GG	GG	GG	RR	GG	RR	GG	GG	RR	GG	RR
AABL01000405_1115_YM02_658484	2	GG	RR	GG	GG	GG	GG	RR	RR	GG	GG	GG	GG	RR	GG	RR	GG	GG	RR	GG	RR	RR	GG	GG	GG	RR	RR	GG	RR	RR	GG	GG	RR	GG	GG	GG	GG	GG	RR	GG	RR	GG	GG	RR	GG	RR
AABL01000405_3585_YM02_660952	2	GG	RR	GG	GG	GG	GG	RR	RR	GG	GG	GG	GG	RR	GG	RR	GG	GG	RR	GG	RR	RR	GG	GG	GG	RR	RR	GG	RR	RR	GG	GG	RR	GG	GG	GG	GG	GG	RR	GG	RR	GG	GG	RR	GG	RR
AABL01000405_4509_YM02_661879	2	GG	RR	GG	GG	GG	GG	RR	RR	GG	GG	GG	GG	RR	GG	RR	GG	GG	RR	GG	RR	RR	GG	GG	GG	RR	RR	GG	RR	RR	GG	GG	RR	GG	GG	GG	GG	GG	RR	GG	RR	GG	GG	RR	GG	RR
AABL01002963_293_YM02_663137	2	GG	RR	-	-	-	-	-	-	-	-	-	-	-	-	-	-	-	-	-	-	-	-	-	-	-	-	-	-	-	-	-	-	-	-	-	-	-	-	-	-	-	-	-	-	-
AABL01000343_741_YM02_664256	2	GG	RR	GG	GG	GG	GG	RR	RR	GG	GG	GG	GG	RR	GG	RR	GG	GG	RR	GG	RR	RR	GG	GG	GG	RR	RR	GG	RR	RR	-	GG	RR	GG	GG	GG	GG	GG	RR	GG	RR	GG	GG	RR	GG	RR
AABL01000343_3914_YM02_667429	2	GG	RR	GG	GG	GG	GG	RR	RR	GG	GG	GG	GG	RR	GG	RR	GG	GG	RR	GG	RR	RR	GG	GG	GG	RR	RR	GG	RR	RR	GG	GG	RR	GG	GG	GG	GG	GG	RR	GG	RR	GG	GG	RR	GG	RR
AABL01000343_5202_YM02_668722	2	GG	RR	GG	GG	GG	GG	RR	RR	GG	GG	GG	GG	RR	GG	RR	GG	GG	RR	GG	RR	RR	GG	GG	GG	RR	RR	GG	RR	RR	GG	GG	RR	GG	GG	GG	GG	GG	RR	GG	RR	GG	GG	RR	GG	RR
AABL01000343_7727_YM02_671245	2	GG	RR	GG	GG	GG	GG	RR	RR	GG	GG	GG	GG	RR	GG	RR	GG	GG	RR	GG	RR	RR	-	-	GG	RR	RR	GG	RR	RR	GG	GG	RR	GG	GG	GG	GG	GG	RR	GG	RR	GG	GG	RR	GG	RR
AABL01000343_8250_YM02_671765	2	GG	RR	GG	GG	GG	GG	RR	RR	GG	GG	GG	GG	RR	GG	RR	GG	GG	RR	GG	RR	RR	GG	GG	GG	RR	RR	GG	RR	RR	GG	GG	RR	GG	GG	GG	GG	GG	RR	GG	RR	GG	GG	RR	GG	RR
AABL01000343_11270_YM02_674786	2	GG	RR	GG	GG	GG	GG	RR	RR	GG	GG	GG	GG	RR	GG	RR	GG	GG	RR	GG	RR	RR	GG	GG	GG	RR	RR	GG	RR	RR	GG	GG	RR	GG	GG	GG	GG	GG	RR	GG	RR	GG	GG	RR	GG	RR
AABL01005543_533_YM02_677048	2	GG	RR	GG	GG	GG	GG	RR	RR	GG	GG	GG	GG	RR	GG	RR	GG	GG	RR	GG	RR	RR	GG	GG	GG	RR	RR	GG	RR	RR	GG	GG	RR	GG	GG	GG	GG	GG	RR	GG	RR	GG	GG	RR	GG	RR
AABL01005542_455_YM02_677967	2	GG	RR	GG	GG	GG	GG	RR	RR	GG	GG	GG	GG	RR	GG	RR	GG	GG	RR	GG	RR	RR	GG	GG	GG	RR	RR	GG	RR	RR	GG	GG	RR	GG	GG	GG	GG	GG	RR	GG	RR	GG	GG	RR	GG	RR
AABL01000835_6040_YM02_681044	2	GG	RR	GG	GG	GG	GG	RR	RR	GG	GG	GG	GG	RR	GG	RR	GG	GG	RR	GG	RR	RR	GG	GG	GG	RR	RR	GG	RR	RR	GG	GG	RR	GG	GG	GG	GG	GG	RR	GG	RR	GG	GG	RR	GG	RR
AABL01000835_4260_YM02_682824	2	GG	RR	GG	GG	GG	GG	RR	RR	GG	GG	GG	GG	RR	GG	RR	GG	GG	RR	GG	RR	RR	GG	GG	GG	RR	RR	GG	RR	RR	GG	GG	RR	GG	GG	GG	GG	GG	RR	GG	RR	GG	GG	RR	GG	RR
AABL01000835_3636_YM02_683448	2	GG	RR	GG	GG	GG	GG	RR	RR	GG	GG	GG	GG	RR	GG	RR	GG	GG	RR	GG	RR	RR	GG	GG	GG	RR	RR	GG	RR	RR	GG	GG	RR	GG	GG	GG	GG	GG	RR	GG	RR	GG	GG	RR	GG	RR
AABL01000835_1697_YM02_685381	2	GG	RR	GG	GG	GG	GG	RR	RR	GG	GG	GG	GG	RR	GG	RR	GG	GG	RR	GG	RR	RR	GG	GG	GG	RR	RR	GG	RR	RR	GG	GG	RR	GG	-	GG	GG	GG	RR	GG	RR	GG	GG	RR	GG	RR
AABL01000394_50996_YM02_687455	2	GG	RR	GG	GG	GG	GG	RR	RR	GG	GG	GG	GG	RR	GG	RR	GG	GG	RR	GG	RR	RR	GG	GG	GG	RR	RR	GG	RR	RR	GG	GG	RR	GG	GG	GG	GG	GG	RR	GG	RR	GG	GG	RR	GG	RR
AABL01000394_48242_YM02_690204	2	GG	RR	-	-	-	-	-	-	-	-	-	-	-	-	-	-	-	-	-	-	-	-	-	-	-	-	-	-	-	-	-	-	-	-	-	-	-	-	-	-	-	-	-	-	-
AABL01000394_47076_YM02_691373	2	GG	RR	GG	GG	GG	GG	RR	RR	GG	GG	GG	GG	RR	GG	RR	GG	GG	RR	GG	RR	RR	GG	GG	GG	RR	RR	GG	RR	RR	GG	GG	RR	GG	GG	GG	GG	GG	RR	GG	RR	GG	GG	RR	GG	RR
AABL01000394_44342_YM02_694110	2	GG	RR	GG	GG	GG	GG	RR	RR	GG	GG	GG	GG	RR	GG	RR	GG	GG	RR	GG	RR	RR	GG	GG	GG	RR	RR	GG	RR	RR	GG	GG	RR	GG	GG	GG	GG	GG	RR	GG	RR	GG	GG	RR	GG	RR
AABL01000394_42521_YM02_695930	2	GG	RR	GG	GG	GG	GG	RR	RR	GG	GG	GG	GG	RR	GG	RR	GG	GG	RR	GG	-	RR	GG	GG	GG	RR	RR	GG	RR	RR	GG	GG	RR	GG	GG	GG	GG	GG	RR	GG	RR	GG	GG	RR	GG	RR
AABL01000394_40356_YM02_698096	2	GG	RR	GG	GG	-	GG	RR	RR	GG	GG	GG	GG	RR	GG	RR	GG	GG	RR	GG	RR	RR	GG	GG	GG	RR	RR	GG	RR	RR	GG	GG	RR	GG	GG	GG	GG	GG	RR	GG	RR	GG	GG	RR	GG	RR
AABL01000394_37059_YM02_701388	2	GG	RR	GG	GG	GG	GG	RR	RR	GG	GG	GG	GG	RR	GG	RR	GG	GG	RR	GG	RR	RR	GG	GG	GG	RR	RR	GG	RR	RR	GG	GG	RR	GG	GG	GG	GG	GG	RR	GG	RR	-	GG	RR	GG	RR
AABL01000394_35096_YM02_703353	2	GG	RR	GG	GG	GG	GG	RR	RR	GG	GG	GG	GG	RR	GG	RR	GG	GG	RR	GG	RR	RR	GG	GG	GG	RR	RR	GG	RR	RR	GG	GG	RR	GG	GG	GG	GG	GG	RR	GG	RR	GG	GG	RR	GG	RR
AABL01000394_33105_YM02_705344	2	GG	RR	GG	GG	GG	GG	RR	RR	GG	-	GG	GG	RR	GG	RR	GG	GG	RR	GG	RR	RR	GG	GG	GG	RR	RR	GG	RR	RR	GG	GG	RR	GG	GG	GG	GG	GG	RR	GG	RR	GG	GG	RR	GG	RR
AABL01000394_31475_YM02_706976	2	GG	RR	GG	GG	GG	GG	RR	RR	GG	GG	GG	GG	RR	GG	RR	GG	GG	RR	-	RR	RR	GG	GG	GG	RR	RR	GG	RR	RR	GG	GG	RR	GG	GG	GG	GG	GG	RR	GG	RR	GG	GG	RR	GG	RR
AABL01000394_28805_YM02_709643	2	GG	RR	GG	GG	GG	GG	RR	RR	GG	GG	GG	GG	RR	GG	RR	GG	GG	RR	GG	RR	RR	GG	GG	GG	RR	RR	GG	RR	RR	GG	GG	RR	GG	GG	GG	GG	GG	RR	GG	RR	GG	GG	RR	GG	RR
AABL01000394_26602_YM02_711845	2	GG	RR	GG	GG	GG	GG	RR	RR	GG	GG	GG	GG	RR	GG	RR	GG	GG	RR	GG	RR	RR	GG	GG	GG	RR	RR	GG	RR	RR	GG	GG	RR	GG	GG	GG	GG	GG	RR	GG	RR	GG	GG	RR	GG	RR
AABL01000394_24653_YM02_713795	2	GG	RR	GG	GG	GG	GG	RR	RR	GG	GG	GG	GG	RR	GG	RR	GG	GG	RR	GG	RR	RR	GG	GG	GG	RR	RR	GG	RR	RR	GG	GG	RR	GG	GG	-	GG	GG	RR	GG	RR	GG	GG	RR	GG	RR
AABL01000394_22636_YM02_715815	2	GG	RR	GG	GG	GG	GG	RR	RR	GG	GG	GG	GG	RR	GG	RR	GG	GG	RR	GG	RR	RR	GG	GG	GG	RR	RR	GG	RR	RR	GG	GG	RR	GG	-	GG	GG	GG	RR	GG	RR	GG	GG	RR	GG	RR
AABL01000394_20286_YM02_718160	2	GG	RR	GG	GG	GG	GG	RR	RR	GG	GG	GG	GG	RR	GG	RR	GG	GG	RR	GG	RR	RR	GG	GG	GG	RR	RR	GG	RR	RR	GG	GG	RR	GG	GG	GG	GG	GG	RR	GG	RR	GG	GG	RR	GG	RR
AABL01000394_19483_YM02_718966	2	GG	RR	GG	GG	GG	GG	RR	RR	GG	GG	GG	GG	RR	GG	RR	GG	GG	RR	GG	RR	RR	GG	GG	GG	RR	RR	GG	RR	RR	GG	GG	RR	GG	GG	GG	GG	GG	RR	GG	RR	GG	GG	RR	GG	RR
AABL01000394_16804_YM02_721646	2	GG	RR	-	-	-	GG	RR	RR	GG	GG	-	GG	RR	GG	RR	GG	GG	RR	RR	RR	RR	GG	GG	-	RR	RR	-	RR	RR	GG	GG	RR	GG	GG	GG	-	GG	RR	GG	RR	GG	GG	RR	RR	RR
AABL01000394_15412_YM02_723036	2	GG	RR	GG	GG	GG	GG	-	RR	GG	GG	GG	GG	RR	GG	RR	GG	GG	RR	GG	RR	RR	-	GG	GG	RR	RR	GG	RR	RR	GG	GG	RR	GG	GG	GG	GG	GG	RR	GG	RR	GG	GG	RR	GG	RR
AABL01000394_12526_YM02_725920	2	GG	RR	GG	GG	GG	GG	RR	RR	GG	GG	GG	GG	RR	GG	RR	GG	GG	RR	GG	RR	RR	GG	GG	GG	RR	RR	GG	RR	RR	GG	GG	RR	GG	GG	GG	GG	GG	RR	GG	RR	GG	GG	RR	GG	RR
AABL01000394_10690_YM02_727760	2	GG	RR	GG	GG	GG	GG	RR	RR	GG	GG	GG	GG	RR	GG	RR	GG	GG	RR	GG	RR	RR	GG	GG	GG	RR	RR	GG	RR	RR	GG	GG	RR	GG	GG	GG	GG	GG	RR	GG	RR	GG	GG	RR	GG	RR
AABL01000394_8542_YM02_729906	2	GG	RR	GG	GG	GG	GG	RR	RR	GG	GG	GG	GG	RR	GG	RR	GG	GG	RR	GG	RR	RR	GG	GG	GG	RR	RR	GG	RR	RR	GG	GG	RR	GG	GG	GG	GG	GG	RR	GG	RR	GG	GG	RR	GG	RR
AABL01000394_7033_YM02_731412	2	GG	RR	GG	GG	GG	GG	RR	RR	GG	GG	GG	GG	RR	GG	RR	GG	GG	RR	GG	RR	RR	GG	GG	GG	RR	RR	GG	RR	RR	GG	GG	RR	GG	GG	GG	GG	GG	RR	GG	RR	GG	GG	RR	GG	RR
AABL01000394_5404_YM02_733041	2	GG	RR	GG	GG	-	GG	RR	RR	GG	GG	GG	GG	RR	GG	RR	GG	GG	RR	GG	RR	RR	GG	GG	GG	RR	RR	GG	RR	RR	GG	GG	RR	GG	GG	GG	GG	GG	RR	GG	RR	GG	GG	RR	-	RR
AABL01000394_2530_YM02_735921	2	GG	RR	GG	GG	GG	GG	-	RR	GG	GG	GG	GG	RR	GG	RR	GG	GG	RR	GG	RR	RR	GG	GG	GG	RR	RR	GG	RR	RR	GG	GG	RR	GG	GG	GG	GG	GG	RR	GG	RR	GG	GG	RR	GG	RR
AABL01000394_1450_YM02_736999	2	GG	RR	GG	GG	GG	GG	RR	RR	GG	GG	GG	GG	RR	GG	RR	-	GG	RR	GG	RR	RR	GG	GG	GG	RR	RR	GG	RR	RR	GG	GG	RR	GG	GG	GG	GG	GG	RR	GG	RR	GG	GG	RR	GG	RR
AABL01000847_10135_YM02_738315	2	GG	RR	-	GG	GG	GG	RR	RR	GG	GG	GG	GG	RR	GG	RR	GG	GG	RR	GG	RR	RR	GG	GG	GG	RR	RR	GG	RR	RR	GG	GG	RR	GG	GG	GG	GG	GG	RR	GG	RR	GG	GG	RR	GG	RR
AABL01000847_8216_YM02_740230	2	GG	RR	GG	GG	GG	GG	RR	RR	GG	GG	GG	GG	RR	GG	RR	GG	GG	RR	GG	RR	RR	GG	GG	GG	RR	RR	GG	RR	RR	GG	GG	RR	GG	GG	GG	GG	GG	RR	GG	RR	GG	GG	RR	GG	RR
AABL01000847_6795_YM02_741655	2	GG	RR	GG	GG	GG	GG	RR	RR	GG	GG	GG	GG	RR	GG	RR	GG	-	RR	GG	RR	RR	GG	GG	GG	RR	RR	GG	RR	RR	GG	GG	RR	GG	GG	GG	GG	GG	RR	GG	RR	GG	GG	RR	GG	RR
AABL01000847_4694_YM02_743752	2	GG	RR	GG	GG	GG	GG	RR	RR	GG	GG	GG	GG	RR	GG	RR	GG	GG	RR	GG	RR	RR	GG	GG	GG	RR	RR	GG	RR	RR	GG	GG	RR	GG	GG	GG	GG	GG	RR	GG	RR	GG	GG	RR	GG	RR
AABL01000847_3771_YM02_744679	2	GG	RR	GG	GG	GG	GG	RR	RR	GG	GG	GG	GG	RR	GG	RR	GG	GG	RR	GG	RR	RR	GG	GG	GG	RR	RR	GG	RR	RR	GG	GG	RR	GG	GG	GG	GG	GG	RR	GG	RR	GG	GG	RR	GG	RR
AABL01000847_140_YM02_748310	2	GG	RR	GG	GG	GG	GG	RR	RR	GG	GG	GG	GG	RR	GG	RR	GG	GG	RR	GG	RR	RR	GG	GG	GG	RR	RR	GG	RR	RR	GG	GG	RR	GG	GG	GG	GG	GG	RR	GG	RR	GG	GG	RR	GG	RR
AABL01000425_4552_YM02_751647	2	GG	RR	GG	GG	GG	GG	RR	RR	GG	GG	GG	GG	RR	GG	RR	GG	GG	RR	GG	RR	RR	GG	GG	GG	RR	RR	GG	RR	RR	GG	GG	RR	GG	GG	GG	GG	GG	RR	GG	RR	GG	GG	RR	GG	RR
AABL01000425_3939_YM02_752260	2	GG	RR	GG	GG	GG	GG	RR	RR	GG	GG	GG	GG	RR	GG	RR	GG	GG	RR	GG	RR	RR	GG	GG	GG	RR	RR	GG	RR	RR	GG	GG	RR	GG	GG	GG	GG	GG	RR	GG	RR	GG	GG	RR	GG	RR
AABL01000425_1469_YM02_754731	2	GG	RR	GG	GG	GG	GG	RR	RR	GG	GG	GG	GG	RR	GG	RR	GG	GG	RR	GG	RR	RR	GG	GG	GG	RR	RR	GG	RR	RR	GG	GG	RR	GG	GG	GG	GG	GG	RR	GG	RR	-	GG	RR	GG	RR
AABL01000834_1252_YM02_757695	2	GG	RR	GG	GG	GG	GG	RR	RR	GG	GG	GG	GG	RR	GG	RR	GG	GG	RR	GG	RR	RR	GG	GG	GG	RR	RR	GG	RR	RR	GG	GG	RR	GG	GG	GG	GG	GG	RR	GG	RR	GG	GG	RR	GG	RR
AABL01001390_7082_YM02_761332	2	GG	RR	GG	GG	GG	GG	RR	RR	GG	GG	GG	GG	RR	GG	RR	GG	GG	RR	GG	RR	RR	GG	GG	GG	RR	RR	GG	RR	RR	GG	GG	RR	GG	GG	GG	GG	GG	RR	GG	RR	GG	GG	RR	GG	RR
AABL01001390_4131_YM02_764285	2	GG	RR	GG	GG	GG	GG	RR	RR	GG	GG	GG	GG	RR	GG	RR	GG	GG	RR	GG	RR	RR	GG	GG	GG	RR	RR	GG	RR	RR	GG	GG	RR	GG	GG	GG	GG	GG	RR	GG	RR	GG	GG	RR	GG	RR
AABL01001390_692_YM02_767318	2	GG	RR	GG	GG	GG	GG	RR	RR	GG	GG	GG	GG	RR	GG	RR	GG	GG	RR	GG	RR	RR	GG	GG	GG	RR	RR	GG	RR	RR	GG	GG	RR	GG	GG	GG	GG	GG	RR	GG	RR	GG	GG	RR	GG	RR
AABL01002533_1680_YM02_770555	2	GG	RR	GG	GG	GG	GG	RR	RR	GG	GG	GG	GG	RR	GG	RR	GG	GG	RR	GG	RR	RR	GG	GG	GG	RR	RR	GG	RR	RR	GG	GG	RR	GG	GG	GG	GG	GG	RR	GG	RR	GG	GG	RR	GG	RR
AABL01002533_2309_YM02_771185	2	GG	RR	GG	GG	GG	GG	RR	RR	GG	GG	GG	GG	RR	GG	RR	GG	GG	RR	GG	RR	RR	GG	GG	GG	RR	RR	GG	RR	RR	GG	GG	RR	GG	GG	GG	GG	GG	RR	GG	RR	GG	GG	RR	GG	RR
AABL01005106_611_YM02_771185	2	GG	RR	GG	GG	GG	GG	RR	RR	GG	GG	GG	GG	RR	GG	RR	GG	GG	RR	GG	RR	RR	GG	GG	GG	RR	RR	GG	RR	RR	GG	GG	RR	GG	GG	GG	GG	GG	RR	GG	RR	GG	GG	RR	GG	RR
AABL01002533_5555_YM02_774433	2	GG	RR	GG	GG	GG	GG	RR	RR	GG	GG	GG	GG	RR	GG	-	GG	GG	RR	GG	RR	RR	GG	GG	GG	RR	RR	GG	RR	RR	GG	GG	RR	GG	GG	GG	GG	GG	RR	GG	RR	GG	GG	RR	GG	RR
AABL01002533_6319_YM02_775194	2	GG	RR	GG	GG	GG	GG	RR	RR	GG	GG	GG	GG	RR	GG	RR	GG	GG	RR	GG	RR	RR	GG	GG	GG	RR	RR	GG	RR	RR	GG	GG	RR	GG	GG	GG	GG	GG	RR	GG	RR	GG	GG	RR	GG	RR
AABL01002533_8006_YM02_776886	2	GG	RR	GG	GG	GG	GG	RR	RR	GG	GG	GG	GG	RR	GG	RR	GG	GG	RR	GG	RR	RR	GG	GG	GG	RR	RR	GG	RR	RR	GG	GG	RR	GG	GG	GG	GG	GG	RR	GG	RR	GG	GG	RR	GG	RR
AABL01002533_10503_YM02_779381	2	GG	RR	GG	GG	GG	GG	RR	RR	GG	GG	GG	GG	RR	GG	RR	GG	GG	RR	GG	RR	RR	GG	GG	GG	RR	RR	GG	RR	RR	GG	GG	RR	GG	GG	GG	GG	GG	RR	GG	RR	GG	GG	RR	GG	RR
AABL01002533_12026_YM02_780902	2	GG	RR	-	-	-	-	-	-	-	-	-	-	-	-	-	-	-	-	-	-	-	-	-	-	-	-	-	-	-	-	-	-	-	-	-	-	-	-	-	-	-	-	-	-	-
AABL01001011_1306_YM02_784303	2	GG	RR	GG	GG	GG	GG	RR	RR	GG	GG	GG	GG	RR	GG	RR	GG	GG	RR	GG	RR	RR	GG	GG	GG	RR	RR	GG	RR	RR	GG	GG	RR	GG	GG	GG	GG	GG	RR	GG	RR	GG	GG	RR	GG	RR
AABL01003359_985_YM02_787915	2	GG	RR	-	-	-	-	-	-	-	-	-	-	-	-	-	-	-	-	-	-	-	-	-	-	-	-	-	-	-	-	-	-	-	-	-	-	-	-	-	-	-	-	-	-	-
AABL01000477_12554_YM02_794677	2	GG	RR	-	-	-	-	-	-	-	-	-	-	-	-	-	-	-	-	-	-	-	-	-	-	-	-	-	-	-	-	-	-	-	-	-	-	-	-	-	-	-	-	-	-	-
AABL01000202_692_YM02_795036	2	GG	RR	-	-	-	-	-	-	-	-	-	-	-	-	-	-	-	-	-	-	-	-	-	-	-	-	-	-	-	-	-	-	-	-	-	-	-	-	-	-	-	-	-	-	-
AABL01000366_9917_YM02_800246	2	GG	RR	-	-	-	-	-	-	-	-	-	-	-	-	-	-	-	-	-	-	-	-	-	-	-	-	-	-	-	-	-	-	-	-	-	-	-	-	-	-	-	-	-	-	-
AABL01001327_3495_YM02_800279	2	GG	RR	-	-	-	-	-	-	-	-	-	-	-	-	-	-	-	-	-	-	-	-	-	-	-	-	-	-	-	-	-	-	-	-	-	-	-	-	-	-	-	-	-	-	-
AABL01002024_1209_YM02_802921	2	GG	RR	-	-	-	-	-	-	-	-	-	-	-	-	-	-	-	-	-	-	-	-	-	-	-	-	-	-	-	-	-	-	-	-	-	-	-	-	-	-	-	-	-	-	-
AABL01000366_11987_YM02_802964	2	GG	RR	-	-	-	-	-	-	-	-	-	-	-	-	-	-	-	-	-	-	-	-	-	-	-	-	-	-	-	-	-	-	-	-	-	-	-	-	-	-	-	-	-	-	-
AABL01002250_1913_YM02_809948	2	GG	RR	-	-	-	-	-	-	-	-	-	-	-	-	-	-	-	-	-	-	-	-	-	-	-	-	-	-	-	-	-	-	-	-	-	-	-	-	-	-	-	-	-	-	-
AABL01000202_4089_YM02_812607	2	GG	RR	-	-	-	-	-	-	-	-	-	-	-	-	-	-	-	-	-	-	-	-	-	-	-	-	-	-	-	-	-	-	-	-	-	-	-	-	-	-	-	-	-	-	-
AABL01000588_14403_YM02_816772	2	GG	RR	-	-	-	-	-	-	-	-	-	-	-	-	-	-	-	-	-	-	-	-	-	-	-	-	-	-	-	-	-	-	-	-	-	-	-	-	-	-	-	-	-	-	-
AABL01000323_11242_YM02_818332	2	GG	RR	-	-	-	-	-	-	-	-	-	-	-	-	-	-	-	-	-	-	-	-	-	-	-	-	-	-	-	-	-	-	-	-	-	-	-	-	-	-	-	-	-	-	-
AABL01002268_2355_YM02_818332	2	GG	RR	-	-	-	-	-	-	-	-	-	-	-	-	-	-	-	-	-	-	-	-	-	-	-	-	-	-	-	-	-	-	-	-	-	-	-	-	-	-	-	-	-	-	-
AABL01000634_906_YM03_8425	3	GG	RR	-	-	-	-	-	-	-	-	-	-	-	-	-	-	-	-	-	-	-	-	-	-	-	-	-	-	-	-	-	-	-	-	-	-	-	-	-	-	-	-	-	-	-
AABL01005176_785_YM03_12942	3	GG	RR	-	-	-	-	-	-	-	-	-	-	-	-	-	-	-	-	-	-	-	-	-	-	-	-	-	-	-	-	-	-	-	-	-	-	-	-	-	-	-	-	-	-	-
AABL01005431_621_YM03_12942	3	GG	RR	-	-	-	-	-	-	-	-	-	-	-	-	-	-	-	-	-	-	-	-	-	-	-	-	-	-	-	-	-	-	-	-	-	-	-	-	-	-	-	-	-	-	-
AABL01000301_1512_YM03_14026	3	GG	RR	GG	GG	GG	GG	RR	GG	GG	GG	-	GG	GG	GG	GG	GG	GG	RR	GG	-	GG	-	GG	GG	GG	GG	-	-	GG	GG	GG	RR	-	GG	GG	GG	GG	-	GG	GG	GG	GG	GG	GG	-
AABL01000053_7918_YM03_14371	3	GG	RR	-	-	-	-	-	-	-	-	-	-	-	-	-	-	-	-	-	-	-	-	-	-	-	-	-	-	-	-	-	-	-	-	-	-	-	-	-	-	-	-	-	-	-
AABL01000697_4072_YM03_14371	3	GG	RR	-	-	-	-	-	-	-	-	-	-	-	-	-	-	-	-	-	-	-	-	-	-	-	-	-	-	-	-	-	-	-	-	-	-	-	-	-	-	-	-	-	-	-
AABL01000909_1653_YM03_14371	3	GG	RR	-	-	-	-	-	-	-	-	-	-	-	-	-	-	-	-	-	-	-	-	-	-	-	-	-	-	-	-	-	-	-	-	-	-	-	-	-	-	-	-	-	-	-
AABL01001053_5489_YM03_14371	3	GG	RR	-	-	-	-	-	-	-	-	-	-	-	-	-	-	-	-	-	-	-	-	-	-	-	-	-	-	-	-	-	-	-	-	-	-	-	-	-	-	-	-	-	-	-
AABL01002643_2002_YM03_18457	3	GG	RR	-	-	-	-	-	-	-	-	-	-	-	-	-	-	-	-	-	-	-	-	-	-	-	-	-	-	-	-	-	-	-	-	-	-	-	-	-	-	-	-	-	-	-
AABL01002643_1644_YM03_18818	3	GG	RR	-	-	-	-	-	-	-	-	-	-	-	-	-	-	-	-	-	-	-	-	-	-	-	-	-	-	-	-	-	-	-	-	-	-	-	-	-	-	-	-	-	-	-
AABL01002680_1450_YM03_22651	3	GG	RR	-	-	-	-	-	-	-	-	-	-	-	-	-	-	-	-	-	-	-	-	-	-	-	-	-	-	-	-	-	-	-	-	-	-	-	-	-	-	-	-	-	-	-
AABL01003262_558_YM03_24940	3	GG	RR	-	-	-	-	-	-	-	-	-	-	-	-	-	-	-	-	-	-	-	-	-	-	-	-	-	-	-	-	-	-	-	-	-	-	-	-	-	-	-	-	-	-	-
AABL01001429_4012_YM03_24965	3	GG	RR	-	-	-	-	-	-	-	-	-	-	-	-	-	-	-	-	-	-	-	-	-	-	-	-	-	-	-	-	-	-	-	-	-	-	-	-	-	-	-	-	-	-	-
AABL01001429_2409_YM03_26566	3	GG	RR	-	-	-	-	-	-	-	-	-	-	-	-	-	-	-	-	-	-	-	-	-	-	-	-	-	-	-	-	-	-	-	-	-	-	-	-	-	-	-	-	-	-	-
AABL01003227_446_YM03_29501	3	GG	RR	-	-	-	-	-	-	-	-	-	-	-	-	-	-	-	-	-	-	-	-	-	-	-	-	-	-	-	-	-	-	-	-	-	-	-	-	-	-	-	-	-	-	-
AABL01000286_194_YM03_32413	3	GG	RR	-	-	-	-	-	-	-	-	-	-	-	-	-	-	-	-	-	-	-	-	-	-	-	-	-	-	-	-	-	-	-	-	-	-	-	-	-	-	-	-	-	-	-
AABL01003384_347_YM03_32413	3	GG	RR	-	-	-	-	-	-	-	-	-	-	-	-	-	-	-	-	-	-	-	-	-	-	-	-	-	-	-	-	-	-	-	-	-	-	-	-	-	-	-	-	-	-	-
AABL01002207_2973_YM03_34411	3	GG	RR	-	-	-	-	-	-	-	-	-	-	-	-	-	-	-	-	-	-	-	-	-	-	-	-	-	-	-	-	-	-	-	-	-	-	-	-	-	-	-	-	-	-	-
AABL01001831_373_YM03_37231	3	GG	RR	-	-	-	-	-	-	-	-	-	-	-	-	-	-	-	-	-	-	-	-	-	-	-	-	-	-	-	-	-	-	-	-	-	-	-	-	-	-	-	-	-	-	-
AABL01000084_273_YM03_37450	3	GG	RR	-	-	-	-	-	-	-	-	-	-	-	-	-	-	-	-	-	-	-	-	-	-	-	-	-	-	-	-	-	-	-	-	-	-	-	-	-	-	-	-	-	-	-
AABL01001877_839_YM03_37450	3	GG	RR	-	-	-	-	-	-	-	-	-	-	-	-	-	-	-	-	-	-	-	-	-	-	-	-	-	-	-	-	-	-	-	-	-	-	-	-	-	-	-	-	-	-	-
AABL01001190_6050_YM03_41212	3	GG	RR	RR	RR	RR	RR	RR	RR	RR	RR	RR	GG	RR	RR	GG	RR	RR	RR	GG	RR	RR	RR	RR	-	RR	RR	RR	RR	RR	RR	-	RR	-	RR	RR	RR	RR	RR	RR	RR	RR	RR	GG	RR	RR
AABL01001190_5061_YM03_42203	3	GG	RR	-	-	-	-	-	-	-	-	-	-	-	-	-	-	-	-	-	-	-	-	-	-	-	-	-	-	-	-	-	-	-	-	-	-	-	-	-	-	-	-	-	-	-
AABL01001190_2059_YM03_45203	3	GG	RR	-	-	RR	GG	-	GG	RR	-	RR	-	RR	RR	GG	RR	-	RR	GG	RR	RR	RR	RR	GG	GG	GG	-	RR	RR	-	GG	-	GG	GG	RR	GG	RR	-	GG	GG	RR	GG	GG	-	GG
AABL01001596_274_YM03_48613	3	GG	RR	-	-	-	-	-	-	-	-	-	-	-	-	-	-	-	-	-	-	-	-	-	-	-	-	-	-	-	-	-	-	-	-	-	-	-	-	-	-	-	-	-	-	-
AABL01001596_2448_YM03_50784	3	GG	RR	-	-	-	-	-	-	-	-	-	-	-	-	-	-	-	-	-	-	-	-	-	-	-	-	-	-	-	-	-	-	-	-	-	-	-	-	-	-	-	-	-	-	-
AABL01000095_2711_YM03_52556	3	GG	RR	RR	RR	RR	GG	RR	GG	RR	RR	RR	GG	RR	RR	GG	RR	GG	RR	GG	RR	RR	RR	RR	GG	GG	GG	RR	RR	RR	GG	GG	RR	GG	GG	RR	GG	RR	RR	GG	GG	RR	GG	GG	RR	GG
AABL01000095_826_YM03_54440	3	GG	RR	RR	RR	RR	GG	RR	GG	RR	RR	RR	GG	RR	RR	GG	RR	GG	RR	GG	RR	RR	RR	RR	GG	GG	GG	RR	RR	RR	GG	GG	RR	GG	GG	RR	GG	RR	RR	GG	GG	RR	GG	GG	RR	GG
AABL01001943_1033_YM03_57492	3	GG	RR	RR	RR	RR	GG	RR	GG	RR	RR	RR	GG	RR	RR	GG	RR	GG	RR	GG	RR	RR	RR	RR	GG	GG	-	RR	RR	RR	GG	GG	RR	GG	GG	RR	GG	RR	RR	GG	GG	RR	GG	GG	RR	GG
AABL01001943_2970_YM03_59426	3	GG	RR	RR	RR	RR	GG	RR	GG	RR	RR	RR	GG	RR	RR	GG	RR	GG	RR	GG	RR	RR	RR	RR	GG	GG	GG	RR	RR	RR	GG	GG	RR	GG	GG	RR	GG	RR	RR	GG	GG	RR	GG	GG	RR	GG
AABL01000124_551_YM03_62131	3	GG	RR	RR	RR	RR	GG	RR	GG	RR	RR	RR	GG	RR	RR	GG	RR	GG	RR	GG	RR	RR	RR	RR	GG	GG	GG	RR	RR	RR	GG	GG	RR	GG	GG	RR	GG	RR	RR	GG	GG	RR	GG	GG	RR	GG
AABL01000124_3947_YM03_65409	3	GG	RR	RR	RR	RR	GG	RR	GG	RR	RR	RR	GG	RR	RR	GG	RR	GG	RR	GG	RR	RR	RR	RR	GG	GG	GG	RR	RR	RR	GG	GG	RR	GG	GG	RR	GG	RR	RR	GG	GG	RR	GG	GG	RR	GG
AABL01000124_4177_YM03_65637	3	GG	RR	RR	RR	RR	GG	RR	GG	RR	RR	RR	-	RR	RR	GG	RR	GG	RR	GG	RR	RR	RR	RR	GG	GG	GG	RR	RR	RR	GG	GG	RR	GG	GG	RR	GG	RR	RR	GG	GG	RR	GG	GG	RR	GG
AABL01000124_7779_YM03_69672	3	GG	RR	-	-	-	-	-	-	-	-	-	-	-	-	-	-	-	-	-	-	-	-	-	-	-	-	-	-	-	-	-	-	-	-	-	-	-	-	-	-	-	-	-	-	-
AABL01000124_9266_YM03_71154	3	GG	RR	RR	RR	RR	GG	RR	GG	RR	RR	RR	GG	RR	RR	GG	RR	GG	RR	GG	RR	RR	RR	RR	GG	GG	GG	RR	RR	RR	GG	GG	RR	GG	GG	RR	GG	RR	RR	GG	GG	RR	GG	GG	RR	GG
AABL01001261_3173_YM03_73635	3	GG	RR	RR	RR	RR	GG	RR	GG	RR	RR	RR	GG	RR	RR	GG	RR	GG	RR	GG	RR	RR	RR	RR	GG	GG	GG	RR	RR	RR	GG	GG	RR	GG	GG	RR	GG	RR	RR	GG	GG	RR	GG	GG	-	GG
AABL01001261_902_YM03_75907	3	GG	RR	RR	RR	RR	GG	RR	GG	RR	RR	RR	GG	RR	RR	GG	RR	GG	RR	GG	RR	RR	RR	RR	GG	GG	GG	RR	RR	RR	GG	GG	RR	GG	GG	RR	GG	RR	RR	GG	GG	RR	GG	GG	RR	GG
AABL01002785_2387_YM03_79370	3	GG	RR	RR	RR	RR	GG	RR	GG	RR	RR	RR	GG	RR	RR	GG	RR	GG	RR	GG	RR	RR	RR	RR	GG	GG	GG	RR	RR	RR	GG	GG	RR	GG	GG	RR	GG	RR	RR	GG	GG	RR	GG	GG	RR	GG
AABL01002421_2043_YM03_82635	3	GG	RR	-	-	-	-	-	-	-	-	-	-	-	-	-	-	-	-	-	-	-	-	-	-	-	-	-	-	-	-	-	-	-	-	-	-	-	-	-	-	-	-	-	-	-
AABL01002421_884_YM03_84152	3	GG	RR	RR	RR	RR	GG	RR	GG	RR	RR	RR	GG	RR	RR	GG	RR	GG	RR	GG	RR	RR	RR	RR	GG	GG	GG	RR	RR	RR	GG	GG	RR	GG	GG	RR	GG	RR	RR	GG	GG	RR	GG	GG	RR	GG
AABL01000406_964_YM03_85982	3	GG	RR	RR	RR	RR	GG	RR	GG	RR	RR	RR	GG	RR	RR	GG	RR	GG	RR	GG	RR	RR	RR	RR	GG	GG	GG	RR	RR	RR	GG	GG	RR	GG	GG	RR	GG	RR	RR	GG	GG	RR	GG	GG	RR	GG
AABL01000406_2036_YM03_87055	3	GG	RR	RR	RR	RR	GG	RR	GG	RR	RR	RR	GG	RR	RR	GG	RR	GG	RR	GG	RR	RR	RR	RR	GG	GG	GG	RR	RR	RR	GG	GG	RR	GG	GG	RR	GG	RR	RR	GG	GG	RR	GG	GG	RR	GG
AABL01000406_5751_YM03_90766	3	GG	RR	RR	RR	RR	GG	RR	GG	RR	RR	RR	GG	RR	RR	GG	RR	GG	RR	GG	RR	RR	RR	RR	GG	GG	GG	RR	RR	RR	GG	GG	RR	GG	GG	RR	GG	RR	RR	GG	GG	RR	GG	GG	RR	GG
AABL01002350_1518_YM03_93555	3	GG	RR	RR	RR	RR	GG	RR	GG	RR	RR	RR	GG	RR	RR	GG	RR	GG	RR	GG	RR	RR	RR	RR	GG	GG	GG	RR	RR	RR	GG	GG	RR	GG	GG	RR	GG	RR	RR	GG	GG	RR	GG	GG	RR	GG
AABL01002350_3628_YM03_96401	3	GG	RR	RR	RR	RR	GG	RR	GG	RR	RR	RR	GG	RR	RR	GG	RR	GG	RR	GG	RR	RR	RR	RR	GG	GG	GG	RR	RR	RR	GG	GG	RR	GG	GG	RR	GG	RR	RR	GG	GG	RR	GG	GG	RR	GG
AABL01002350_4065_YM03_97199	3	GG	RR	RR	RR	RR	GG	RR	GG	RR	RR	RR	GG	RR	RR	GG	RR	GG	RR	GG	RR	RR	RR	RR	GG	GG	GG	RR	RR	RR	GG	GG	RR	GG	GG	RR	GG	RR	RR	GG	GG	RR	GG	GG	RR	GG
AABL01000453_1689_YM03_99088	3	GG	RR	RR	RR	RR	GG	RR	GG	RR	RR	RR	GG	RR	RR	GG	RR	GG	RR	GG	RR	RR	RR	RR	GG	GG	GG	RR	RR	RR	GG	GG	RR	GG	GG	RR	GG	RR	RR	GG	GG	RR	GG	GG	RR	GG
AABL01000453_2107_YM03_99505	3	GG	RR	-	-	-	-	-	-	-	-	-	-	-	-	-	-	-	-	-	-	-	-	-	-	-	-	-	-	-	-	-	-	-	-	-	-	-	-	-	-	-	-	-	-	-
AABL01000453_4647_YM03_102046	3	GG	RR	RR	RR	RR	GG	RR	GG	RR	RR	RR	GG	RR	RR	GG	RR	GG	-	GG	RR	RR	RR	RR	GG	GG	GG	RR	RR	RR	GG	GG	RR	GG	GG	RR	GG	RR	RR	GG	GG	RR	GG	GG	RR	GG
AABL01000930_4301_YM03_103619	3	GG	RR	RR	RR	RR	GG	RR	GG	RR	RR	RR	GG	RR	RR	GG	RR	GG	RR	GG	RR	RR	RR	RR	GG	GG	GG	RR	RR	RR	GG	GG	RR	GG	GG	RR	GG	RR	RR	GG	GG	RR	GG	GG	RR	GG
AABL01000930_3310_YM03_104612	3	GG	RR	RR	RR	RR	GG	RR	GG	RR	RR	RR	GG	RR	RR	GG	RR	GG	RR	GG	RR	RR	RR	RR	GG	GG	GG	RR	RR	RR	GG	GG	RR	GG	GG	RR	GG	RR	RR	GG	GG	RR	GG	GG	RR	GG
AABL01000930_1899_YM03_106022	3	GG	RR	RR	RR	RR	GG	RR	GG	RR	RR	RR	GG	RR	RR	GG	RR	GG	RR	GG	RR	RR	RR	RR	GG	GG	GG	RR	RR	RR	GG	GG	RR	GG	GG	RR	GG	RR	RR	GG	GG	RR	GG	GG	RR	GG
AABL01003289_945_YM03_108914	3	GG	RR	RR	RR	RR	GG	RR	GG	RR	RR	RR	GG	RR	RR	GG	RR	GG	RR	GG	RR	RR	RR	RR	GG	GG	GG	RR	RR	RR	GG	GG	RR	GG	GG	RR	GG	RR	RR	GG	GG	RR	GG	GG	RR	GG
AABL01003884_402_YM03_110217	3	GG	RR	-	-	-	-	-	-	-	-	-	-	-	-	-	-	-	-	-	-	-	-	-	-	-	-	-	-	-	-	-	-	-	-	-	-	-	-	-	-	-	-	-	-	-
AABL01000240_1576_YM03_112741	3	GG	RR	RR	RR	RR	GG	RR	GG	RR	RR	RR	GG	RR	RR	GG	RR	GG	RR	GG	RR	RR	RR	RR	GG	GG	GG	RR	RR	RR	GG	GG	RR	GG	GG	RR	GG	RR	RR	GG	GG	RR	GG	GG	RR	GG
AABL01000240_5176_YM03_116311	3	GG	RR	RR	RR	RR	GG	RR	GG	RR	RR	RR	GG	RR	RR	GG	RR	GG	RR	GG	RR	RR	RR	RR	GG	GG	GG	RR	RR	RR	GG	GG	RR	GG	GG	RR	GG	RR	RR	GG	GG	RR	GG	GG	RR	GG
AABL01000240_7024_YM03_118161	3	GG	RR	RR	RR	RR	GG	RR	GG	RR	RR	RR	GG	RR	RR	GG	RR	GG	RR	GG	RR	RR	RR	RR	GG	GG	GG	RR	RR	RR	GG	GG	RR	GG	GG	RR	GG	RR	RR	GG	GG	RR	GG	GG	RR	GG
AABL01000240_8418_YM03_119557	3	GG	RR	RR	RR	RR	GG	RR	GG	RR	RR	RR	GG	RR	RR	GG	RR	GG	RR	GG	RR	RR	RR	RR	GG	GG	GG	RR	RR	RR	GG	GG	RR	GG	GG	RR	GG	RR	RR	GG	GG	RR	GG	GG	RR	GG
AABL01000240_10968_YM03_122102	3	GG	RR	RR	RR	RR	GG	RR	GG	RR	RR	RR	GG	RR	RR	GG	RR	GG	RR	GG	RR	RR	RR	RR	GG	GG	GG	RR	RR	RR	GG	GG	RR	GG	GG	RR	GG	RR	RR	GG	GG	RR	GG	GG	RR	GG
AABL01000240_12707_YM03_123827	3	GG	RR	RR	RR	RR	GG	RR	GG	RR	RR	RR	GG	RR	RR	GG	RR	GG	RR	GG	RR	RR	RR	RR	GG	GG	GG	RR	RR	RR	GG	GG	RR	GG	GG	RR	GG	RR	RR	GG	GG	RR	GG	GG	RR	GG
AABL01000240_15057_YM03_126183	3	GG	RR	RR	RR	RR	GG	RR	GG	RR	RR	RR	GG	RR	RR	GG	RR	GG	RR	GG	RR	RR	RR	RR	GG	GG	GG	RR	RR	RR	GG	GG	RR	GG	GG	RR	GG	RR	RR	GG	GG	RR	GG	GG	RR	GG
AABL01000240_16965_YM03_128091	3	GG	RR	RR	RR	RR	GG	RR	GG	RR	RR	RR	GG	RR	RR	GG	RR	GG	RR	GG	RR	RR	RR	RR	GG	GG	GG	RR	RR	RR	GG	GG	RR	GG	GG	RR	GG	RR	RR	GG	GG	RR	GG	GG	RR	GG
AABL01000240_19426_YM03_130630	3	GG	RR	RR	RR	RR	GG	RR	GG	RR	RR	RR	GG	RR	RR	GG	RR	GG	RR	GG	RR	RR	RR	RR	GG	GG	GG	RR	RR	RR	GG	GG	RR	GG	GG	RR	GG	RR	RR	GG	GG	RR	GG	GG	RR	GG
AABL01000240_21119_YM03_132327	3	GG	RR	RR	RR	RR	GG	RR	GG	RR	RR	RR	GG	RR	RR	GG	RR	GG	RR	GG	RR	RR	RR	RR	GG	GG	GG	RR	RR	RR	GG	GG	RR	GG	GG	RR	GG	RR	RR	GG	GG	RR	GG	GG	RR	GG
AABL01000240_23970_YM03_135177	3	GG	RR	-	RR	RR	GG	RR	GG	RR	RR	RR	GG	RR	RR	GG	RR	GG	RR	GG	RR	RR	RR	RR	GG	GG	GG	RR	RR	RR	GG	GG	RR	GG	GG	RR	GG	RR	RR	GG	GG	RR	GG	GG	RR	GG
AABL01000240_24008_YM03_135211	3	GG	RR	-	-	-	-	-	-	-	-	-	-	-	-	-	-	-	-	-	-	-	-	-	-	-	-	-	-	-	-	-	-	-	-	-	-	-	-	-	-	-	-	-	-	-
AABL01003418_507_YM03_137658	3	GG	RR	RR	RR	RR	GG	RR	GG	RR	RR	RR	GG	RR	RR	GG	RR	GG	RR	GG	RR	RR	RR	RR	GG	GG	GG	RR	RR	RR	GG	GG	RR	GG	GG	RR	GG	RR	RR	GG	GG	RR	GG	GG	RR	GG
AABL01000691_7195_YM03_138830	3	GG	RR	-	-	-	-	-	-	-	-	-	-	-	-	-	-	-	-	-	-	-	-	-	-	-	-	-	-	-	-	-	-	-	-	-	-	-	-	-	-	-	-	-	-	-
AABL01000691_4045_YM03_141976	3	GG	RR	RR	RR	RR	GG	RR	GG	RR	RR	RR	GG	RR	RR	GG	RR	GG	RR	GG	RR	RR	RR	RR	GG	GG	GG	RR	RR	RR	GG	GG	RR	GG	GG	RR	GG	RR	RR	GG	GG	RR	GG	GG	RR	GG
AABL01000691_3591_YM03_142432	3	GG	RR	RR	RR	RR	GG	RR	GG	RR	RR	RR	GG	RR	RR	GG	RR	GG	RR	GG	RR	RR	RR	RR	GG	GG	GG	RR	RR	RR	GG	GG	RR	GG	GG	RR	GG	RR	RR	GG	GG	RR	GG	GG	-	GG
AABL01000691_1541_YM03_144834	3	GG	RR	RR	RR	RR	GG	RR	GG	RR	RR	RR	GG	RR	RR	-	RR	GG	RR	GG	RR	RR	RR	RR	GG	GG	GG	RR	RR	RR	GG	GG	RR	GG	GG	RR	GG	RR	RR	GG	GG	RR	GG	GG	RR	GG
AABL01003095_404_YM03_147557	3	GG	RR	-	-	-	GG	RR	GG	RR	-	-	GG	RR	-	GG	-	GG	RR	GG	RR	-	-	-	GG	GG	GG	-	RR	-	GG	GG	RR	GG	GG	-	GG	RR	RR	GG	GG	RR	GG	GG	GG	GG
AABL01000297_13017_YM03_149330	3	GG	RR	RR	RR	RR	GG	RR	GG	RR	RR	RR	GG	RR	RR	GG	RR	GG	RR	GG	RR	RR	RR	RR	GG	GG	GG	RR	RR	RR	GG	GG	RR	GG	GG	RR	GG	RR	RR	GG	GG	RR	GG	GG	RR	GG
AABL01000297_10935_YM03_151478	3	GG	RR	RR	RR	RR	GG	RR	RR	RR	RR	RR	-	RR	RR	GG	RR	-	RR	-	RR	RR	RR	RR	RR	-	-	RR	RR	RR	GG	GG	RR	-	GG	RR	-	RR	RR	GG	GG	RR	GG	GG	RR	GG
AABL01000297_9854_YM03_152557	3	GG	RR	RR	RR	RR	GG	RR	GG	RR	RR	RR	GG	RR	RR	GG	RR	GG	RR	GG	RR	RR	RR	RR	GG	GG	GG	RR	RR	RR	GG	GG	RR	GG	GG	RR	GG	RR	RR	GG	GG	RR	GG	GG	RR	GG
AABL01000297_7007_YM03_155410	3	GG	RR	RR	RR	RR	GG	RR	GG	RR	RR	RR	GG	RR	RR	GG	RR	GG	RR	GG	RR	RR	RR	RR	GG	GG	GG	RR	RR	RR	GG	GG	RR	GG	GG	RR	GG	RR	RR	GG	GG	RR	GG	GG	RR	GG
AABL01000297_4463_YM03_157948	3	GG	RR	RR	RR	RR	GG	RR	GG	RR	RR	RR	GG	RR	RR	GG	RR	GG	RR	GG	RR	RR	RR	RR	GG	GG	GG	RR	RR	RR	GG	GG	RR	GG	GG	RR	GG	RR	RR	GG	GG	RR	GG	GG	RR	GG
AABL01000297_189_YM03_162197	3	GG	RR	RR	RR	RR	GG	RR	GG	RR	RR	RR	GG	RR	RR	GG	RR	GG	RR	GG	RR	RR	RR	RR	GG	GG	GG	RR	RR	RR	GG	GG	RR	GG	GG	RR	GG	RR	RR	GG	GG	RR	GG	GG	RR	GG
AABL01001577_817_YM03_164288	3	GG	RR	RR	RR	RR	GG	RR	GG	RR	RR	RR	GG	RR	RR	GG	RR	GG	RR	GG	RR	RR	RR	RR	GG	GG	GG	RR	RR	RR	GG	GG	RR	GG	GG	RR	GG	RR	RR	GG	GG	RR	GG	GG	RR	GG
AABL01001577_5502_YM03_169350	3	GG	RR	RR	RR	RR	GG	RR	GG	RR	RR	RR	GG	RR	RR	GG	RR	GG	RR	GG	RR	RR	RR	RR	GG	GG	GG	RR	RR	RR	GG	GG	RR	GG	GG	RR	GG	RR	RR	GG	GG	RR	GG	GG	RR	GG
AABL01001577_6953_YM03_170799	3	GG	RR	RR	RR	RR	GG	RR	GG	RR	RR	RR	GG	RR	RR	GG	RR	GG	RR	GG	RR	RR	RR	RR	GG	GG	GG	RR	RR	RR	GG	GG	RR	GG	GG	RR	GG	RR	RR	GG	GG	RR	GG	GG	RR	GG
AABL01001577_9187_YM03_172967	3	GG	RR	RR	RR	RR	GG	GG	GG	RR	RR	RR	GG	RR	RR	GG	RR	GG	RR	GG	RR	RR	RR	RR	GG	GG	GG	RR	RR	RR	GG	GG	RR	GG	GG	RR	GG	RR	RR	GG	GG	RR	GG	GG	RR	GG
AABL01000018_1204_YM03_175084	3	GG	RR	-	-	-	-	-	-	-	-	-	-	-	-	-	-	-	-	-	-	-	-	-	-	-	-	-	-	-	-	-	-	-	-	-	-	-	-	-	-	-	-	-	-	-
AABL01000018_3587_YM03_177303	3	GG	RR	RR	RR	RR	GG	GG	GG	RR	RR	RR	GG	RR	RR	GG	RR	GG	RR	GG	RR	RR	RR	RR	GG	GG	GG	RR	RR	RR	GG	GG	RR	GG	GG	RR	GG	RR	RR	GG	GG	RR	GG	GG	RR	GG
AABL01000018_5413_YM03_179129	3	GG	RR	RR	RR	RR	GG	GG	GG	RR	RR	RR	GG	RR	RR	GG	RR	GG	RR	GG	RR	RR	RR	RR	GG	GG	GG	RR	RR	RR	GG	GG	RR	GG	GG	RR	GG	RR	RR	GG	GG	RR	GG	GG	RR	GG
AABL01000018_6222_YM03_179942	3	GG	RR	-	-	-	-	-	-	-	-	-	-	-	-	-	-	-	-	-	-	-	-	-	-	-	-	-	-	-	-	-	-	-	-	-	-	-	-	-	-	-	-	-	-	-
AABL01000017_1147_YM03_182055	3	GG	RR	RR	RR	RR	GG	GG	GG	RR	RR	RR	GG	RR	RR	GG	RR	GG	RR	GG	RR	RR	RR	RR	GG	GG	GG	RR	RR	RR	GG	GG	RR	GG	GG	RR	GG	RR	RR	GG	GG	RR	GG	GG	RR	GG
AABL01000017_2321_YM03_183852	3	GG	RR	RR	RR	RR	GG	GG	GG	RR	RR	RR	GG	RR	RR	GG	RR	GG	RR	GG	RR	RR	RR	RR	GG	GG	GG	RR	RR	RR	GG	GG	RR	GG	GG	RR	GG	RR	RR	GG	GG	RR	GG	GG	RR	GG
AABL01001964_594_YM03_187236	3	GG	RR	RR	RR	RR	GG	GG	GG	RR	RR	RR	GG	RR	RR	GG	RR	GG	RR	GG	RR	RR	RR	RR	RR	GG	GG	RR	RR	RR	GG	GG	RR	GG	GG	RR	GG	RR	RR	GG	GG	RR	GG	GG	RR	GG
AABL01002798_1312_YM03_187236	3	GG	RR	RR	RR	RR	GG	GG	GG	RR	RR	RR	GG	RR	RR	GG	RR	GG	RR	GG	RR	RR	RR	RR	RR	GG	GG	RR	RR	RR	GG	GG	RR	GG	GG	RR	GG	RR	RR	GG	GG	RR	GG	GG	RR	GG
AABL01003525_503_YM03_191167	3	GG	RR	RR	RR	RR	GG	GG	GG	RR	RR	RR	GG	RR	RR	GG	RR	GG	RR	GG	RR	RR	RR	RR	RR	GG	GG	RR	RR	RR	GG	GG	RR	GG	GG	RR	GG	RR	RR	GG	GG	RR	GG	GG	RR	GG
AABL01001315_1430_YM03_193163	3	GG	RR	RR	RR	-	GG	GG	GG	RR	RR	RR	GG	RR	RR	GG	RR	GG	-	GG	RR	RR	RR	RR	RR	GG	GG	RR	RR	RR	GG	GG	RR	GG	GG	RR	GG	RR	RR	GG	GG	RR	GG	GG	GG	GG
AABL01001315_3041_YM03_194769	3	GG	RR	-	-	-	-	-	-	-	-	-	-	-	-	-	-	-	-	-	-	-	-	-	-	-	-	-	-	-	-	-	-	-	-	-	-	-	-	-	-	-	-	-	-	-
AABL01000566_8038_YM03_197946	3	GG	RR	RR	RR	RR	GG	GG	GG	RR	RR	RR	GG	RR	RR	GG	RR	GG	RR	GG	RR	RR	RR	RR	RR	GG	GG	RR	RR	RR	GG	GG	RR	GG	GG	RR	GG	RR	RR	GG	GG	RR	GG	GG	RR	GG
AABL01000566_7770_YM03_198593	3	GG	RR	RR	RR	RR	GG	GG	GG	RR	RR	RR	GG	RR	RR	GG	RR	GG	RR	GG	RR	RR	RR	RR	RR	GG	GG	RR	RR	RR	GG	GG	RR	GG	GG	RR	GG	RR	RR	GG	GG	RR	GG	GG	RR	GG
AABL01000566_4535_YM03_202087	3	GG	RR	RR	RR	RR	GG	GG	GG	RR	RR	RR	GG	RR	RR	GG	RR	GG	RR	GG	RR	RR	RR	RR	RR	GG	GG	RR	RR	RR	GG	GG	RR	GG	GG	RR	GG	RR	RR	GG	GG	RR	GG	GG	RR	GG
AABL01000566_2076_YM03_204546	3	GG	RR	RR	RR	RR	GG	GG	GG	RR	RR	RR	GG	RR	RR	GG	RR	GG	RR	GG	RR	RR	RR	RR	RR	-	GG	RR	RR	RR	GG	GG	RR	GG	GG	RR	GG	RR	RR	GG	GG	RR	GG	GG	RR	GG
AABL01000081_18115_YM03_207306	3	GG	RR	RR	RR	RR	GG	GG	GG	RR	RR	RR	GG	RR	RR	GG	RR	GG	RR	GG	RR	RR	RR	RR	RR	GG	GG	RR	RR	RR	GG	GG	RR	GG	GG	RR	GG	RR	RR	GG	GG	RR	GG	GG	RR	GG
AABL01000081_16391_YM03_209030	3	GG	RR	RR	RR	RR	GG	GG	GG	RR	RR	RR	GG	RR	RR	GG	RR	GG	RR	GG	RR	RR	RR	RR	RR	GG	GG	RR	RR	RR	GG	GG	RR	GG	GG	RR	GG	RR	RR	GG	GG	RR	GG	GG	RR	GG
AABL01000081_15721_YM03_209695	3	GG	RR	RR	RR	RR	GG	GG	GG	RR	RR	RR	GG	RR	RR	GG	RR	GG	RR	GG	RR	RR	RR	RR	RR	GG	GG	RR	RR	RR	GG	GG	RR	GG	GG	RR	GG	RR	RR	GG	GG	RR	GG	GG	RR	GG
AABL01000081_12043_YM03_213378	3	GG	RR	RR	RR	RR	GG	GG	GG	RR	RR	RR	GG	RR	RR	GG	RR	GG	RR	GG	RR	RR	RR	RR	RR	GG	GG	RR	RR	RR	GG	GG	RR	GG	GG	RR	GG	GG	RR	GG	GG	RR	GG	GG	RR	GG
AABL01000081_10111_YM03_215308	3	GG	RR	-	-	-	-	-	-	-	-	-	-	-	-	-	-	-	-	-	-	-	-	-	-	-	-	-	-	-	-	-	-	-	-	-	-	-	-	-	-	-	-	-	-	-
AABL01000081_8015_YM03_217402	3	GG	RR	RR	RR	-	GG	GG	GG	RR	RR	RR	GG	RR	RR	GG	RR	GG	RR	GG	RR	RR	RR	RR	RR	GG	GG	RR	RR	RR	GG	GG	RR	GG	GG	RR	GG	GG	RR	GG	GG	RR	GG	GG	RR	GG
AABL01000081_6375_YM03_219040	3	GG	RR	RR	RR	RR	GG	GG	GG	RR	RR	RR	GG	RR	RR	GG	RR	GG	RR	GG	RR	RR	RR	RR	RR	GG	GG	RR	RR	RR	GG	GG	RR	GG	GG	RR	GG	GG	RR	GG	GG	RR	GG	GG	RR	GG
AABL01000081_4597_YM03_220819	3	GG	RR	RR	RR	RR	GG	GG	GG	RR	RR	RR	GG	RR	RR	GG	RR	GG	RR	GG	RR	RR	RR	RR	RR	GG	GG	RR	RR	RR	GG	GG	RR	GG	GG	RR	GG	GG	RR	GG	GG	RR	GG	GG	RR	GG
AABL01000081_2374_YM03_223043	3	GG	RR	RR	RR	RR	GG	GG	GG	RR	RR	RR	GG	RR	RR	GG	RR	GG	RR	GG	RR	RR	RR	RR	RR	GG	GG	RR	RR	RR	GG	GG	RR	GG	GG	RR	GG	GG	RR	GG	GG	RR	GG	GG	RR	GG
AABL01000081_1570_YM03_223842	3	GG	RR	RR	RR	RR	GG	GG	GG	RR	RR	RR	GG	RR	RR	GG	RR	GG	RR	GG	RR	RR	RR	RR	RR	GG	GG	RR	RR	RR	-	GG	RR	GG	GG	RR	GG	GG	RR	GG	GG	RR	GG	GG	RR	GG
AABL01002107_2498_YM03_230005	3	GG	RR	RR	RR	RR	GG	GG	GG	RR	RR	RR	GG	RR	RR	GG	RR	GG	RR	GG	RR	RR	RR	RR	RR	GG	GG	RR	RR	RR	GG	GG	RR	GG	GG	RR	GG	GG	RR	GG	GG	RR	GG	GG	RR	GG
AABL01002107_667_YM03_231836	3	GG	RR	RR	RR	RR	GG	GG	GG	RR	RR	RR	GG	RR	RR	GG	RR	GG	RR	GG	RR	RR	RR	RR	RR	GG	GG	RR	RR	RR	GG	GG	RR	GG	GG	RR	GG	GG	RR	GG	GG	RR	GG	GG	RR	GG
AABL01001007_8451_YM03_233784	3	GG	RR	RR	RR	RR	GG	GG	GG	RR	RR	RR	GG	RR	RR	GG	RR	GG	RR	GG	RR	RR	RR	RR	RR	GG	GG	RR	RR	RR	GG	GG	RR	GG	GG	RR	GG	GG	-	GG	GG	RR	GG	GG	RR	GG
AABL01001007_5025_YM03_237206	3	GG	RR	RR	RR	RR	GG	GG	GG	RR	RR	RR	GG	RR	RR	GG	RR	GG	RR	GG	RR	RR	RR	RR	RR	GG	GG	RR	RR	RR	GG	GG	RR	GG	GG	RR	GG	GG	RR	GG	GG	RR	GG	GG	RR	GG
AABL01001007_2716_YM03_239514	3	GG	RR	RR	RR	RR	GG	GG	GG	RR	RR	RR	GG	RR	RR	-	RR	GG	RR	GG	RR	RR	RR	RR	RR	GG	GG	RR	RR	RR	GG	GG	-	GG	GG	RR	GG	GG	RR	GG	GG	RR	GG	GG	RR	-
AABL01001007_1904_YM03_240332	3	GG	RR	RR	RR	RR	GG	GG	GG	RR	RR	RR	GG	RR	RR	GG	RR	GG	RR	GG	RR	RR	RR	RR	RR	GG	GG	RR	RR	RR	GG	GG	RR	GG	GG	RR	GG	GG	RR	GG	GG	RR	GG	-	RR	GG
AABL01000567_616_YM03_244083	3	GG	RR	RR	RR	RR	GG	GG	GG	RR	RR	RR	GG	RR	RR	GG	RR	GG	RR	GG	RR	RR	RR	RR	RR	GG	GG	RR	RR	RR	GG	GG	RR	GG	GG	RR	GG	GG	RR	GG	GG	-	GG	GG	RR	GG
AABL01001471_4529_YM03_245940	3	GG	RR	RR	RR	RR	GG	GG	GG	RR	RR	RR	GG	RR	RR	GG	RR	GG	RR	GG	RR	RR	RR	RR	RR	GG	GG	RR	RR	RR	GG	GG	RR	GG	GG	RR	GG	GG	RR	GG	GG	RR	GG	GG	RR	GG
AABL01001471_1161_YM03_249310	3	GG	RR	RR	RR	RR	GG	GG	GG	RR	RR	RR	GG	RR	RR	GG	RR	GG	RR	GG	RR	RR	RR	RR	RR	GG	GG	RR	RR	RR	GG	GG	RR	GG	GG	RR	GG	GG	RR	GG	GG	RR	GG	GG	RR	GG
AABL01001470_4416_YM03_251097	3	GG	RR	RR	RR	RR	GG	GG	GG	RR	RR	RR	GG	RR	RR	GG	RR	GG	RR	GG	RR	RR	RR	RR	RR	GG	GG	RR	RR	RR	GG	GG	RR	GG	GG	RR	GG	GG	RR	GG	GG	RR	GG	GG	RR	GG
AABL01001470_3510_YM03_252003	3	GG	RR	RR	RR	RR	GG	GG	GG	RR	RR	RR	GG	RR	RR	GG	RR	GG	RR	GG	RR	RR	RR	RR	RR	GG	GG	RR	RR	RR	GG	GG	RR	GG	GG	RR	GG	GG	RR	GG	GG	RR	GG	GG	RR	GG
AABL01001470_115_YM03_255394	3	GG	RR	RR	RR	RR	GG	GG	GG	RR	RR	RR	GG	RR	RR	GG	RR	GG	RR	GG	RR	RR	RR	RR	RR	GG	GG	RR	RR	RR	GG	GG	RR	GG	GG	RR	GG	GG	RR	GG	GG	RR	GG	GG	RR	GG
AABL01001143_11588_YM03_256265	3	GG	RR	RR	RR	RR	GG	GG	GG	RR	RR	RR	GG	RR	RR	GG	RR	GG	RR	GG	RR	RR	RR	RR	RR	GG	GG	RR	RR	RR	GG	GG	RR	GG	GG	RR	GG	GG	RR	GG	GG	RR	GG	GG	RR	GG
AABL01001143_9307_YM03_258551	3	GG	RR	RR	RR	RR	GG	GG	GG	RR	RR	RR	GG	RR	RR	GG	RR	GG	RR	GG	RR	RR	RR	RR	RR	GG	GG	RR	RR	RR	GG	GG	RR	GG	GG	RR	GG	GG	RR	GG	GG	RR	GG	-	RR	GG
AABL01001143_4242_YM03_263610	3	GG	RR	-	-	-	-	-	-	-	-	-	-	-	-	-	-	-	-	-	-	-	-	-	-	-	-	-	-	-	-	-	-	-	-	-	-	-	-	-	-	-	-	-	-	-
AABL01001143_3721_YM03_264137	3	GG	RR	RR	RR	RR	GG	GG	GG	RR	RR	RR	GG	RR	RR	GG	RR	GG	RR	GG	RR	RR	RR	RR	RR	GG	GG	RR	RR	RR	GG	GG	RR	GG	GG	RR	GG	GG	RR	GG	GG	RR	GG	GG	RR	GG
AABL01001143_675_YM03_267181	3	GG	RR	RR	RR	RR	GG	GG	GG	RR	RR	RR	GG	RR	RR	GG	RR	GG	RR	GG	RR	RR	RR	RR	RR	GG	GG	RR	RR	RR	GG	GG	RR	GG	GG	RR	GG	GG	RR	GG	GG	RR	GG	GG	RR	GG
AABL01000836_1949_YM03_271787	3	GG	RR	-	-	-	-	-	-	-	-	-	-	-	-	-	-	-	-	-	-	-	-	-	-	-	-	-	-	-	-	-	-	-	-	-	-	-	-	-	-	-	-	-	-	-
AABL01000836_2441_YM03_272282	3	GG	RR	RR	RR	RR	GG	GG	GG	RR	-	RR	GG	RR	RR	GG	GG	GG	RR	GG	RR	RR	RR	RR	RR	GG	GG	RR	RR	RR	GG	GG	RR	GG	GG	RR	GG	GG	RR	GG	GG	RR	-	GG	RR	GG
AABL01000836_4766_YM03_274602	3	GG	RR	RR	RR	RR	GG	GG	GG	RR	RR	RR	GG	RR	RR	GG	RR	GG	RR	GG	RR	RR	RR	RR	RR	GG	GG	RR	RR	RR	GG	GG	RR	GG	GG	-	GG	GG	RR	GG	GG	RR	GG	GG	RR	GG
AABL01000090_365_YM03_275899	3	GG	RR	RR	RR	RR	GG	GG	GG	RR	RR	RR	GG	RR	RR	GG	RR	GG	RR	GG	RR	RR	RR	RR	RR	GG	GG	RR	RR	RR	GG	GG	RR	GG	GG	RR	GG	GG	RR	GG	GG	RR	GG	GG	RR	GG
AABL01000090_2529_YM03_278064	3	GG	RR	-	-	-	-	-	-	-	-	-	-	-	-	-	-	-	-	-	-	-	-	-	-	-	-	-	-	-	-	-	-	-	-	-	-	-	-	-	-	-	-	-	-	-
AABL01000090_6444_YM03_281981	3	GG	RR	-	-	-	-	-	-	-	-	-	-	-	-	-	-	-	-	-	-	-	-	-	-	-	-	-	-	-	-	-	-	-	-	-	-	-	-	-	-	-	-	-	-	-
AABL01000090_8731_YM03_284603	3	GG	RR	RR	RR	RR	GG	GG	GG	RR	RR	RR	GG	RR	RR	GG	RR	GG	RR	GG	RR	RR	RR	RR	RR	GG	GG	RR	RR	RR	GG	GG	RR	GG	GG	RR	GG	GG	RR	GG	GG	RR	GG	GG	RR	GG
AABL01000090_11501_YM03_287373	3	GG	RR	-	-	-	-	-	-	-	-	-	-	-	-	-	-	-	-	-	-	-	-	-	-	-	-	-	-	-	-	-	-	-	-	-	-	-	-	-	-	-	-	-	-	-
AABL01000090_13299_YM03_289168	3	GG	RR	RR	RR	RR	GG	GG	GG	RR	RR	RR	GG	RR	RR	GG	RR	GG	RR	GG	RR	RR	RR	RR	RR	GG	GG	RR	RR	RR	GG	GG	RR	GG	GG	RR	GG	GG	RR	GG	GG	RR	GG	GG	RR	GG
AABL01000090_15575_YM03_291449	3	GG	RR	RR	RR	RR	GG	GG	GG	RR	RR	RR	GG	RR	RR	GG	RR	GG	RR	GG	RR	RR	RR	RR	RR	GG	GG	RR	RR	RR	GG	GG	RR	GG	GG	RR	GG	GG	RR	GG	GG	RR	GG	GG	RR	GG
AABL01000090_17326_YM03_293390	3	GG	RR	RR	RR	RR	GG	GG	GG	RR	RR	RR	GG	RR	RR	GG	RR	GG	RR	GG	RR	RR	RR	RR	RR	GG	GG	RR	-	RR	GG	GG	RR	GG	GG	RR	GG	GG	RR	GG	GG	RR	GG	GG	RR	GG
AABL01000090_18761_YM03_294822	3	GG	RR	RR	RR	RR	GG	GG	GG	RR	RR	RR	GG	RR	RR	GG	RR	GG	RR	GG	RR	RR	RR	RR	RR	GG	GG	RR	RR	RR	GG	GG	RR	GG	GG	RR	GG	GG	RR	GG	GG	RR	GG	GG	RR	GG
AABL01002844_636_YM03_298988	3	GG	RR	RR	RR	RR	GG	GG	GG	RR	RR	RR	GG	RR	RR	GG	RR	GG	RR	GG	RR	RR	RR	RR	RR	GG	GG	RR	RR	RR	GG	GG	RR	GG	GG	RR	GG	GG	RR	GG	GG	RR	GG	GG	RR	GG
AABL01002185_8412_YM03_300765	3	GG	RR	-	-	-	-	-	-	-	-	-	-	-	-	-	-	-	-	-	-	-	-	-	-	-	-	-	-	-	-	-	-	-	-	-	-	-	-	-	-	-	-	-	-	-
AABL01002185_6822_YM03_302356	3	GG	RR	RR	RR	RR	GG	GG	GG	RR	RR	RR	GG	RR	RR	GG	RR	GG	RR	GG	RR	RR	RR	RR	RR	GG	GG	RR	RR	RR	GG	GG	RR	GG	GG	RR	GG	GG	RR	GG	GG	RR	GG	GG	RR	GG
AABL01003112_543_YM03_304087	3	GG	RR	RR	RR	RR	GG	GG	GG	RR	RR	RR	GG	RR	RR	GG	RR	GG	RR	GG	RR	RR	RR	RR	RR	GG	GG	RR	RR	RR	GG	GG	RR	GG	GG	RR	GG	GG	RR	GG	GG	RR	GG	GG	RR	GG
AABL01002185_4087_YM03_305096	3	GG	RR	RR	RR	RR	GG	GG	GG	RR	RR	RR	GG	RR	RR	GG	RR	GG	RR	GG	RR	RR	RR	RR	RR	GG	GG	RR	RR	RR	GG	GG	RR	GG	GG	RR	GG	GG	RR	GG	GG	RR	GG	GG	RR	GG
AABL01002185_2875_YM03_306308	3	GG	RR	RR	RR	RR	GG	GG	GG	RR	RR	RR	GG	RR	RR	GG	RR	GG	RR	GG	RR	RR	RR	RR	RR	GG	GG	RR	RR	RR	GG	GG	RR	GG	GG	RR	GG	GG	RR	GG	GG	RR	GG	GG	RR	GG
AABL01002185_1429_YM03_307752	3	GG	RR	-	-	-	-	-	-	-	-	-	-	-	-	-	-	-	-	-	-	-	-	-	-	-	-	-	-	-	-	-	-	-	-	-	-	-	-	-	-	-	-	-	-	-
AABL01000123_1020_YM03_310903	3	GG	RR	RR	RR	RR	GG	GG	GG	RR	RR	RR	GG	RR	RR	GG	RR	GG	RR	GG	RR	RR	RR	RR	RR	GG	GG	RR	RR	RR	GG	GG	RR	GG	GG	RR	GG	GG	RR	GG	GG	RR	GG	GG	RR	GG
AABL01000123_2079_YM03_311961	3	GG	RR	RR	RR	RR	GG	GG	GG	RR	RR	RR	GG	RR	RR	GG	RR	GG	RR	GG	RR	RR	RR	RR	RR	GG	GG	RR	RR	RR	GG	GG	RR	GG	GG	RR	GG	GG	RR	GG	GG	RR	GG	GG	RR	GG
AABL01000122_6925_YM03_315782	3	GG	RR	RR	RR	RR	GG	GG	GG	RR	RR	RR	GG	RR	RR	GG	RR	GG	RR	GG	RR	RR	RR	RR	RR	GG	GG	RR	RR	RR	GG	GG	RR	GG	GG	RR	GG	GG	RR	GG	GG	RR	GG	GG	RR	GG
AABL01000122_4231_YM03_318477	3	GG	RR	RR	RR	RR	GG	GG	GG	RR	RR	RR	GG	RR	RR	GG	RR	GG	RR	GG	RR	RR	RR	RR	RR	GG	GG	RR	RR	RR	GG	GG	RR	GG	GG	RR	GG	GG	RR	GG	GG	RR	GG	GG	RR	GG
AABL01000122_3337_YM03_319376	3	GG	RR	RR	RR	RR	GG	GG	GG	RR	RR	RR	GG	RR	RR	GG	RR	GG	RR	GG	RR	RR	RR	RR	RR	GG	GG	RR	RR	RR	GG	GG	RR	GG	GG	RR	GG	GG	RR	-	GG	RR	GG	GG	RR	GG
AABL01000122_1731_YM03_320979	3	GG	RR	RR	RR	RR	GG	GG	GG	RR	RR	RR	GG	RR	RR	GG	RR	GG	RR	GG	RR	RR	RR	RR	RR	GG	GG	RR	RR	RR	GG	GG	RR	GG	GG	RR	GG	GG	RR	GG	GG	RR	GG	GG	RR	GG
AABL01003398_173_YM03_325402	3	GG	RR	RR	RR	RR	GG	GG	GG	RR	RR	RR	GG	RR	RR	GG	RR	GG	RR	GG	RR	RR	RR	RR	RR	GG	GG	RR	RR	RR	GG	GG	RR	GG	GG	RR	GG	GG	RR	GG	GG	RR	GG	GG	RR	GG
AABL01003860_1069_YM03_327274	3	GG	RR	-	-	-	-	-	-	-	-	-	-	-	-	-	-	-	-	-	-	-	-	-	-	-	-	-	-	-	-	-	-	-	-	-	-	-	-	-	-	-	-	-	-	-
AABL01003082_990_YM03_329464	3	GG	RR	RR	RR	RR	GG	GG	GG	RR	RR	RR	GG	RR	RR	GG	RR	GG	RR	GG	RR	RR	RR	RR	RR	GG	GG	RR	RR	RR	GG	GG	RR	GG	GG	RR	GG	GG	RR	GG	GG	RR	GG	GG	RR	GG
AABL01003883_497_YM03_330184	3	GG	RR	RR	RR	RR	GG	GG	GG	RR	RR	RR	GG	RR	RR	GG	RR	GG	RR	GG	RR	RR	RR	RR	RR	GG	GG	RR	RR	RR	GG	GG	RR	GG	GG	RR	GG	GG	RR	GG	GG	RR	GG	GG	RR	GG
AABL01001595_2677_YM03_337373	3	GG	RR	RR	RR	RR	GG	GG	GG	RR	RR	RR	GG	RR	RR	GG	RR	GG	RR	GG	RR	RR	RR	RR	RR	GG	GG	RR	RR	RR	GG	GG	RR	GG	GG	RR	GG	GG	RR	GG	GG	RR	GG	GG	RR	GG
AABL01001595_1591_YM03_338461	3	GG	RR	RR	RR	RR	GG	GG	GG	RR	RR	RR	GG	RR	RR	GG	RR	GG	RR	GG	RR	RR	RR	RR	RR	GG	GG	RR	RR	RR	GG	GG	RR	GG	GG	RR	GG	GG	RR	GG	GG	RR	GG	GG	RR	GG
AABL01001296_3943_YM03_341210	3	GG	RR	RR	RR	RR	GG	GG	GG	RR	RR	RR	GG	RR	RR	GG	RR	GG	RR	GG	RR	RR	RR	RR	RR	GG	GG	RR	RR	RR	GG	GG	RR	GG	GG	RR	GG	GG	RR	GG	GG	RR	GG	GG	RR	GG
AABL01001296_1048_YM03_344165	3	GG	RR	RR	RR	RR	GG	GG	GG	RR	RR	RR	GG	RR	RR	GG	RR	GG	RR	GG	RR	RR	RR	RR	RR	GG	GG	RR	RR	RR	GG	GG	RR	GG	GG	RR	GG	GG	RR	GG	GG	RR	GG	GG	RR	GG
AABL01003184_627_YM03_347201	3	GG	RR	RR	RR	RR	GG	GG	GG	RR	RR	RR	GG	RR	RR	GG	RR	GG	RR	GG	RR	RR	RR	RR	RR	GG	GG	RR	RR	RR	GG	GG	RR	GG	GG	RR	GG	GG	RR	GG	GG	RR	-	GG	RR	GG
AABL01001410_1724_YM03_349595	3	GG	RR	RR	RR	RR	GG	GG	GG	RR	RR	RR	GG	RR	RR	GG	RR	GG	RR	GG	RR	RR	RR	RR	RR	GG	GG	RR	RR	RR	GG	GG	RR	GG	GG	RR	GG	GG	RR	GG	GG	RR	GG	GG	RR	GG
AABL01001410_5912_YM03_353784	3	GG	RR	RR	RR	RR	GG	GG	GG	RR	RR	RR	GG	RR	RR	GG	RR	GG	RR	GG	RR	RR	RR	RR	RR	GG	GG	RR	RR	RR	GG	GG	RR	GG	GG	RR	GG	GG	RR	GG	GG	RR	GG	GG	RR	GG
AABL01001410_6918_YM03_354787	3	GG	RR	RR	-	RR	GG	GG	GG	RR	RR	RR	GG	RR	RR	GG	RR	GG	RR	GG	RR	RR	RR	RR	RR	GG	GG	RR	RR	RR	GG	GG	RR	GG	GG	RR	GG	GG	RR	GG	GG	RR	GG	GG	RR	GG
AABL01000686_275_YM03_356425	3	GG	RR	RR	RR	RR	GG	GG	GG	RR	RR	RR	GG	RR	RR	GG	RR	GG	RR	GG	RR	RR	RR	RR	RR	GG	GG	RR	RR	RR	GG	GG	RR	GG	GG	RR	GG	GG	RR	GG	GG	RR	GG	GG	RR	GG
AABL01000686_2942_YM03_359090	3	GG	RR	RR	RR	RR	GG	GG	GG	RR	RR	RR	GG	RR	RR	-	RR	GG	RR	GG	RR	RR	RR	RR	RR	GG	GG	RR	RR	RR	GG	GG	RR	GG	-	RR	GG	GG	RR	GG	GG	RR	GG	GG	RR	GG
AABL01000686_4075_YM03_360559	3	GG	RR	RR	RR	RR	GG	GG	GG	RR	RR	RR	GG	RR	RR	GG	RR	GG	RR	GG	RR	RR	RR	RR	RR	GG	GG	RR	RR	RR	GG	GG	RR	GG	GG	RR	GG	GG	GG	GG	GG	RR	GG	GG	RR	GG
AABL01001813_2520_YM03_362049	3	GG	RR	RR	RR	RR	GG	GG	GG	RR	RR	RR	GG	RR	RR	GG	RR	GG	RR	GG	RR	RR	RR	RR	RR	GG	GG	RR	RR	RR	GG	GG	RR	GG	GG	RR	GG	GG	RR	GG	GG	RR	GG	GG	RR	GG
AABL01001813_1812_YM03_362761	3	GG	RR	-	-	-	-	-	-	-	-	-	-	-	-	-	-	-	-	-	-	-	-	-	-	-	-	-	-	-	-	-	-	-	-	-	-	-	-	-	-	-	-	-	-	-
AABL01002854_2191_YM03_365411	3	GG	RR	RR	RR	RR	GG	GG	GG	RR	RR	RR	GG	RR	RR	GG	RR	GG	RR	GG	RR	RR	RR	RR	RR	GG	GG	RR	RR	RR	GG	GG	RR	GG	GG	RR	GG	GG	RR	GG	GG	RR	GG	GG	RR	GG
AABL01002854_1918_YM03_365681	3	GG	RR	RR	RR	RR	GG	GG	GG	RR	RR	RR	GG	RR	RR	GG	RR	GG	RR	GG	RR	RR	RR	RR	RR	GG	GG	RR	RR	RR	GG	GG	RR	GG	GG	RR	GG	GG	RR	GG	GG	RR	GG	GG	RR	GG
AABL01001031_8981_YM03_368494	3	GG	RR	RR	RR	RR	GG	GG	GG	RR	RR	RR	GG	RR	-	GG	RR	GG	RR	GG	RR	RR	RR	RR	RR	GG	GG	RR	RR	RR	GG	GG	RR	GG	GG	RR	GG	GG	RR	GG	GG	RR	GG	GG	RR	GG
AABL01001031_7654_YM03_369823	3	GG	RR	RR	RR	RR	GG	GG	GG	RR	RR	RR	GG	RR	RR	GG	RR	GG	-	GG	RR	RR	RR	RR	RR	GG	GG	RR	RR	RR	GG	GG	RR	GG	GG	RR	GG	GG	RR	GG	GG	RR	GG	GG	RR	GG
AABL01001031_4652_YM03_372823	3	GG	RR	RR	RR	RR	GG	GG	GG	RR	RR	RR	GG	RR	RR	GG	RR	GG	RR	GG	RR	RR	RR	RR	RR	GG	GG	RR	RR	RR	GG	GG	RR	GG	GG	RR	GG	GG	RR	GG	GG	RR	GG	GG	RR	GG
AABL01001031_3776_YM03_373696	3	GG	RR	RR	RR	RR	GG	GG	GG	RR	RR	RR	GG	RR	RR	GG	RR	GG	RR	GG	RR	RR	RR	RR	RR	GG	GG	RR	RR	RR	GG	GG	RR	GG	GG	RR	GG	GG	RR	GG	GG	RR	GG	GG	RR	GG
AABL01001031_1563_YM03_376256	3	GG	RR	RR	RR	RR	GG	GG	GG	RR	RR	RR	GG	RR	RR	GG	RR	GG	RR	GG	RR	RR	RR	RR	RR	GG	GG	RR	RR	RR	GG	GG	RR	GG	GG	RR	GG	GG	RR	GG	GG	RR	GG	GG	RR	GG
AABL01001864_1907_YM03_377911	3	GG	RR	RR	RR	RR	GG	GG	GG	RR	RR	RR	GG	RR	RR	GG	RR	GG	RR	GG	RR	RR	RR	RR	RR	GG	GG	RR	RR	RR	GG	GG	RR	GG	GG	RR	GG	GG	RR	GG	GG	RR	GG	GG	RR	GG
AABL01000961_618_YM03_382156	3	GG	RR	RR	RR	RR	GG	GG	GG	RR	RR	RR	GG	RR	RR	GG	RR	GG	RR	GG	RR	RR	RR	GG	RR	GG	GG	RR	RR	RR	GG	GG	RR	GG	GG	RR	GG	GG	RR	GG	GG	RR	GG	GG	RR	GG
AABL01000961_3762_YM03_385299	3	GG	RR	RR	RR	RR	GG	GG	GG	RR	RR	RR	GG	RR	RR	GG	RR	GG	RR	GG	RR	RR	RR	GG	RR	GG	GG	RR	RR	RR	GG	GG	RR	GG	GG	RR	GG	GG	RR	GG	GG	RR	GG	GG	RR	GG
AABL01000961_4423_YM03_385955	3	GG	RR	RR	RR	RR	GG	GG	GG	RR	RR	RR	GG	RR	RR	GG	RR	GG	RR	GG	RR	RR	RR	GG	RR	GG	GG	RR	RR	RR	GG	GG	RR	GG	GG	RR	GG	GG	RR	GG	GG	RR	GG	GG	RR	GG
AABL01002113_2206_YM03_389227	3	GG	RR	RR	RR	RR	GG	GG	GG	RR	RR	RR	GG	RR	RR	GG	RR	GG	RR	GG	RR	RR	RR	GG	RR	GG	GG	RR	RR	RR	GG	GG	RR	GG	GG	RR	GG	GG	RR	GG	GG	RR	GG	GG	RR	GG
AABL01002113_1567_YM03_389862	3	GG	RR	RR	RR	RR	GG	GG	GG	RR	RR	RR	GG	RR	RR	GG	RR	GG	RR	GG	RR	RR	RR	GG	RR	GG	GG	RR	RR	RR	GG	GG	RR	GG	GG	RR	GG	GG	RR	GG	GG	RR	GG	GG	RR	GG
AABL01002478_1192_YM03_392582	3	GG	RR	RR	RR	RR	GG	GG	GG	RR	RR	RR	GG	RR	RR	GG	RR	GG	RR	GG	RR	RR	RR	GG	RR	GG	GG	RR	RR	RR	GG	GG	RR	GG	GG	RR	GG	GG	RR	GG	GG	RR	GG	GG	RR	GG
AABL01002478_3442_YM03_394826	3	GG	RR	RR	RR	RR	GG	GG	GG	RR	RR	RR	GG	RR	RR	GG	RR	GG	RR	GG	RR	RR	RR	GG	RR	GG	GG	RR	RR	RR	GG	GG	RR	GG	GG	RR	GG	GG	RR	GG	GG	RR	GG	GG	RR	GG
AABL01000842_22869_YM03_397870	3	GG	RR	RR	RR	RR	GG	GG	GG	RR	RR	RR	GG	RR	RR	GG	RR	GG	RR	GG	RR	RR	RR	GG	RR	GG	GG	RR	RR	RR	GG	GG	RR	GG	GG	RR	GG	GG	RR	GG	GG	RR	GG	GG	RR	GG
AABL01000842_21543_YM03_399192	3	GG	RR	RR	RR	RR	GG	GG	GG	RR	RR	RR	GG	RR	RR	GG	RR	GG	RR	GG	GG	RR	RR	GG	RR	GG	GG	RR	RR	RR	GG	GG	RR	GG	GG	RR	GG	GG	RR	GG	GG	RR	GG	GG	RR	GG
AABL01000842_18898_YM03_401843	3	GG	RR	RR	RR	RR	GG	GG	GG	RR	RR	RR	GG	RR	RR	GG	RR	GG	RR	GG	GG	RR	RR	GG	RR	GG	GG	RR	RR	RR	GG	GG	RR	GG	GG	RR	GG	GG	RR	GG	GG	RR	GG	GG	RR	GG
AABL01000842_16407_YM03_404396	3	GG	RR	RR	RR	RR	GG	GG	GG	RR	RR	RR	GG	RR	RR	GG	RR	GG	RR	GG	GG	RR	RR	GG	RR	GG	GG	RR	RR	RR	GG	GG	RR	GG	GG	RR	GG	GG	RR	GG	GG	RR	GG	GG	RR	GG
AABL01000842_12141_YM03_408960	3	GG	RR	-	-	-	-	-	-	-	-	-	-	-	-	-	-	-	-	-	-	-	-	-	-	-	-	-	-	-	-	-	-	-	-	-	-	-	-	-	-	-	-	-	-	-
AABL01000842_11137_YM03_409940	3	GG	RR	-	-	-	-	-	-	-	-	-	-	-	-	-	-	-	-	-	-	-	-	-	-	-	-	-	-	-	-	-	-	-	-	-	-	-	-	-	-	-	-	-	-	-
AABL01000842_9876_YM03_411204	3	GG	RR	-	-	-	GG	GG	GG	RR	RR	RR	GG	RR	RR	GG	RR	GG	RR	GG	GG	RR	RR	GG	RR	GG	GG	RR	RR	RR	GG	GG	-	GG	GG	RR	GG	GG	RR	GG	GG	-	GG	GG	RR	GG
AABL01000842_7526_YM03_413553	3	GG	RR	RR	RR	RR	GG	GG	GG	RR	RR	RR	GG	RR	RR	GG	RR	GG	RR	GG	GG	RR	RR	GG	RR	GG	GG	RR	RR	RR	GG	GG	RR	GG	GG	RR	GG	GG	RR	GG	GG	RR	GG	GG	RR	GG
AABL01000842_4578_YM03_416815	3	GG	RR	RR	RR	RR	GG	GG	GG	RR	RR	RR	GG	RR	RR	GG	RR	GG	RR	GG	GG	RR	RR	GG	RR	GG	GG	RR	RR	RR	GG	GG	RR	GG	GG	RR	GG	GG	RR	GG	GG	RR	GG	GG	RR	GG
AABL01000842_3257_YM03_418474	3	GG	RR	RR	RR	RR	GG	GG	GG	RR	RR	RR	GG	RR	RR	GG	RR	GG	RR	GG	GG	RR	RR	GG	RR	GG	GG	RR	RR	RR	GG	GG	RR	GG	GG	RR	GG	GG	RR	GG	GG	RR	GG	GG	RR	GG
AABL01000842_516_YM03_421223	3	GG	RR	RR	RR	RR	GG	GG	GG	RR	RR	RR	GG	RR	RR	GG	RR	GG	RR	GG	GG	RR	RR	GG	RR	GG	-	RR	RR	RR	GG	GG	RR	GG	GG	RR	GG	GG	-	GG	GG	RR	GG	GG	RR	GG
AABL01001172_24099_YM03_423719	3	GG	RR	-	RR	-	GG	GG	GG	RR	RR	RR	GG	RR	RR	GG	RR	GG	RR	GG	GG	RR	RR	GG	RR	GG	GG	RR	RR	RR	GG	GG	RR	GG	GG	GG	GG	GG	RR	GG	GG	RR	GG	GG	RR	GG
AABL01001172_23432_YM03_424391	3	GG	RR	RR	RR	RR	GG	GG	GG	RR	RR	RR	GG	RR	RR	GG	RR	GG	RR	GG	GG	RR	RR	GG	RR	GG	GG	RR	RR	RR	GG	GG	RR	GG	GG	GG	GG	GG	RR	GG	GG	RR	GG	GG	RR	GG
AABL01001172_21573_YM03_426250	3	GG	RR	RR	RR	RR	GG	GG	GG	RR	GG	RR	GG	RR	RR	GG	RR	GG	RR	GG	GG	RR	RR	GG	RR	GG	GG	RR	RR	RR	GG	GG	RR	GG	GG	GG	GG	GG	RR	GG	GG	RR	GG	GG	RR	GG
AABL01001172_19163_YM03_428623	3	GG	RR	RR	RR	RR	GG	GG	GG	RR	GG	RR	GG	RR	RR	GG	RR	GG	RR	GG	GG	RR	RR	GG	RR	GG	GG	RR	RR	RR	GG	GG	RR	GG	GG	GG	GG	GG	RR	GG	GG	RR	GG	GG	RR	GG
AABL01001172_17414_YM03_430370	3	GG	RR	RR	RR	RR	GG	GG	GG	RR	GG	RR	GG	RR	RR	GG	RR	GG	RR	GG	GG	RR	RR	GG	RR	GG	GG	RR	RR	RR	GG	GG	RR	GG	GG	GG	GG	GG	RR	GG	GG	RR	GG	GG	RR	GG
AABL01001172_14997_YM03_432787	3	GG	RR	-	-	-	-	-	-	-	-	-	-	-	-	-	-	-	-	-	-	-	-	-	-	-	-	-	-	-	-	-	-	-	-	-	-	-	-	-	-	-	-	-	-	-
AABL01001172_12115_YM03_435670	3	GG	RR	RR	RR	RR	GG	GG	GG	RR	GG	RR	GG	RR	RR	GG	RR	GG	RR	GG	GG	RR	RR	GG	RR	GG	GG	RR	RR	RR	GG	GG	RR	GG	GG	GG	GG	GG	RR	GG	GG	RR	GG	GG	RR	GG
AABL01001172_11610_YM03_436174	3	GG	RR	RR	RR	RR	GG	GG	GG	RR	GG	RR	GG	RR	RR	GG	RR	GG	RR	GG	GG	RR	RR	GG	RR	GG	GG	RR	RR	RR	GG	GG	RR	GG	GG	GG	GG	GG	RR	GG	GG	RR	GG	GG	RR	GG
AABL01001172_7823_YM03_440278	3	GG	RR	RR	RR	RR	GG	GG	GG	RR	GG	RR	GG	RR	RR	GG	RR	GG	RR	GG	GG	RR	RR	GG	RR	GG	GG	RR	RR	RR	GG	GG	RR	GG	GG	GG	GG	GG	RR	GG	GG	RR	GG	GG	RR	GG
AABL01001172_4643_YM03_443457	3	GG	RR	RR	RR	RR	GG	GG	GG	RR	GG	RR	GG	RR	RR	GG	RR	GG	RR	GG	GG	RR	RR	GG	RR	GG	GG	RR	RR	RR	GG	GG	RR	GG	GG	GG	GG	GG	RR	GG	GG	RR	GG	GG	RR	GG
AABL01001172_3795_YM03_444310	3	GG	RR	-	-	-	-	-	-	-	-	-	-	-	-	-	-	-	-	-	-	-	-	-	-	-	-	-	-	-	-	-	-	-	-	-	-	-	-	-	-	-	-	-	-	-
AABL01001172_1132_YM03_446969	3	GG	RR	RR	RR	RR	GG	GG	GG	RR	GG	RR	GG	RR	RR	GG	RR	GG	RR	GG	GG	RR	RR	GG	RR	GG	GG	RR	RR	RR	GG	GG	RR	GG	GG	GG	GG	GG	RR	GG	GG	RR	GG	GG	RR	GG
AABL01002967_895_YM03_448934	3	GG	RR	RR	RR	RR	GG	GG	GG	RR	GG	RR	GG	RR	RR	GG	RR	GG	RR	GG	GG	RR	RR	GG	RR	GG	GG	RR	RR	RR	GG	GG	RR	GG	GG	GG	GG	GG	RR	GG	GG	RR	GG	GG	RR	GG
AABL01003712_459_YM03_450326	3	GG	RR	RR	RR	RR	GG	GG	GG	RR	GG	RR	GG	RR	RR	GG	RR	GG	RR	GG	GG	RR	RR	GG	RR	GG	GG	RR	RR	RR	GG	GG	RR	GG	GG	GG	GG	GG	RR	GG	GG	RR	GG	GG	RR	GG
AABL01000885_262_YM03_451043	3	GG	RR	RR	RR	-	GG	GG	GG	RR	GG	RR	GG	RR	RR	GG	RR	GG	RR	GG	GG	RR	RR	GG	RR	GG	GG	RR	RR	RR	GG	GG	RR	GG	GG	GG	GG	GG	RR	GG	GG	RR	GG	GG	-	GG
AABL01000885_2521_YM03_453994	3	GG	RR	RR	RR	RR	GG	GG	GG	RR	GG	RR	GG	RR	RR	GG	RR	GG	RR	GG	GG	RR	RR	GG	RR	GG	GG	RR	RR	RR	GG	GG	RR	GG	GG	GG	GG	GG	RR	GG	GG	RR	GG	GG	RR	GG
AABL01000939_1591_YM03_455918	3	GG	RR	RR	RR	RR	GG	GG	GG	RR	GG	RR	GG	RR	RR	GG	RR	GG	RR	GG	GG	RR	RR	GG	RR	GG	GG	RR	RR	RR	GG	GG	RR	GG	GG	GG	GG	GG	RR	GG	GG	RR	GG	GG	RR	GG
AABL01000939_2039_YM03_456366	3	GG	RR	RR	RR	RR	GG	GG	GG	RR	GG	RR	GG	RR	RR	GG	RR	GG	RR	GG	GG	RR	RR	GG	RR	GG	GG	RR	RR	RR	GG	GG	RR	GG	GG	GG	GG	GG	RR	GG	GG	RR	GG	GG	RR	GG
AABL01000939_6329_YM03_460655	3	GG	RR	RR	RR	RR	GG	GG	GG	RR	GG	RR	GG	RR	RR	GG	RR	RR	RR	GG	GG	RR	RR	GG	RR	GG	GG	RR	RR	RR	GG	GG	RR	GG	GG	GG	GG	GG	RR	GG	GG	RR	GG	GG	RR	GG
AABL01002155_1846_YM03_462145	3	GG	RR	RR	RR	RR	GG	GG	GG	RR	GG	RR	GG	RR	RR	GG	RR	RR	RR	GG	GG	RR	RR	GG	RR	GG	GG	RR	RR	RR	GG	GG	RR	GG	GG	GG	GG	GG	RR	GG	GG	RR	GG	GG	RR	GG
AABL01002155_2263_YM03_462561	3	GG	RR	RR	RR	RR	GG	GG	GG	RR	GG	RR	GG	RR	RR	GG	RR	RR	RR	GG	GG	RR	RR	GG	RR	GG	GG	RR	RR	RR	GG	GG	RR	GG	GG	GG	GG	GG	RR	GG	GG	RR	GG	GG	RR	GG
AABL01002155_6203_YM03_466506	3	GG	RR	RR	RR	RR	GG	GG	GG	RR	GG	RR	GG	RR	RR	GG	RR	RR	RR	GG	GG	RR	RR	GG	RR	GG	-	RR	RR	RR	GG	GG	RR	GG	GG	GG	GG	GG	RR	GG	GG	RR	GG	GG	RR	GG
AABL01001637_3224_YM03_470567	3	GG	RR	RR	RR	RR	GG	GG	GG	RR	GG	RR	GG	RR	RR	GG	RR	RR	RR	GG	GG	RR	RR	GG	RR	GG	GG	RR	RR	RR	GG	GG	RR	GG	GG	GG	GG	GG	RR	GG	GG	RR	GG	GG	RR	GG
AABL01001637_1946_YM03_471840	3	GG	RR	RR	RR	RR	GG	GG	GG	RR	GG	RR	GG	RR	RR	GG	RR	RR	RR	GG	GG	RR	RR	GG	RR	GG	GG	RR	RR	RR	GG	GG	RR	GG	GG	GG	GG	GG	RR	GG	GG	RR	GG	GG	-	GG
AABL01001859_3132_YM03_474025	3	GG	RR	RR	RR	RR	GG	GG	GG	RR	GG	RR	GG	RR	RR	GG	RR	RR	RR	GG	GG	RR	RR	GG	RR	GG	GG	RR	RR	RR	GG	GG	RR	GG	GG	GG	GG	GG	RR	GG	GG	RR	GG	GG	RR	GG
AABL01001859_307_YM03_476853	3	GG	RR	RR	RR	RR	GG	GG	GG	RR	GG	RR	GG	RR	RR	GG	RR	RR	RR	GG	GG	RR	RR	GG	RR	GG	GG	RR	RR	RR	GG	GG	RR	GG	GG	GG	GG	GG	RR	GG	GG	RR	GG	GG	RR	GG
AABL01001979_673_YM03_478055	3	GG	RR	-	RR	RR	GG	GG	GG	RR	GG	RR	GG	RR	RR	GG	RR	RR	RR	GG	GG	RR	RR	GG	RR	GG	GG	RR	RR	RR	GG	GG	RR	GG	GG	GG	GG	GG	RR	GG	GG	RR	GG	GG	RR	GG
AABL01001979_2399_YM03_479781	3	GG	RR	RR	RR	RR	GG	GG	GG	RR	GG	RR	GG	RR	RR	GG	RR	RR	RR	GG	GG	RR	RR	GG	RR	GG	GG	RR	RR	RR	GG	GG	RR	GG	GG	GG	GG	GG	RR	GG	GG	RR	GG	GG	RR	GG
AABL01000052_9285_YM03_481679	3	GG	RR	RR	RR	RR	GG	GG	GG	RR	GG	RR	GG	RR	RR	GG	RR	RR	RR	GG	GG	RR	-	GG	GG	GG	GG	RR	RR	GG	GG	GG	RR	GG	GG	GG	GG	GG	RR	GG	GG	RR	GG	GG	GG	GG
AABL01000052_7522_YM03_483444	3	GG	RR	RR	RR	RR	GG	GG	GG	RR	GG	RR	GG	RR	RR	GG	RR	RR	RR	GG	GG	RR	RR	GG	RR	GG	GG	RR	RR	RR	GG	GG	RR	GG	GG	GG	GG	GG	RR	GG	GG	RR	GG	GG	RR	GG
AABL01000052_5866_YM03_485104	3	GG	RR	RR	RR	RR	GG	GG	GG	RR	GG	RR	GG	RR	RR	GG	RR	RR	RR	GG	GG	RR	RR	GG	RR	GG	GG	RR	RR	RR	GG	GG	RR	GG	GG	GG	GG	GG	RR	GG	GG	RR	GG	GG	RR	GG
AABL01000052_3430_YM03_487539	3	GG	RR	RR	RR	RR	GG	GG	GG	RR	GG	RR	GG	RR	RR	GG	RR	RR	RR	GG	GG	RR	RR	GG	RR	GG	GG	RR	RR	RR	GG	GG	RR	GG	GG	GG	GG	GG	RR	GG	GG	RR	GG	GG	RR	GG
AABL01000052_1728_YM03_489238	3	GG	RR	RR	RR	-	GG	GG	GG	RR	GG	RR	GG	RR	RR	GG	RR	RR	RR	GG	GG	RR	RR	GG	RR	GG	GG	RR	RR	RR	GG	GG	RR	GG	GG	GG	GG	GG	RR	GG	GG	RR	GG	GG	RR	GG
AABL01000295_2320_YM03_493382	3	GG	RR	RR	RR	RR	GG	GG	-	RR	GG	RR	GG	RR	-	GG	-	RR	RR	GG	GG	RR	RR	GG	RR	GG	GG	RR	-	RR	GG	GG	-	GG	GG	GG	GG	GG	RR	GG	GG	-	GG	GG	RR	GG
AABL01000295_4733_YM03_495793	3	GG	RR	RR	RR	RR	GG	GG	GG	RR	GG	RR	GG	RR	RR	GG	RR	RR	RR	GG	GG	RR	RR	GG	RR	GG	GG	RR	RR	RR	GG	GG	RR	GG	GG	GG	GG	GG	RR	GG	GG	RR	GG	GG	RR	GG
AABL01000295_6055_YM03_497116	3	GG	RR	RR	RR	RR	GG	GG	GG	RR	GG	RR	GG	RR	RR	GG	RR	RR	RR	GG	GG	RR	RR	GG	RR	GG	GG	RR	RR	RR	GG	GG	RR	GG	GG	GG	GG	GG	RR	GG	GG	RR	GG	GG	RR	GG
AABL01000295_8424_YM03_499487	3	GG	RR	RR	RR	RR	GG	GG	GG	RR	GG	RR	GG	RR	RR	GG	RR	RR	RR	GG	GG	RR	RR	GG	RR	GG	GG	RR	RR	RR	GG	GG	RR	GG	GG	GG	GG	GG	RR	GG	GG	RR	GG	GG	RR	GG
AABL01000295_11636_YM03_502696	3	GG	RR	RR	RR	RR	GG	GG	GG	RR	GG	RR	GG	RR	RR	GG	RR	RR	RR	GG	GG	RR	RR	GG	RR	GG	GG	RR	RR	RR	GG	GG	RR	GG	GG	GG	GG	GG	RR	GG	GG	RR	GG	GG	RR	GG
AABL01000295_12047_YM03_503108	3	GG	RR	RR	RR	RR	GG	GG	GG	RR	GG	RR	GG	RR	RR	GG	RR	RR	RR	GG	GG	RR	RR	GG	RR	GG	GG	RR	RR	RR	GG	GG	RR	GG	GG	GG	GG	GG	RR	GG	GG	RR	GG	GG	RR	GG
AABL01003622_614_YM03_504833	3	GG	RR	RR	RR	RR	GG	GG	GG	RR	GG	RR	GG	RR	RR	GG	RR	RR	RR	GG	GG	RR	RR	GG	RR	GG	GG	RR	RR	RR	GG	GG	RR	GG	GG	GG	GG	GG	RR	GG	GG	RR	GG	GG	RR	GG
AABL01000296_14296_YM03_506515	3	GG	RR	RR	RR	RR	GG	GG	GG	RR	GG	RR	GG	RR	RR	GG	RR	RR	RR	GG	GG	RR	RR	GG	RR	GG	GG	RR	RR	RR	GG	GG	RR	GG	GG	GG	GG	GG	RR	GG	GG	RR	GG	GG	RR	GG
AABL01000296_12005_YM03_509168	3	GG	RR	RR	RR	RR	GG	GG	GG	RR	GG	RR	GG	RR	RR	GG	RR	RR	RR	GG	GG	RR	RR	GG	RR	GG	GG	RR	RR	RR	GG	GG	RR	GG	GG	GG	GG	GG	RR	GG	GG	RR	GG	GG	RR	GG
AABL01000296_10337_YM03_510830	3	GG	RR	-	-	-	-	-	-	-	-	-	-	-	-	-	-	-	-	-	-	-	-	-	-	-	-	-	-	-	-	-	-	-	-	-	-	-	-	-	-	-	-	-	-	-
AABL01000296_8330_YM03_512753	3	GG	RR	RR	RR	RR	GG	GG	GG	RR	GG	RR	GG	RR	RR	GG	RR	RR	RR	GG	GG	RR	RR	GG	RR	GG	GG	RR	RR	RR	GG	GG	RR	GG	GG	GG	GG	GG	RR	GG	GG	RR	GG	GG	RR	GG
AABL01000296_6241_YM03_515171	3	GG	RR	RR	RR	RR	GG	GG	GG	RR	GG	RR	GG	RR	RR	GG	RR	RR	RR	GG	GG	RR	RR	GG	RR	GG	GG	RR	RR	RR	GG	GG	RR	GG	GG	GG	GG	GG	RR	GG	GG	RR	GG	GG	RR	GG
AABL01000296_5986_YM03_515431	3	GG	RR	RR	RR	RR	GG	GG	GG	RR	GG	RR	GG	RR	RR	GG	RR	RR	RR	GG	GG	RR	RR	GG	RR	GG	GG	RR	RR	RR	GG	GG	RR	GG	GG	GG	GG	GG	RR	GG	GG	RR	GG	GG	RR	GG
AABL01000296_3638_YM03_517780	3	GG	RR	RR	RR	RR	GG	GG	GG	RR	GG	RR	GG	RR	RR	GG	RR	RR	RR	GG	GG	RR	RR	GG	RR	GG	GG	RR	RR	RR	GG	GG	RR	GG	GG	GG	GG	GG	RR	GG	GG	RR	GG	GG	RR	GG
AABL01000296_1563_YM03_519853	3	GG	RR	-	-	-	-	-	-	-	-	-	-	-	-	-	-	-	-	-	-	-	-	-	-	-	-	-	-	-	-	-	-	-	-	-	-	-	-	-	-	-	-	-	-	-
AABL01000328_15702_YM03_521622	3	GG	RR	RR	RR	RR	GG	GG	GG	RR	GG	RR	GG	RR	RR	GG	RR	RR	RR	GG	GG	RR	RR	GG	RR	GG	GG	RR	RR	RR	GG	GG	RR	GG	GG	GG	GG	GG	RR	GG	GG	RR	GG	GG	RR	GG
AABL01000328_13852_YM03_523470	3	GG	RR	RR	RR	RR	GG	GG	GG	RR	GG	RR	GG	RR	RR	GG	RR	RR	RR	GG	GG	RR	RR	GG	RR	GG	GG	RR	RR	RR	GG	GG	RR	GG	GG	GG	GG	GG	RR	GG	GG	RR	GG	GG	RR	GG
AABL01000328_11838_YM03_525483	3	GG	RR	RR	RR	RR	GG	GG	GG	RR	GG	RR	GG	RR	RR	RR	RR	RR	RR	GG	GG	RR	RR	GG	RR	GG	GG	RR	RR	RR	GG	GG	RR	GG	GG	GG	GG	GG	RR	GG	GG	RR	GG	GG	RR	GG
AABL01000328_9582_YM03_527742	3	GG	RR	-	RR	RR	GG	GG	GG	-	GG	RR	GG	RR	RR	GG	RR	RR	RR	GG	GG	RR	RR	GG	RR	GG	GG	RR	RR	RR	GG	GG	RR	GG	GG	GG	GG	GG	RR	GG	GG	RR	GG	GG	RR	GG
AABL01000328_6502_YM03_530819	3	GG	RR	RR	RR	RR	GG	GG	GG	RR	GG	RR	GG	RR	RR	GG	RR	RR	RR	GG	GG	RR	RR	GG	RR	GG	GG	RR	RR	RR	GG	GG	RR	GG	GG	GG	GG	GG	RR	GG	GG	RR	GG	GG	RR	GG
AABL01000328_5537_YM03_531790	3	GG	RR	RR	RR	RR	GG	GG	GG	RR	GG	RR	GG	RR	RR	GG	RR	RR	RR	GG	GG	RR	RR	GG	RR	GG	GG	RR	RR	RR	GG	GG	RR	GG	GG	GG	GG	GG	RR	GG	GG	RR	GG	GG	RR	GG
AABL01000328_2501_YM03_534822	3	GG	RR	RR	RR	RR	GG	GG	GG	RR	-	RR	GG	RR	RR	GG	RR	RR	RR	GG	GG	RR	RR	GG	RR	GG	GG	RR	RR	RR	GG	GG	RR	GG	-	GG	GG	GG	RR	GG	GG	RR	GG	GG	RR	GG
AABL01000328_915_YM03_536412	3	GG	RR	RR	RR	RR	GG	GG	GG	RR	GG	RR	GG	RR	RR	GG	RR	RR	RR	GG	GG	RR	RR	GG	RR	GG	GG	RR	RR	RR	GG	GG	RR	GG	GG	GG	GG	GG	RR	-	GG	RR	GG	GG	RR	GG
AABL01001191_728_YM03_539001	3	GG	RR	RR	RR	RR	GG	GG	GG	RR	GG	RR	GG	RR	RR	GG	RR	RR	RR	GG	GG	RR	RR	GG	RR	GG	GG	RR	RR	RR	GG	GG	RR	GG	GG	GG	GG	GG	RR	GG	GG	RR	GG	GG	RR	GG
AABL01000622_1300_YM03_541823	3	GG	RR	RR	RR	RR	GG	GG	GG	RR	GG	RR	GG	RR	RR	GG	RR	RR	RR	GG	GG	RR	RR	GG	RR	GG	GG	RR	RR	RR	GG	GG	RR	GG	GG	GG	GG	GG	RR	GG	GG	RR	GG	GG	RR	GG
AABL01000622_2268_YM03_542792	3	GG	RR	RR	RR	RR	GG	GG	GG	RR	GG	RR	GG	RR	RR	GG	RR	RR	RR	GG	GG	RR	RR	GG	RR	GG	GG	RR	RR	RR	GG	GG	RR	GG	GG	GG	GG	GG	RR	GG	GG	RR	GG	GG	RR	GG
AABL01001423_6310_YM03_546199	3	GG	RR	RR	RR	RR	GG	GG	GG	RR	GG	RR	GG	RR	RR	GG	RR	RR	RR	GG	GG	RR	RR	GG	RR	GG	GG	RR	RR	RR	GG	GG	RR	GG	GG	GG	GG	GG	RR	GG	GG	RR	GG	GG	RR	GG
AABL01001423_4450_YM03_548479	3	GG	RR	-	RR	RR	GG	GG	GG	RR	GG	RR	GG	RR	RR	GG	RR	RR	RR	GG	GG	RR	RR	GG	RR	GG	GG	RR	RR	RR	GG	GG	RR	GG	GG	GG	GG	GG	RR	GG	GG	RR	GG	GG	RR	GG
AABL01001423_3530_YM03_549399	3	GG	RR	-	-	-	-	-	-	-	-	-	-	-	-	-	-	-	-	-	-	-	-	-	-	-	-	-	-	-	-	-	-	-	-	-	-	-	-	-	-	-	-	-	-	-
AABL01005260_613_YM03_553541	3	GG	RR	RR	RR	RR	GG	GG	GG	RR	GG	RR	GG	RR	RR	GG	RR	RR	RR	GG	GG	RR	RR	GG	RR	GG	GG	RR	RR	RR	GG	GG	RR	GG	GG	GG	GG	GG	RR	GG	GG	RR	GG	GG	RR	GG
AABL01001965_3349_YM03_554960	3	GG	RR	RR	RR	RR	GG	GG	GG	RR	GG	RR	GG	RR	RR	GG	RR	RR	RR	GG	GG	RR	RR	GG	RR	GG	GG	RR	RR	RR	GG	GG	RR	GG	GG	GG	GG	GG	RR	GG	GG	RR	GG	GG	RR	GG
AABL01001965_1952_YM03_556362	3	GG	RR	GG	RR	RR	GG	GG	GG	RR	GG	RR	GG	RR	RR	GG	RR	RR	RR	GG	GG	RR	RR	GG	RR	GG	GG	RR	RR	RR	GG	GG	RR	GG	GG	GG	GG	GG	RR	GG	GG	RR	GG	GG	RR	GG
AABL01003612_386_YM03_558771	3	GG	RR	-	-	-	-	-	-	-	-	-	-	-	-	-	-	-	-	-	-	-	-	-	-	-	-	-	-	-	-	-	-	-	-	-	-	-	-	-	-	-	-	-	-	-
AABL01003611_858_YM03_559542	3	GG	RR	-	RR	-	GG	GG	-	RR	GG	RR	GG	RR	RR	GG	RR	RR	RR	GG	GG	RR	RR	GG	RR	GG	GG	RR	RR	RR	GG	GG	RR	GG	GG	GG	GG	GG	RR	GG	GG	RR	GG	GG	-	GG
AABL01000458_1455_YM03_562675	3	GG	RR	GG	RR	RR	GG	GG	GG	RR	GG	RR	GG	RR	RR	-	RR	RR	RR	GG	GG	RR	RR	GG	RR	GG	GG	RR	RR	RR	GG	GG	RR	GG	GG	-	GG	GG	RR	GG	GG	RR	-	GG	RR	GG
AABL01003296_380_YM03_565448	3	GG	RR	GG	RR	RR	GG	GG	GG	RR	GG	RR	GG	RR	RR	GG	RR	RR	RR	GG	GG	RR	RR	GG	RR	GG	GG	RR	RR	RR	GG	GG	RR	GG	GG	GG	GG	GG	RR	GG	GG	RR	GG	GG	RR	GG
AABL01002214_891_YM03_567145	3	GG	RR	GG	RR	RR	GG	GG	GG	RR	GG	RR	GG	RR	RR	GG	RR	RR	RR	GG	GG	RR	RR	GG	RR	GG	GG	RR	RR	RR	GG	GG	RR	GG	GG	GG	GG	GG	RR	GG	GG	RR	GG	GG	RR	GG
AABL01002214_2309_YM03_568568	3	GG	RR	-	-	-	-	-	-	-	-	-	-	-	-	-	-	-	-	-	-	-	-	-	-	-	-	-	-	-	-	-	-	-	-	-	-	-	-	-	-	-	-	-	-	-
AABL01002214_4538_YM03_571465	3	GG	RR	GG	RR	RR	GG	GG	GG	RR	GG	RR	GG	RR	RR	GG	RR	RR	RR	GG	GG	RR	RR	GG	RR	GG	GG	RR	RR	RR	GG	GG	RR	GG	GG	GG	GG	GG	RR	GG	GG	RR	GG	GG	RR	GG
AABL01002214_6177_YM03_573105	3	GG	RR	GG	RR	RR	GG	GG	GG	RR	GG	RR	GG	RR	RR	GG	RR	RR	RR	GG	GG	RR	RR	GG	RR	GG	GG	RR	RR	RR	GG	GG	RR	GG	GG	GG	GG	GG	RR	GG	GG	RR	GG	GG	RR	GG
AABL01003137_528_YM03_574469	3	GG	RR	GG	RR	RR	GG	GG	GG	RR	GG	RR	GG	RR	RR	GG	RR	RR	RR	GG	GG	RR	RR	GG	RR	GG	GG	RR	RR	RR	GG	GG	RR	GG	GG	GG	GG	GG	RR	GG	GG	RR	GG	GG	RR	GG
AABL01001444_1181_YM03_577498	3	GG	RR	-	-	-	-	-	-	-	-	-	-	-	-	-	-	-	-	-	-	-	-	-	-	-	-	-	-	-	-	-	-	-	-	-	-	-	-	-	-	-	-	-	-	-
AABL01001444_2957_YM03_579277	3	GG	RR	GG	RR	RR	GG	GG	GG	-	GG	RR	GG	RR	RR	GG	RR	RR	RR	GG	GG	RR	RR	GG	RR	GG	GG	RR	RR	RR	GG	GG	RR	GG	GG	GG	GG	GG	RR	GG	GG	RR	GG	GG	RR	GG
AABL01001444_4923_YM03_581238	3	GG	RR	GG	RR	RR	GG	GG	GG	RR	GG	RR	GG	RR	RR	GG	RR	RR	RR	GG	GG	RR	RR	GG	RR	GG	GG	RR	RR	RR	GG	GG	RR	GG	GG	GG	GG	GG	RR	GG	GG	RR	GG	GG	RR	GG
AABL01001118_8466_YM03_583005	3	GG	RR	-	-	-	-	-	-	-	-	-	-	-	-	-	-	-	-	-	-	-	-	-	-	-	-	-	-	-	-	-	-	-	-	-	-	-	-	-	-	-	-	-	-	-
AABL01001118_7492_YM03_583981	3	GG	RR	GG	RR	RR	GG	GG	GG	RR	GG	RR	GG	RR	RR	GG	RR	RR	RR	GG	GG	RR	RR	GG	RR	GG	GG	RR	RR	RR	GG	GG	RR	GG	GG	GG	GG	GG	RR	GG	GG	RR	GG	GG	RR	GG
AABL01001118_4451_YM03_586990	3	GG	RR	GG	RR	RR	GG	GG	GG	RR	GG	RR	GG	RR	RR	GG	RR	RR	RR	GG	GG	RR	RR	GG	RR	GG	GG	RR	RR	RR	GG	GG	RR	GG	GG	GG	GG	GG	RR	GG	GG	RR	GG	GG	RR	GG
AABL01001118_2770_YM03_588753	3	GG	RR	GG	RR	RR	GG	GG	GG	RR	GG	RR	GG	RR	RR	GG	RR	RR	RR	GG	GG	RR	RR	GG	RR	GG	GG	RR	RR	RR	GG	GG	RR	GG	GG	GG	GG	GG	RR	GG	GG	RR	GG	GG	RR	GG
AABL01001118_1363_YM03_590159	3	GG	RR	GG	RR	RR	GG	GG	GG	RR	GG	RR	GG	RR	RR	GG	RR	RR	RR	GG	GG	RR	RR	GG	RR	GG	GG	RR	RR	RR	GG	GG	RR	GG	GG	GG	GG	GG	RR	GG	GG	RR	GG	GG	RR	GG
AABL01000327_1524_YM03_593748	3	GG	RR	GG	RR	RR	GG	GG	GG	RR	GG	RR	GG	RR	RR	GG	RR	RR	RR	GG	GG	RR	RR	GG	RR	GG	GG	RR	RR	RR	GG	GG	RR	GG	GG	GG	GG	GG	RR	GG	GG	RR	GG	GG	RR	GG
AABL01000327_3393_YM03_595614	3	GG	RR	GG	RR	RR	GG	GG	GG	RR	GG	RR	GG	RR	RR	GG	RR	RR	RR	GG	GG	RR	RR	GG	RR	GG	GG	RR	RR	RR	GG	GG	RR	GG	GG	GG	GG	GG	RR	GG	GG	RR	GG	GG	RR	GG
AABL01000327_4280_YM03_596505	3	GG	RR	GG	RR	RR	GG	GG	GG	RR	GG	RR	GG	RR	RR	GG	RR	RR	RR	GG	GG	RR	RR	GG	RR	GG	GG	RR	RR	RR	GG	GG	RR	GG	GG	GG	GG	GG	RR	GG	GG	RR	GG	GG	RR	GG
AABL01000327_6184_YM03_598760	3	GG	RR	GG	GG	RR	GG	GG	GG	RR	GG	RR	GG	RR	RR	GG	RR	RR	RR	GG	GG	RR	RR	GG	RR	GG	GG	RR	RR	RR	GG	GG	RR	GG	GG	GG	GG	GG	RR	GG	GG	RR	GG	GG	RR	GG
AABL01001458_14974_YM03_600793	3	GG	RR	-	-	-	-	-	-	-	-	-	-	-	-	-	-	-	-	-	-	-	-	-	-	-	-	-	-	-	-	-	-	-	-	-	-	-	-	-	-	-	-	-	-	-
AABL01001458_12290_YM03_603475	3	GG	RR	GG	GG	GG	GG	GG	GG	RR	GG	RR	GG	RR	RR	GG	RR	RR	RR	GG	GG	RR	RR	GG	RR	GG	GG	RR	RR	RR	GG	GG	RR	GG	GG	GG	GG	GG	RR	GG	GG	RR	GG	GG	-	GG
AABL01001458_10312_YM03_605453	3	GG	RR	-	-	-	-	-	-	-	-	-	-	-	-	-	-	-	-	-	-	-	-	-	-	-	-	-	-	-	-	-	-	-	-	-	-	-	-	-	-	-	-	-	-	-
AABL01001458_9241_YM03_606523	3	GG	RR	-	-	-	-	-	-	-	-	-	-	-	-	-	-	-	-	-	-	-	-	-	-	-	-	-	-	-	-	-	-	-	-	-	-	-	-	-	-	-	-	-	-	-
AABL01001458_7785_YM03_607979	3	GG	RR	GG	GG	RR	GG	GG	GG	RR	GG	RR	GG	RR	RR	GG	RR	RR	RR	GG	GG	RR	RR	GG	RR	GG	GG	RR	RR	RR	GG	GG	RR	GG	GG	GG	GG	GG	RR	GG	GG	RR	GG	GG	RR	GG
AABL01001458_3696_YM03_612140	3	GG	RR	GG	GG	RR	GG	GG	GG	RR	GG	RR	GG	RR	RR	GG	RR	RR	RR	GG	GG	RR	RR	GG	RR	GG	GG	RR	RR	RR	GG	GG	RR	GG	GG	GG	GG	GG	RR	GG	GG	RR	GG	GG	RR	GG
AABL01001458_1578_YM03_614615	3	GG	RR	GG	GG	RR	GG	GG	GG	RR	GG	RR	GG	RR	RR	GG	RR	RR	RR	GG	GG	RR	RR	GG	RR	GG	GG	RR	RR	RR	GG	GG	RR	GG	GG	GG	GG	GG	RR	GG	GG	RR	GG	GG	RR	GG
AABL01001369_717_YM03_617073	3	GG	RR	-	-	-	-	-	-	-	-	-	-	-	-	-	-	-	-	-	-	-	-	-	-	-	-	-	-	-	-	-	-	-	-	-	-	-	-	-	-	-	-	-	-	-
AABL01001369_2359_YM03_618716	3	GG	RR	GG	GG	RR	GG	GG	GG	RR	GG	RR	GG	RR	RR	GG	RR	RR	RR	GG	GG	RR	RR	GG	RR	GG	GG	RR	RR	RR	GG	GG	RR	GG	GG	GG	GG	GG	RR	-	GG	RR	GG	GG	RR	GG
AABL01001369_6663_YM03_623018	3	GG	RR	GG	GG	RR	GG	GG	GG	RR	GG	RR	GG	RR	RR	GG	RR	RR	RR	GG	GG	RR	RR	GG	RR	GG	GG	RR	RR	RR	GG	GG	RR	GG	GG	GG	GG	GG	RR	GG	GG	RR	GG	GG	RR	GG
AABL01001369_10768_YM03_627022	3	GG	RR	GG	GG	-	GG	GG	GG	RR	GG	RR	GG	RR	RR	GG	RR	RR	RR	GG	GG	RR	RR	GG	RR	GG	GG	-	RR	RR	GG	GG	RR	GG	GG	GG	GG	GG	RR	GG	GG	RR	GG	GG	RR	GG
AABL01000564_5119_YM03_632644	3	GG	RR	GG	GG	RR	GG	GG	GG	RR	GG	RR	GG	RR	RR	GG	RR	RR	RR	GG	GG	RR	RR	GG	RR	GG	GG	RR	RR	RR	GG	GG	RR	GG	GG	GG	GG	GG	RR	GG	GG	RR	GG	GG	RR	GG
AABL01000564_6548_YM03_634067	3	GG	RR	GG	GG	RR	GG	GG	GG	RR	GG	RR	GG	RR	RR	GG	RR	RR	RR	GG	GG	RR	RR	GG	RR	GG	GG	RR	RR	RR	GG	GG	RR	GG	GG	GG	GG	GG	RR	GG	GG	RR	GG	GG	RR	GG
AABL01000564_8232_YM03_635751	3	GG	RR	-	-	-	-	-	-	-	-	-	-	-	-	-	-	-	-	-	-	-	-	-	-	-	-	-	-	-	-	-	-	-	-	-	-	-	-	-	-	-	-	-	-	-
AABL01000564_11831_YM03_639324	3	GG	RR	GG	GG	RR	GG	GG	GG	RR	GG	RR	GG	RR	RR	GG	RR	RR	RR	GG	GG	RR	RR	GG	RR	GG	GG	RR	RR	RR	GG	GG	RR	GG	GG	GG	GG	GG	RR	GG	GG	RR	GG	GG	RR	GG
AABL01000564_12301_YM03_639795	3	GG	RR	-	-	-	-	-	-	-	-	-	-	-	-	-	-	-	-	-	-	-	-	-	-	-	-	-	-	-	-	-	-	-	-	-	-	-	-	-	-	-	-	-	-	-
AABL01001582_529_YM03_642807	3	GG	RR	GG	GG	RR	GG	GG	GG	RR	GG	RR	GG	RR	RR	GG	RR	RR	RR	GG	GG	RR	RR	GG	RR	GG	GG	RR	RR	RR	GG	GG	RR	GG	GG	GG	GG	GG	RR	GG	GG	RR	GG	GG	RR	GG
AABL01001582_2246_YM03_644524	3	GG	RR	GG	GG	RR	GG	GG	GG	RR	GG	RR	GG	RR	RR	GG	RR	RR	RR	GG	GG	RR	RR	GG	RR	GG	GG	RR	RR	RR	GG	GG	RR	GG	GG	GG	GG	GG	RR	GG	GG	RR	GG	GG	RR	GG
AABL01001582_4955_YM03_647239	3	GG	RR	GG	GG	RR	GG	GG	GG	RR	GG	RR	GG	RR	RR	GG	RR	RR	RR	GG	GG	RR	RR	GG	RR	GG	GG	-	RR	RR	GG	GG	RR	GG	GG	GG	GG	GG	RR	GG	GG	RR	GG	GG	RR	GG
AABL01001582_8191_YM03_650469	3	GG	RR	GG	GG	RR	GG	GG	GG	RR	GG	RR	GG	RR	RR	GG	RR	RR	RR	GG	GG	RR	RR	GG	RR	GG	GG	RR	RR	RR	GG	GG	RR	GG	GG	GG	GG	GG	RR	GG	GG	RR	GG	GG	RR	GG
AABL01001582_10216_YM03_652495	3	GG	RR	GG	GG	RR	GG	GG	GG	RR	GG	RR	GG	RR	RR	GG	RR	RR	RR	GG	GG	RR	RR	GG	RR	GG	GG	RR	RR	RR	GG	GG	RR	GG	GG	GG	GG	GG	RR	GG	GG	RR	GG	GG	-	GG
AABL01001582_13529_YM03_655809	3	GG	RR	GG	GG	-	GG	GG	GG	RR	GG	RR	GG	RR	RR	GG	RR	RR	RR	GG	GG	RR	RR	GG	RR	GG	GG	RR	RR	RR	GG	GG	RR	GG	GG	GG	GG	GG	RR	GG	GG	RR	GG	GG	-	GG
AABL01001582_14513_YM03_656791	3	GG	RR	-	-	-	-	-	-	-	-	-	-	-	-	-	-	-	-	-	-	-	-	-	-	-	-	-	-	-	-	-	-	-	-	-	-	-	-	-	-	-	-	-	-	-
AABL01000214_7298_YM03_658226	3	GG	RR	-	-	-	-	-	-	-	-	-	-	-	-	-	-	-	-	-	-	-	-	-	-	-	-	-	-	-	-	-	-	-	-	-	-	-	-	-	-	-	-	-	-	-
AABL01000214_5730_YM03_659795	3	GG	RR	-	-	-	-	-	-	-	-	-	-	-	-	-	-	-	-	-	-	-	-	-	-	-	-	-	-	-	-	-	-	-	-	-	-	-	-	-	-	-	-	-	-	-
AABL01000214_3514_YM03_662010	3	GG	RR	GG	GG	RR	GG	GG	GG	RR	GG	RR	GG	RR	RR	GG	RR	RR	RR	GG	GG	RR	RR	GG	RR	GG	GG	RR	RR	RR	GG	GG	RR	GG	GG	GG	GG	GG	RR	GG	GG	RR	GG	GG	RR	GG
AABL01000214_524_YM03_665001	3	GG	RR	GG	GG	RR	GG	GG	GG	RR	GG	RR	GG	RR	RR	GG	RR	RR	RR	GG	GG	RR	RR	GG	RR	GG	GG	RR	RR	RR	GG	GG	RR	GG	GG	GG	GG	-	RR	GG	GG	RR	GG	GG	RR	GG
AABL01000150_6335_YM03_665774	3	GG	RR	-	-	-	-	-	-	-	-	-	-	-	-	-	-	-	-	-	-	-	-	-	-	-	-	-	-	-	-	-	-	-	-	-	-	-	-	-	-	-	-	-	-	-
AABL01002195_2407_YM03_669353	3	GG	RR	-	-	-	-	-	-	-	-	-	-	-	-	-	-	-	-	-	-	-	-	-	-	-	-	-	-	-	-	-	-	-	-	-	-	-	-	-	-	-	-	-	-	-
AABL01003466_364_YM03_672250	3	GG	RR	GG	GG	RR	GG	GG	GG	RR	GG	RR	GG	RR	RR	GG	RR	RR	RR	GG	GG	RR	RR	GG	RR	GG	GG	RR	RR	RR	GG	GG	RR	GG	GG	GG	GG	GG	RR	GG	-	RR	GG	GG	RR	GG
AABL01001547_1820_YM03_678319	3	GG	RR	-	-	-	-	-	-	-	-	-	-	-	-	-	-	-	-	-	-	-	-	-	-	-	-	-	-	-	-	-	-	-	-	-	-	-	-	-	-	-	-	-	-	-
AABL01001547_4533_YM03_679064	3	GG	RR	-	-	-	-	-	-	-	-	-	-	-	-	-	-	-	-	-	-	-	-	-	-	-	-	-	-	-	-	-	-	-	-	-	-	-	-	-	-	-	-	-	-	-
AABL01000985_534_YM03_681030	3	GG	RR	-	-	-	-	-	-	-	-	-	-	-	-	-	-	-	-	-	-	-	-	-	-	-	-	-	-	-	-	-	-	-	-	-	-	-	-	-	-	-	-	-	-	-
AABL01001547_7800_YM03_682310	3	GG	RR	GG	GG	RR	GG	GG	GG	RR	GG	RR	GG	RR	RR	GG	RR	RR	RR	GG	GG	RR	RR	GG	RR	GG	GG	RR	RR	RR	GG	GG	RR	GG	GG	GG	GG	GG	RR	GG	GG	RR	GG	GG	RR	GG
AABL01001547_8046_YM03_682554	3	GG	RR	GG	GG	RR	GG	RR	-	RR	GG	RR	GG	RR	RR	RR	RR	RR	RR	GG	RR	RR	RR	GG	RR	-	-	RR	RR	RR	GG	GG	RR	GG	GG	GG	GG	GG	RR	GG	RR	RR	GG	-	RR	RR
AABL01002271_911_YM03_685486	3	GG	RR	GG	GG	RR	GG	GG	GG	RR	GG	RR	GG	RR	RR	GG	RR	RR	RR	GG	GG	RR	RR	GG	RR	GG	GG	RR	RR	RR	GG	GG	RR	GG	GG	GG	GG	GG	RR	GG	GG	RR	GG	GG	RR	GG
AABL01003491_254_YM03_687117	3	GG	RR	-	-	-	-	-	-	-	-	-	-	-	-	-	-	-	-	-	-	-	-	-	-	-	-	-	-	-	-	-	-	-	-	-	-	-	-	-	-	-	-	-	-	-
AABL01003427_118_YM03_688978	3	GG	RR	-	-	-	-	-	-	-	-	-	-	-	-	-	-	-	-	-	-	-	-	-	-	-	-	-	-	-	-	-	-	-	-	-	-	-	-	-	-	-	-	-	-	-
AABL01000153_1676_YM03_692716	3	GG	RR	-	-	-	-	-	-	-	-	-	-	-	-	-	-	-	-	-	-	-	-	-	-	-	-	-	-	-	-	-	-	-	-	-	-	-	-	-	-	-	-	-	-	-
AABL01001940_2412_YM03_697000	3	GG	RR	-	-	-	-	-	-	-	-	-	-	-	-	-	-	-	-	-	-	-	-	-	-	-	-	-	-	-	-	-	-	-	-	-	-	-	-	-	-	-	-	-	-	-
AABL01002275_716_YM03_704167	3	GG	RR	-	-	-	-	-	-	-	-	-	-	-	-	-	-	-	-	-	-	-	-	-	-	-	-	-	-	-	-	-	-	-	-	-	-	-	-	-	-	-	-	-	-	-
AABL01003913_103_YM03_713303	3	GG	RR	-	-	-	-	-	-	-	-	-	-	-	-	-	-	-	-	-	-	-	-	-	-	-	-	-	-	-	-	-	-	-	-	-	-	-	-	-	-	-	-	-	-	-
AABL01001099_1539_YM03_715748	3	GG	RR	-	-	-	-	-	-	-	-	-	-	-	-	-	-	-	-	-	-	-	-	-	-	-	-	-	-	-	-	-	-	-	-	-	-	-	-	-	-	-	-	-	-	-
AABL01001100_1393_YM03_719261	3	GG	RR	-	-	-	-	-	-	-	-	-	-	-	-	-	-	-	-	-	-	-	-	-	-	-	-	-	-	-	-	-	-	-	-	-	-	-	-	-	-	-	-	-	-	-
AABL01001904_1729_YM03_719657	3	GG	RR	-	-	-	-	-	-	-	-	-	-	-	-	-	-	-	-	-	-	-	-	-	-	-	-	-	-	-	-	-	-	-	-	-	-	-	-	-	-	-	-	-	-	-
AABL01002702_1193_YM03_725654	3	GG	RR	-	-	-	-	-	-	-	-	-	-	-	-	-	-	-	-	-	-	-	-	-	-	-	-	-	-	-	-	-	-	-	-	-	-	-	-	-	-	-	-	-	-	-
AABL01002824_676_YM03_729320	3	GG	RR	-	-	-	-	-	-	-	-	-	-	-	-	-	-	-	-	-	-	-	-	-	-	-	-	-	-	-	-	-	-	-	-	-	-	-	-	-	-	-	-	-	-	-
AABL01000624_3548_YM03_733625	3	GG	RR	-	-	-	-	-	-	-	-	-	-	-	-	-	-	-	-	-	-	-	-	-	-	-	-	-	-	-	-	-	-	-	-	-	-	-	-	-	-	-	-	-	-	-
AABL01002423_2167_YM03_733659	3	GG	RR	-	-	-	-	-	-	-	-	-	-	-	-	-	-	-	-	-	-	-	-	-	-	-	-	-	-	-	-	-	-	-	-	-	-	-	-	-	-	-	-	-	-	-
AABL01001454_12616_YM03_733723	3	GG	RR	-	-	-	-	-	-	-	-	-	-	-	-	-	-	-	-	-	-	-	-	-	-	-	-	-	-	-	-	-	-	-	-	-	-	-	-	-	-	-	-	-	-	-
AABL01002853_2260_YM03_734646	3	GG	RR	-	-	-	-	-	-	-	-	-	-	-	-	-	-	-	-	-	-	-	-	-	-	-	-	-	-	-	-	-	-	-	-	-	-	-	-	-	-	-	-	-	-	-
AABL01001891_1609_YM03_736910	3	GG	RR	-	-	-	-	-	-	-	-	-	-	-	-	-	-	-	-	-	-	-	-	-	-	-	-	-	-	-	-	-	-	-	-	-	-	-	-	-	-	-	-	-	-	-
AABL01002552_1598_YM03_737404	3	GG	RR	-	-	-	-	-	-	-	-	-	-	-	-	-	-	-	-	-	-	-	-	-	-	-	-	-	-	-	-	-	-	-	-	-	-	-	-	-	-	-	-	-	-	-
AABL01001891_2187_YM03_737487	3	GG	RR	-	-	-	-	-	-	-	-	-	-	-	-	-	-	-	-	-	-	-	-	-	-	-	-	-	-	-	-	-	-	-	-	-	-	-	-	-	-	-	-	-	-	-
AABL01001170_851_YM03_737511	3	GG	RR	-	-	-	-	-	-	-	-	-	-	-	-	-	-	-	-	-	-	-	-	-	-	-	-	-	-	-	-	-	-	-	-	-	-	-	-	-	-	-	-	-	-	-
AABL01003413_1859_YM03_741727	3	GG	RR	-	-	-	-	-	-	-	-	-	-	-	-	-	-	-	-	-	-	-	-	-	-	-	-	-	-	-	-	-	-	-	-	-	-	-	-	-	-	-	-	-	-	-
AABL01002851_2375_YM04_5310	4	GG	RR	-	-	-	-	-	-	-	-	-	-	-	-	-	-	-	-	-	-	-	-	-	-	-	-	-	-	-	-	-	-	-	-	-	-	-	-	-	-	-	-	-	-	-
AABL01001618_3919_YM04_5455	4	GG	RR	-	-	-	-	-	-	-	-	-	-	-	-	-	-	-	-	-	-	-	-	-	-	-	-	-	-	-	-	-	-	-	-	-	-	-	-	-	-	-	-	-	-	-
AABL01000585_1855_YM04_5586	4	GG	RR	-	-	-	-	-	-	-	-	-	-	-	-	-	-	-	-	-	-	-	-	-	-	-	-	-	-	-	-	-	-	-	-	-	-	-	-	-	-	-	-	-	-	-
AABL01002851_1705_YM04_5980	4	GG	RR	-	-	-	-	-	-	-	-	-	-	-	-	-	-	-	-	-	-	-	-	-	-	-	-	-	-	-	-	-	-	-	-	-	-	-	-	-	-	-	-	-	-	-
AABL01001226_8663_YM04_8975	4	GG	RR	RR	-	GG	RR	RR	GG	GG	RR	RR	GG	RR	RR	GG	RR	GG	GG	GG	GG	RR	RR	GG	RR	RR	GG	GG	RR	RR	GG	GG	GG	RR	RR	RR	GG	GG	GG	RR	RR	RR	GG	RR	GG	RR
AABL01005102_715_YM04_12186	4	GG	RR	-	-	-	-	-	-	-	-	-	-	-	-	-	-	-	-	-	-	-	-	-	-	-	-	-	-	-	-	-	-	-	-	-	-	-	-	-	-	-	-	-	-	-
AABL01001668_750_YM04_35358	4	GG	RR	-	-	-	-	-	-	-	-	-	-	-	-	-	-	-	-	-	-	-	-	-	-	-	-	-	-	-	-	-	-	-	-	-	-	-	-	-	-	-	-	-	-	-
AABL01001673_2114_YM04_37639	4	GG	RR	RR	-	-	RR	RR	GG	GG	RR	RR	GG	GG	RR	GG	-	RR	GG	GG	GG	GG	-	GG	RR	RR	GG	RR	RR	RR	GG	-	GG	RR	RR	RR	RR	GG	GG	-	GG	RR	GG	GG	GG	GG
AABL01001673_372_YM04_39386	4	GG	RR	-	-	-	-	-	-	-	-	-	-	-	-	-	-	-	-	-	-	-	-	-	-	-	-	-	-	-	-	-	-	-	-	-	-	-	-	-	-	-	-	-	-	-
AABL01001163_1037_YM04_42450	4	GG	RR	-	GG	GG	RR	RR	GG	GG	RR	RR	GG	-	RR	GG	RR	GG	GG	GG	-	RR	RR	GG	-	-	GG	GG	GG	RR	GG	GG	GG	RR	RR	RR	GG	GG	GG	RR	RR	-	GG	-	-	RR
AABL01003581_324_YM04_42450	4	GG	RR	-	GG	GG	RR	RR	GG	GG	RR	RR	GG	-	RR	GG	RR	GG	GG	GG	GG	RR	RR	GG	-	RR	GG	GG	-	RR	-	-	GG	RR	-	RR	GG	GG	GG	RR	RR	-	GG	RR	GG	RR
AABL01002774_2619_YM04_44467	4	GG	RR	-	-	-	-	-	-	-	-	-	-	-	-	-	-	-	-	-	-	-	-	-	-	-	-	-	-	-	-	-	-	-	-	-	-	-	-	-	-	-	-	-	-	-
AABL01002364_312_YM04_51945	4	GG	RR	-	-	-	-	-	-	-	-	-	-	-	-	-	-	-	-	-	-	-	-	-	-	-	-	-	-	-	-	-	-	-	-	-	-	-	-	-	-	-	-	-	-	-
AABL01002364_2203_YM04_53836	4	GG	RR	-	-	-	-	-	-	-	-	-	-	-	-	-	-	-	-	-	-	-	-	-	-	-	-	-	-	-	-	-	-	-	-	-	-	-	-	-	-	-	-	-	-	-
AABL01002651_496_YM04_57506	4	GG	RR	-	-	-	-	-	-	-	-	-	-	-	-	-	-	-	-	-	-	-	-	-	-	-	-	-	-	-	-	-	-	-	-	-	-	-	-	-	-	-	-	-	-	-
AABL01000232_2993_YM04_60783	4	GG	RR	-	-	-	-	-	-	-	-	-	-	-	-	-	-	-	-	-	-	-	-	-	-	-	-	-	-	-	-	-	-	-	-	-	-	-	-	-	-	-	-	-	-	-
AABL01002331_1315_YM04_61893	4	GG	RR	-	-	-	-	-	-	-	-	-	-	-	-	-	-	-	-	-	-	-	-	-	-	-	-	-	-	-	-	-	-	-	-	-	-	-	-	-	-	-	-	-	-	-
AABL01000499_4191_YM04_63986	4	GG	RR	-	-	-	-	-	-	-	-	-	-	-	-	-	-	-	-	-	-	-	-	-	-	-	-	-	-	-	-	-	-	-	-	-	-	-	-	-	-	-	-	-	-	-
AABL01000901_2176_YM04_73254	4	GG	RR	-	-	-	-	-	-	-	-	-	-	-	-	-	-	-	-	-	-	-	-	-	-	-	-	-	-	-	-	-	-	-	-	-	-	-	-	-	-	-	-	-	-	-
AABL01000901_1958_YM04_73473	4	GG	RR	-	-	-	-	-	-	-	-	-	-	-	-	-	-	-	-	-	-	-	-	-	-	-	-	-	-	-	-	-	-	-	-	-	-	-	-	-	-	-	-	-	-	-
AABL01000013_2772_YM04_76626	4	GG	RR	-	-	-	-	-	-	-	-	-	-	-	-	-	-	-	-	-	-	-	-	-	-	-	-	-	-	-	-	-	-	-	-	-	-	-	-	-	-	-	-	-	-	-
AABL01000175_8390_YM04_85241	4	GG	RR	-	-	-	-	-	-	-	-	-	-	-	-	-	-	-	-	-	-	-	-	-	-	-	-	-	-	-	-	-	-	-	-	-	-	-	-	-	-	-	-	-	-	-
AABL01000175_2122_YM04_91508	4	GG	RR	-	GG	GG	RR	RR	GG	GG	RR	RR	GG	RR	RR	GG	RR	GG	GG	GG	GG	RR	RR	GG	RR	RR	GG	GG	RR	-	GG	GG	GG	RR	RR	-	GG	GG	GG	RR	RR	RR	GG	RR	GG	-
AABL01000175_638_YM04_92989	4	GG	RR	-	-	-	-	-	-	-	-	-	-	-	-	-	-	-	-	-	-	-	-	-	-	-	-	-	-	-	-	-	-	-	-	-	-	-	-	-	-	-	-	-	-	-
AABL01000976_13681_YM04_94900	4	GG	RR	-	GG	GG	-	-	GG	GG	-	RR	GG	-	-	GG	RR	GG	GG	GG	GG	RR	-	GG	-	RR	GG	GG	RR	RR	GG	GG	GG	RR	RR	-	GG	GG	GG	-	-	RR	GG	-	GG	-
AABL01002710_2000_YM04_106673	4	GG	RR	-	-	-	-	-	-	-	-	-	-	-	-	-	-	-	-	-	-	-	-	-	-	-	-	-	-	-	-	-	-	-	-	-	-	-	-	-	-	-	-	-	-	-
AABL01002710_2100_YM04_106771	4	GG	RR	-	-	-	-	-	-	-	-	-	-	-	-	-	-	-	-	-	-	-	-	-	-	-	-	-	-	-	-	-	-	-	-	-	-	-	-	-	-	-	-	-	-	-
AABL01001844_2681_YM04_110126	4	GG	RR	-	-	-	-	-	-	-	-	-	-	-	-	-	-	-	-	-	-	-	-	-	-	-	-	-	-	-	-	-	-	-	-	-	-	-	-	-	-	-	-	-	-	-
AABL01000344_8423_YM04_113629	4	GG	RR	-	-	-	-	-	-	-	-	-	-	-	-	-	-	-	-	-	-	-	-	-	-	-	-	-	-	-	-	-	-	-	-	-	-	-	-	-	-	-	-	-	-	-
AABL01000344_5853_YM04_116487	4	GG	RR	-	-	-	-	-	-	-	-	-	-	-	-	-	-	-	-	-	-	-	-	-	-	-	-	-	-	-	-	-	-	-	-	-	-	-	-	-	-	-	-	-	-	-
AABL01000344_3899_YM04_118441	4	GG	RR	RR	GG	GG	RR	RR	GG	GG	RR	RR	GG	RR	RR	GG	RR	GG	GG	GG	GG	RR	RR	GG	RR	RR	GG	GG	RR	RR	GG	GG	GG	RR	RR	RR	GG	GG	GG	RR	RR	RR	GG	RR	GG	RR
AABL01000344_794_YM04_121544	4	GG	RR	RR	GG	GG	RR	RR	GG	GG	RR	RR	GG	RR	RR	GG	RR	GG	GG	GG	GG	RR	RR	GG	RR	RR	GG	GG	RR	RR	GG	GG	GG	RR	RR	RR	GG	GG	GG	RR	RR	RR	GG	RR	GG	RR
AABL01002694_2885_YM04_126369	4	GG	RR	-	-	-	-	-	-	-	-	-	-	-	-	-	-	-	-	-	-	-	-	-	-	-	-	-	-	-	-	-	-	-	-	-	-	-	-	-	-	-	-	-	-	-
AABL01002240_2032_YM04_128263	4	GG	RR	RR	GG	GG	RR	RR	GG	GG	RR	RR	GG	RR	RR	GG	RR	GG	GG	GG	GG	RR	RR	GG	RR	RR	GG	GG	RR	RR	GG	GG	GG	RR	RR	RR	GG	GG	GG	RR	RR	RR	GG	RR	GG	RR
AABL01002240_1885_YM04_128412	4	GG	RR	RR	GG	GG	RR	RR	GG	GG	RR	RR	GG	RR	RR	GG	RR	GG	GG	GG	GG	RR	RR	GG	RR	RR	GG	GG	RR	RR	GG	GG	GG	RR	RR	RR	GG	GG	GG	RR	RR	RR	GG	RR	GG	RR
AABL01002239_4087_YM04_132565	4	GG	RR	RR	GG	GG	RR	RR	GG	GG	RR	RR	GG	RR	RR	GG	RR	GG	GG	GG	GG	RR	RR	GG	RR	RR	GG	GG	RR	RR	GG	GG	GG	RR	RR	RR	GG	GG	GG	RR	RR	RR	GG	RR	GG	RR
AABL01002239_3799_YM04_132859	4	GG	RR	RR	GG	GG	RR	RR	GG	GG	RR	RR	GG	RR	RR	GG	RR	GG	GG	GG	GG	RR	RR	GG	RR	RR	GG	GG	RR	RR	GG	GG	GG	RR	RR	RR	GG	GG	GG	RR	RR	RR	GG	RR	GG	RR
AABL01002239_1298_YM04_135360	4	GG	RR	RR	GG	GG	RR	RR	GG	GG	RR	RR	GG	RR	RR	GG	RR	GG	GG	GG	GG	RR	RR	GG	RR	RR	GG	GG	RR	RR	GG	GG	GG	RR	RR	RR	GG	GG	GG	RR	RR	RR	GG	RR	GG	RR
AABL01001184_424_YM04_139006	4	GG	RR	RR	GG	GG	RR	RR	GG	GG	RR	RR	GG	RR	RR	GG	RR	GG	GG	GG	GG	RR	RR	GG	RR	RR	GG	GG	RR	RR	GG	GG	GG	RR	RR	RR	GG	GG	GG	-	RR	RR	GG	RR	GG	RR
AABL01001184_2712_YM04_141294	4	GG	RR	RR	GG	GG	RR	RR	GG	GG	RR	RR	GG	RR	RR	GG	RR	GG	GG	GG	GG	RR	RR	GG	RR	RR	GG	GG	RR	RR	GG	GG	GG	RR	RR	RR	GG	GG	GG	RR	RR	RR	GG	RR	GG	RR
AABL01001184_4048_YM04_142630	4	GG	RR	-	-	-	-	-	-	-	-	-	-	-	-	-	-	-	-	-	-	-	-	-	-	-	-	-	-	-	-	-	-	-	-	-	-	-	-	-	-	-	-	-	-	-
AABL01001184_6760_YM04_145344	4	GG	RR	RR	GG	GG	RR	RR	GG	GG	RR	RR	GG	RR	RR	GG	RR	GG	GG	GG	GG	RR	RR	GG	RR	RR	GG	GG	RR	RR	GG	GG	GG	RR	RR	RR	GG	GG	GG	RR	RR	RR	GG	RR	GG	RR
AABL01001184_8200_YM04_146783	4	GG	RR	RR	GG	GG	RR	RR	GG	GG	RR	RR	GG	RR	RR	GG	RR	GG	GG	GG	GG	RR	RR	GG	RR	RR	GG	GG	RR	RR	GG	GG	GG	RR	RR	-	GG	GG	GG	RR	RR	RR	GG	RR	GG	RR
AABL01000431_1937_YM04_150485	4	GG	RR	RR	GG	GG	RR	RR	GG	GG	RR	RR	GG	RR	RR	GG	RR	GG	GG	GG	GG	RR	RR	GG	RR	RR	GG	GG	RR	RR	GG	GG	GG	RR	RR	RR	GG	GG	GG	RR	RR	RR	GG	RR	GG	RR
AABL01000431_3023_YM04_151566	4	GG	RR	RR	GG	GG	RR	RR	GG	GG	RR	RR	GG	RR	RR	GG	RR	GG	GG	GG	GG	RR	RR	GG	RR	RR	GG	GG	RR	RR	GG	GG	GG	RR	RR	RR	GG	GG	GG	RR	RR	RR	GG	RR	GG	RR
AABL01001807_143_YM04_152010	4	GG	RR	RR	GG	GG	RR	RR	GG	GG	RR	RR	GG	RR	RR	GG	RR	GG	GG	GG	GG	RR	RR	GG	RR	RR	GG	GG	-	RR	GG	GG	GG	RR	RR	RR	GG	GG	GG	RR	RR	RR	GG	RR	GG	RR
AABL01001807_2057_YM04_153921	4	GG	RR	-	-	-	-	-	-	-	-	-	-	-	-	-	-	-	-	-	-	-	-	-	-	-	-	-	-	-	-	-	-	-	-	-	-	-	-	-	-	-	-	-	-	-
AABL01001807_4087_YM04_155951	4	GG	RR	RR	GG	GG	RR	RR	GG	GG	RR	RR	GG	RR	RR	GG	RR	GG	GG	GG	GG	RR	RR	GG	RR	RR	GG	GG	RR	RR	GG	GG	GG	RR	RR	RR	GG	GG	GG	RR	RR	RR	GG	RR	GG	RR
AABL01001807_6569_YM04_158433	4	GG	RR	RR	RR	GG	RR	RR	GG	GG	RR	RR	GG	RR	RR	GG	RR	GG	GG	GG	GG	RR	RR	GG	RR	RR	GG	GG	RR	RR	GG	GG	GG	RR	RR	RR	GG	GG	-	RR	RR	RR	GG	RR	GG	RR
AABL01003476_305_YM04_159819	4	GG	RR	RR	GG	GG	RR	RR	GG	-	RR	RR	GG	RR	RR	GG	RR	GG	GG	GG	GG	RR	RR	GG	RR	RR	GG	GG	RR	RR	GG	GG	GG	RR	RR	RR	GG	GG	GG	RR	RR	RR	GG	RR	GG	RR
AABL01001593_4548_YM04_160412	4	GG	RR	RR	GG	GG	RR	RR	GG	GG	RR	RR	GG	RR	RR	GG	RR	GG	GG	GG	GG	RR	RR	GG	RR	RR	GG	GG	RR	RR	GG	GG	GG	RR	RR	RR	GG	GG	GG	RR	RR	RR	GG	RR	GG	RR
AABL01001593_2384_YM04_162571	4	GG	RR	RR	GG	GG	RR	RR	GG	GG	RR	RR	GG	RR	RR	GG	RR	GG	GG	GG	GG	RR	RR	GG	RR	RR	GG	GG	RR	RR	GG	GG	GG	RR	RR	RR	GG	GG	GG	RR	RR	RR	GG	RR	GG	RR
AABL01001593_1378_YM04_163432	4	GG	RR	RR	GG	GG	RR	RR	GG	GG	RR	RR	GG	RR	RR	GG	RR	GG	GG	GG	GG	-	RR	GG	RR	RR	GG	GG	RR	RR	GG	GG	GG	RR	RR	RR	GG	GG	GG	RR	RR	RR	GG	RR	GG	RR
AABL01000354_1570_YM04_166610	4	GG	RR	RR	GG	GG	RR	RR	GG	GG	RR	RR	GG	RR	RR	GG	RR	GG	GG	GG	GG	RR	RR	GG	RR	RR	GG	GG	RR	RR	GG	GG	GG	RR	RR	RR	GG	GG	GG	RR	RR	RR	GG	RR	GG	RR
AABL01000354_3100_YM04_168141	4	GG	RR	RR	GG	GG	RR	RR	GG	GG	RR	RR	GG	RR	RR	GG	RR	GG	GG	GG	GG	RR	RR	GG	RR	RR	GG	GG	RR	RR	GG	GG	GG	RR	RR	RR	GG	GG	GG	RR	RR	RR	GG	RR	GG	RR
AABL01000354_4597_YM04_169633	4	GG	RR	-	-	-	-	-	-	-	-	-	-	-	-	-	-	-	-	-	-	-	-	-	-	-	-	-	-	-	-	-	-	-	-	-	-	-	-	-	-	-	-	-	-	-
AABL01000354_6506_YM04_171546	4	GG	RR	-	-	-	-	-	-	-	-	-	-	-	-	-	-	-	-	-	-	-	-	-	-	-	-	-	-	-	-	-	-	-	-	-	-	-	-	-	-	-	-	-	-	-
AABL01002497_4078_YM04_175086	4	GG	RR	RR	GG	GG	RR	RR	GG	GG	RR	RR	GG	RR	RR	GG	RR	GG	GG	GG	GG	RR	RR	GG	RR	RR	GG	GG	RR	RR	GG	GG	GG	RR	RR	RR	GG	GG	GG	RR	RR	RR	GG	RR	GG	RR
AABL01002497_2523_YM04_176640	4	GG	RR	-	-	-	-	-	-	-	-	-	-	-	-	-	-	-	-	-	-	-	-	-	-	-	-	-	-	-	-	-	-	-	-	-	-	-	-	-	-	-	-	-	-	-
AABL01002497_1335_YM04_177830	4	GG	RR	-	-	-	-	-	-	-	-	-	-	-	-	-	-	-	-	-	-	-	-	-	-	-	-	-	-	-	-	-	-	-	-	-	-	-	-	-	-	-	-	-	-	-
AABL01000140_3421_YM04_184414	4	GG	RR	RR	GG	GG	RR	RR	GG	GG	RR	RR	GG	RR	RR	GG	RR	GG	GG	GG	GG	RR	RR	GG	RR	RR	GG	GG	RR	RR	GG	GG	GG	RR	RR	RR	GG	GG	GG	RR	RR	RR	GG	RR	GG	RR
AABL01000140_4559_YM04_185556	4	GG	RR	-	-	-	-	-	-	-	-	-	-	-	-	-	-	-	-	-	-	-	-	-	-	-	-	-	-	-	-	-	-	-	-	-	-	-	-	-	-	-	-	-	-	-
AABL01000140_7626_YM04_188619	4	GG	RR	-	GG	GG	RR	RR	GG	GG	RR	RR	GG	RR	-	GG	RR	GG	GG	GG	GG	RR	-	GG	-	-	GG	GG	RR	RR	GG	GG	GG	RR	RR	RR	GG	GG	GG	-	RR	RR	GG	RR	GG	RR
AABL01000140_9954_YM04_191296	4	GG	RR	-	GG	GG	RR	RR	GG	GG	RR	RR	GG	RR	RR	GG	RR	GG	GG	GG	GG	RR	RR	GG	RR	RR	GG	GG	RR	RR	GG	GG	GG	RR	RR	RR	GG	GG	GG	RR	RR	RR	GG	RR	GG	RR
AABL01000140_11993_YM04_193684	4	GG	RR	RR	GG	GG	RR	RR	GG	GG	RR	RR	GG	RR	RR	GG	RR	GG	GG	GG	GG	RR	RR	GG	RR	RR	GG	GG	RR	RR	GG	GG	GG	RR	RR	RR	GG	GG	GG	RR	RR	RR	GG	RR	GG	RR
AABL01000140_12140_YM04_193826	4	GG	RR	-	GG	GG	RR	RR	GG	GG	RR	RR	GG	RR	RR	GG	RR	GG	GG	GG	GG	RR	RR	GG	RR	RR	GG	GG	RR	RR	GG	GG	GG	RR	-	RR	GG	GG	GG	RR	RR	RR	GG	RR	GG	RR
AABL01000140_15096_YM04_196782	4	GG	RR	-	-	-	-	-	-	-	-	-	-	-	-	-	-	-	-	-	-	-	-	-	-	-	-	-	-	-	-	-	-	-	-	-	-	-	-	-	-	-	-	-	-	-
AABL01001022_1517_YM04_198658	4	GG	RR	RR	GG	GG	RR	RR	GG	GG	RR	RR	GG	RR	RR	GG	RR	GG	GG	GG	GG	RR	RR	GG	RR	RR	GG	GG	RR	RR	GG	GG	GG	RR	RR	RR	GG	GG	GG	RR	RR	RR	GG	RR	GG	RR
AABL01001022_3241_YM04_200381	4	GG	RR	RR	GG	GG	RR	RR	GG	GG	RR	RR	GG	RR	RR	GG	RR	GG	GG	GG	GG	RR	RR	GG	RR	RR	GG	GG	RR	RR	GG	GG	GG	RR	RR	RR	GG	GG	GG	RR	RR	RR	GG	RR	GG	RR
AABL01001022_5144_YM04_202282	4	GG	RR	RR	GG	GG	RR	RR	GG	GG	RR	RR	GG	RR	RR	GG	RR	GG	GG	GG	GG	RR	RR	GG	RR	RR	GG	GG	RR	RR	GG	GG	GG	RR	RR	RR	GG	GG	GG	RR	RR	RR	GG	RR	GG	RR
AABL01001022_6728_YM04_203867	4	GG	RR	RR	GG	GG	RR	RR	GG	GG	RR	RR	GG	RR	RR	GG	RR	GG	GG	GG	GG	RR	RR	GG	RR	RR	GG	GG	RR	RR	GG	GG	GG	RR	RR	RR	GG	GG	GG	RR	RR	RR	GG	RR	GG	RR
AABL01001022_11209_YM04_208712	4	GG	RR	RR	GG	GG	RR	RR	GG	GG	RR	RR	GG	RR	RR	GG	RR	GG	GG	GG	GG	RR	RR	GG	RR	RR	GG	GG	RR	RR	GG	GG	GG	RR	RR	RR	GG	GG	GG	RR	RR	RR	GG	RR	GG	RR
AABL01000897_2350_YM04_212934	4	GG	RR	RR	GG	GG	RR	RR	GG	GG	RR	RR	GG	RR	RR	GG	RR	GG	-	GG	GG	RR	RR	GG	RR	RR	GG	GG	RR	RR	GG	GG	GG	RR	RR	RR	GG	GG	GG	RR	RR	RR	GG	RR	GG	RR
AABL01000897_1587_YM04_213697	4	GG	RR	RR	GG	GG	RR	RR	GG	GG	RR	RR	GG	RR	RR	GG	RR	GG	GG	GG	GG	RR	RR	GG	RR	RR	GG	GG	RR	RR	GG	GG	GG	RR	RR	RR	GG	GG	GG	RR	RR	RR	GG	RR	GG	RR
AABL01002684_1714_YM04_216848	4	GG	RR	-	-	-	-	-	-	-	-	-	-	-	-	-	-	-	-	-	-	-	-	-	-	-	-	-	-	-	-	-	-	-	-	-	-	-	-	-	-	-	-	-	-	-
AABL01002684_2192_YM04_217328	4	GG	RR	RR	GG	GG	RR	RR	GG	GG	RR	RR	GG	GG	RR	GG	RR	GG	GG	GG	GG	RR	RR	GG	RR	RR	GG	GG	RR	RR	GG	GG	GG	RR	RR	RR	GG	GG	GG	RR	RR	RR	GG	RR	-	RR
AABL01001159_2011_YM04_217583	4	GG	RR	-	-	-	-	-	-	-	-	-	-	-	-	-	-	-	-	-	-	-	-	-	-	-	-	-	-	-	-	-	-	-	-	-	-	-	-	-	-	-	-	-	-	-
AABL01001159_587_YM04_219007	4	GG	RR	RR	GG	GG	RR	RR	GG	GG	RR	RR	GG	GG	RR	GG	RR	GG	GG	GG	GG	RR	RR	GG	RR	RR	GG	GG	RR	RR	GG	GG	GG	RR	RR	RR	GG	GG	GG	RR	RR	RR	GG	RR	GG	RR
AABL01002734_1833_YM04_226201	4	GG	RR	RR	GG	-	RR	RR	GG	GG	RR	RR	GG	GG	RR	GG	RR	GG	GG	GG	GG	RR	RR	GG	RR	RR	GG	GG	RR	RR	GG	GG	GG	RR	RR	RR	GG	GG	GG	RR	RR	RR	GG	RR	GG	RR
AABL01002734_2759_YM04_227124	4	GG	RR	RR	GG	GG	RR	RR	GG	GG	RR	RR	GG	GG	RR	GG	RR	GG	GG	GG	GG	RR	RR	GG	RR	RR	GG	GG	RR	RR	GG	GG	GG	RR	RR	RR	GG	GG	GG	RR	RR	RR	GG	RR	GG	RR
AABL01002333_145_YM04_230491	4	GG	RR	RR	GG	GG	RR	RR	GG	GG	RR	RR	GG	GG	RR	GG	RR	GG	GG	GG	GG	RR	RR	GG	RR	RR	GG	GG	RR	RR	GG	GG	GG	RR	RR	RR	GG	GG	RR	RR	RR	RR	GG	RR	GG	RR
AABL01002441_1098_YM04_231951	4	GG	RR	-	-	-	-	-	-	-	-	-	-	-	-	-	-	-	-	-	-	-	-	-	-	-	-	-	-	-	-	-	-	-	-	-	-	-	-	-	-	-	-	-	-	-
AABL01002690_2135_YM04_233930	4	GG	RR	RR	GG	GG	RR	RR	GG	GG	RR	RR	GG	GG	RR	GG	RR	GG	GG	GG	GG	RR	RR	GG	RR	RR	GG	GG	RR	RR	GG	GG	GG	RR	RR	RR	GG	GG	RR	RR	RR	RR	GG	RR	GG	RR
AABL01001409_2807_YM04_236211	4	GG	RR	-	-	-	-	-	-	-	-	-	-	-	-	-	-	-	-	-	-	-	-	-	-	-	-	-	-	-	-	-	-	-	-	-	-	-	-	-	-	-	-	-	-	-
AABL01001409_913_YM04_238104	4	GG	RR	-	-	-	-	-	-	-	-	-	-	-	-	-	-	-	-	-	-	-	-	-	-	-	-	-	-	-	-	-	-	-	-	-	-	-	-	-	-	-	-	-	-	-
AABL01003366_558_YM04_239194	4	GG	RR	-	-	-	-	-	-	-	-	-	-	-	-	-	-	-	-	-	-	-	-	-	-	-	-	-	-	-	-	-	-	-	-	-	-	-	-	-	-	-	-	-	-	-
AABL01001573_6166_YM04_241128	4	GG	RR	RR	GG	GG	RR	RR	GG	GG	RR	RR	GG	GG	RR	GG	RR	GG	GG	GG	GG	RR	RR	GG	RR	RR	GG	GG	RR	RR	GG	GG	GG	RR	RR	RR	GG	GG	RR	GG	RR	RR	GG	RR	GG	RR
AABL01001573_4948_YM04_242345	4	GG	RR	RR	GG	GG	RR	RR	GG	GG	RR	RR	GG	GG	RR	GG	RR	GG	GG	GG	GG	RR	RR	GG	RR	RR	GG	GG	RR	RR	GG	GG	GG	RR	RR	RR	GG	GG	RR	RR	RR	RR	GG	RR	GG	RR
AABL01001573_2816_YM04_244466	4	GG	RR	-	-	-	-	-	-	-	-	-	-	-	-	-	-	-	-	-	-	-	-	-	-	-	-	-	-	-	-	-	-	-	-	-	-	-	-	-	-	-	-	-	-	-
AABL01001178_4166_YM04_248438	4	GG	RR	RR	GG	GG	RR	RR	GG	GG	RR	RR	GG	GG	RR	GG	RR	GG	GG	GG	GG	RR	RR	GG	RR	RR	GG	GG	RR	RR	GG	GG	GG	RR	RR	RR	GG	GG	RR	RR	RR	RR	GG	RR	GG	RR
AABL01001178_1753_YM04_250823	4	GG	RR	RR	GG	RR	RR	RR	GG	GG	RR	RR	GG	GG	RR	GG	RR	GG	GG	GG	GG	RR	RR	GG	RR	RR	GG	GG	RR	RR	GG	GG	GG	RR	RR	RR	GG	GG	RR	RR	RR	RR	GG	RR	-	RR
AABL01004240_334_YM04_253414	4	GG	RR	RR	GG	GG	RR	RR	RR	GG	RR	RR	GG	GG	RR	GG	RR	GG	GG	GG	GG	RR	RR	GG	RR	RR	GG	GG	RR	RR	GG	GG	GG	RR	RR	RR	GG	GG	RR	RR	RR	RR	GG	RR	GG	RR
AABL01003081_841_YM04_255344	4	GG	RR	RR	GG	GG	RR	RR	RR	GG	RR	RR	GG	GG	RR	GG	RR	GG	GG	GG	GG	RR	RR	GG	RR	RR	GG	GG	RR	RR	GG	GG	GG	RR	RR	RR	GG	GG	RR	RR	RR	RR	GG	RR	GG	RR
AABL01000728_8289_YM04_257710	4	GG	RR	RR	GG	GG	RR	RR	RR	GG	RR	RR	GG	GG	RR	GG	RR	GG	GG	GG	GG	RR	RR	GG	RR	RR	GG	GG	RR	RR	GG	GG	GG	RR	RR	RR	GG	GG	RR	GG	-	GG	GG	RR	GG	RR
AABL01000728_6314_YM04_259683	4	GG	RR	RR	GG	GG	RR	RR	RR	GG	RR	RR	GG	GG	RR	GG	RR	GG	GG	GG	GG	RR	RR	GG	RR	RR	GG	GG	RR	RR	GG	GG	GG	RR	RR	RR	GG	GG	RR	RR	RR	RR	GG	RR	GG	RR
AABL01000728_5236_YM04_260762	4	GG	RR	RR	GG	GG	RR	RR	RR	GG	RR	RR	GG	GG	RR	GG	RR	GG	GG	GG	GG	RR	RR	GG	RR	RR	GG	GG	RR	RR	GG	GG	GG	RR	RR	RR	GG	GG	RR	RR	RR	RR	GG	RR	GG	RR
AABL01000728_2026_YM04_264325	4	GG	RR	RR	GG	GG	RR	RR	RR	GG	RR	RR	GG	GG	RR	GG	RR	GG	GG	GG	GG	RR	RR	GG	RR	RR	GG	GG	RR	RR	GG	GG	GG	RR	RR	RR	GG	GG	RR	RR	RR	RR	GG	RR	GG	RR
AABL01000728_896_YM04_265456	4	GG	RR	RR	GG	GG	RR	RR	RR	GG	RR	RR	GG	GG	RR	GG	RR	GG	GG	GG	GG	RR	RR	GG	RR	RR	GG	GG	RR	RR	GG	GG	GG	RR	RR	RR	GG	GG	RR	RR	RR	RR	GG	RR	GG	RR
AABL01003386_663_YM04_266797	4	GG	RR	RR	GG	GG	RR	RR	-	GG	RR	RR	GG	GG	RR	GG	-	GG	GG	GG	GG	RR	RR	GG	RR	RR	GG	GG	RR	RR	GG	GG	GG	RR	RR	RR	GG	GG	RR	RR	RR	RR	GG	RR	GG	RR
AABL01001929_485_YM04_267722	4	GG	RR	RR	GG	GG	RR	RR	RR	GG	RR	RR	GG	GG	RR	GG	RR	GG	GG	GG	GG	RR	RR	-	RR	RR	GG	GG	RR	RR	GG	GG	GG	RR	RR	RR	GG	GG	RR	RR	RR	RR	GG	RR	GG	RR
AABL01001929_3792_YM04_271029	4	GG	RR	RR	GG	GG	RR	RR	RR	GG	RR	RR	GG	GG	RR	GG	RR	GG	GG	GG	GG	RR	RR	GG	RR	RR	GG	GG	RR	RR	GG	GG	GG	RR	RR	RR	GG	GG	RR	RR	RR	RR	GG	RR	GG	RR
AABL01001929_6510_YM04_273747	4	GG	RR	RR	GG	GG	RR	RR	RR	RR	RR	RR	GG	GG	RR	GG	RR	GG	GG	GG	GG	RR	RR	GG	RR	RR	GG	GG	RR	RR	GG	GG	GG	RR	RR	RR	GG	GG	RR	RR	RR	RR	GG	RR	GG	RR
AABL01002717_2630_YM04_275668	4	GG	RR	RR	GG	GG	RR	RR	RR	RR	RR	RR	GG	GG	RR	GG	RR	GG	GG	GG	GG	RR	RR	GG	RR	RR	GG	GG	RR	RR	GG	GG	GG	RR	RR	RR	GG	GG	RR	RR	RR	RR	GG	RR	GG	RR
AABL01002717_859_YM04_277436	4	GG	RR	-	-	-	-	-	-	-	-	-	-	-	-	-	-	-	-	-	-	-	-	-	-	-	-	-	-	-	-	-	-	-	-	-	-	-	-	-	-	-	-	-	-	-
AABL01001672_5922_YM04_281430	4	GG	RR	RR	GG	GG	RR	RR	RR	RR	RR	RR	GG	GG	RR	GG	RR	GG	GG	GG	GG	RR	RR	GG	RR	RR	GG	GG	RR	RR	GG	GG	GG	RR	RR	RR	GG	GG	RR	RR	RR	RR	GG	RR	GG	RR
AABL01001672_2130_YM04_285219	4	GG	RR	-	-	-	-	-	-	-	-	-	-	-	-	-	-	-	-	-	-	-	-	-	-	-	-	-	-	-	-	-	-	-	-	-	-	-	-	-	-	-	-	-	-	-
AABL01001672_1221_YM04_286132	4	GG	RR	RR	GG	GG	RR	RR	RR	RR	RR	RR	GG	GG	RR	GG	RR	GG	GG	GG	GG	RR	RR	GG	RR	RR	GG	GG	RR	RR	GG	GG	GG	RR	RR	RR	GG	GG	RR	RR	RR	RR	GG	RR	GG	RR
AABL01000313_1580_YM04_289198	4	GG	RR	-	-	-	-	-	-	-	-	-	-	-	-	-	-	-	-	-	-	-	-	-	-	-	-	-	-	-	-	-	-	-	-	-	-	-	-	-	-	-	-	-	-	-
AABL01000313_3050_YM04_290668	4	GG	RR	-	-	-	-	-	-	-	-	-	-	-	-	-	-	-	-	-	-	-	-	-	-	-	-	-	-	-	-	-	-	-	-	-	-	-	-	-	-	-	-	-	-	-
AABL01002383_4049_YM04_293372	4	GG	RR	RR	GG	GG	RR	RR	RR	RR	RR	RR	GG	GG	RR	GG	RR	GG	GG	GG	GG	RR	RR	GG	RR	RR	GG	GG	RR	RR	GG	GG	GG	RR	RR	RR	GG	GG	RR	RR	RR	RR	GG	RR	GG	RR
AABL01002383_3925_YM04_293500	4	GG	RR	-	-	-	-	-	-	-	-	-	-	-	-	-	-	-	-	-	-	-	-	-	-	-	-	-	-	-	-	-	-	-	-	-	-	-	-	-	-	-	-	-	-	-
AABL01002383_1054_YM04_296438	4	GG	RR	RR	GG	GG	RR	RR	RR	RR	RR	RR	GG	GG	RR	GG	RR	GG	GG	GG	GG	RR	RR	GG	-	RR	GG	GG	RR	RR	GG	GG	GG	RR	RR	RR	GG	GG	RR	RR	RR	RR	GG	RR	GG	RR
AABL01001867_583_YM04_298009	4	GG	RR	-	-	-	-	-	-	-	-	-	-	-	-	-	-	-	-	-	-	-	-	-	-	-	-	-	-	-	-	-	-	-	-	-	-	-	-	-	-	-	-	-	-	-
AABL01001867_2444_YM04_299874	4	GG	RR	RR	GG	GG	RR	RR	RR	RR	RR	RR	GG	GG	RR	GG	RR	GG	GG	GG	GG	RR	RR	GG	RR	RR	GG	GG	RR	RR	GG	GG	GG	RR	RR	RR	GG	GG	RR	RR	RR	RR	GG	RR	GG	RR
AABL01001867_4964_YM04_302391	4	GG	RR	RR	GG	GG	RR	RR	RR	RR	RR	RR	GG	GG	RR	GG	RR	GG	GG	GG	GG	RR	RR	GG	RR	RR	GG	GG	RR	RR	GG	GG	GG	RR	RR	RR	GG	GG	RR	RR	RR	RR	GG	RR	GG	RR
AABL01003583_149_YM04_303680	4	GG	RR	RR	GG	GG	RR	RR	RR	RR	RR	RR	GG	GG	RR	GG	RR	GG	GG	GG	GG	RR	RR	GG	RR	RR	GG	GG	RR	RR	GG	GG	GG	RR	RR	RR	GG	GG	RR	RR	RR	RR	GG	RR	GG	RR
AABL01002269_4192_YM04_305186	4	GG	RR	RR	GG	GG	RR	RR	RR	RR	RR	RR	GG	GG	RR	GG	RR	GG	GG	GG	GG	RR	RR	GG	RR	RR	GG	GG	RR	RR	GG	GG	GG	RR	RR	RR	GG	GG	RR	RR	RR	RR	GG	RR	GG	RR
AABL01002269_2958_YM04_306379	4	GG	RR	RR	GG	GG	RR	RR	RR	RR	RR	RR	GG	GG	RR	GG	RR	GG	GG	GG	GG	RR	RR	GG	RR	RR	GG	GG	RR	RR	GG	GG	GG	RR	RR	RR	GG	GG	RR	RR	RR	RR	GG	RR	GG	RR
AABL01002269_647_YM04_309051	4	GG	RR	RR	GG	GG	RR	RR	RR	RR	RR	RR	GG	-	RR	GG	RR	GG	GG	GG	GG	RR	RR	GG	RR	RR	GG	GG	RR	RR	GG	GG	GG	RR	RR	RR	GG	GG	RR	RR	RR	RR	GG	RR	GG	RR
AABL01002316_956_YM04_311070	4	GG	RR	RR	GG	GG	RR	RR	RR	RR	RR	RR	GG	GG	RR	GG	RR	GG	GG	GG	RR	RR	RR	GG	RR	RR	GG	GG	RR	RR	GG	GG	GG	RR	RR	RR	GG	GG	RR	RR	RR	RR	GG	RR	GG	RR
AABL01001752_1348_YM04_313299	4	GG	RR	-	-	-	-	-	-	-	-	-	-	-	-	-	-	-	-	-	-	-	-	-	-	-	-	-	-	-	-	-	-	-	-	-	-	-	-	-	-	-	-	-	-	-
AABL01001752_5298_YM04_317281	4	GG	RR	RR	GG	GG	RR	RR	RR	RR	RR	RR	GG	GG	RR	GG	RR	GG	GG	GG	RR	RR	RR	GG	RR	RR	GG	GG	RR	RR	GG	GG	GG	RR	RR	RR	GG	GG	RR	RR	RR	RR	GG	RR	GG	RR
AABL01002674_1001_YM04_317321	4	GG	RR	RR	GG	GG	RR	RR	RR	RR	RR	RR	GG	GG	RR	GG	RR	GG	GG	GG	RR	RR	RR	GG	RR	RR	GG	GG	RR	RR	GG	GG	GG	RR	RR	RR	GG	GG	RR	RR	RR	RR	GG	RR	GG	RR
AABL01001752_7461_YM04_319444	4	GG	RR	RR	GG	GG	RR	RR	RR	RR	RR	-	GG	GG	RR	GG	RR	GG	GG	GG	RR	RR	RR	GG	RR	RR	GG	GG	RR	RR	GG	GG	GG	RR	RR	RR	GG	GG	RR	RR	RR	RR	GG	RR	GG	RR
AABL01001752_9765_YM04_322385	4	GG	RR	RR	GG	GG	RR	RR	RR	RR	RR	RR	GG	GG	RR	GG	RR	GG	GG	GG	RR	RR	RR	GG	RR	RR	GG	GG	RR	RR	GG	GG	GG	RR	RR	RR	GG	GG	RR	RR	RR	RR	GG	RR	GG	RR
AABL01000527_26193_YM04_326009	4	GG	RR	-	-	-	-	-	-	-	-	-	-	-	-	-	-	-	-	-	-	-	-	-	-	-	-	-	-	-	-	-	-	-	-	-	-	-	-	-	-	-	-	-	-	-
AABL01000527_24848_YM04_327350	4	GG	RR	RR	GG	GG	RR	RR	RR	RR	RR	RR	GG	GG	RR	GG	RR	GG	GG	GG	RR	RR	RR	GG	RR	RR	GG	GG	RR	RR	GG	GG	GG	RR	RR	RR	GG	GG	RR	RR	RR	RR	GG	RR	GG	RR
AABL01000527_23773_YM04_328427	4	GG	RR	RR	GG	GG	RR	RR	RR	RR	RR	RR	GG	GG	RR	GG	RR	GG	GG	GG	RR	RR	RR	GG	RR	RR	GG	GG	RR	RR	GG	GG	GG	RR	RR	RR	GG	GG	RR	RR	RR	-	GG	RR	GG	RR
AABL01000527_20248_YM04_331891	4	GG	RR	RR	GG	GG	RR	RR	RR	RR	RR	RR	GG	GG	RR	GG	RR	GG	GG	GG	RR	RR	RR	GG	RR	RR	GG	GG	RR	RR	GG	GG	GG	RR	RR	RR	GG	GG	RR	RR	RR	RR	GG	RR	GG	RR
AABL01000527_18352_YM04_333761	4	GG	RR	RR	GG	GG	RR	RR	RR	RR	RR	RR	GG	GG	RR	GG	RR	GG	GG	GG	RR	RR	RR	GG	RR	RR	GG	GG	RR	RR	GG	GG	GG	RR	RR	RR	GG	GG	RR	RR	RR	RR	GG	RR	GG	RR
AABL01000527_16370_YM04_335505	4	GG	RR	RR	GG	GG	RR	RR	RR	RR	RR	RR	GG	GG	RR	GG	RR	GG	GG	GG	RR	RR	RR	GG	RR	RR	GG	GG	RR	RR	GG	GG	GG	RR	RR	RR	GG	GG	RR	RR	RR	-	GG	RR	GG	RR
AABL01000527_14093_YM04_337740	4	GG	RR	RR	GG	GG	RR	RR	RR	RR	RR	RR	GG	GG	RR	GG	RR	GG	GG	GG	RR	RR	RR	GG	RR	RR	GG	GG	RR	RR	GG	GG	GG	RR	RR	RR	GG	GG	RR	RR	RR	RR	GG	RR	GG	RR
AABL01000527_13797_YM04_338036	4	GG	RR	RR	GG	GG	RR	RR	RR	RR	RR	RR	GG	GG	RR	GG	RR	GG	GG	GG	RR	RR	RR	GG	RR	RR	GG	GG	RR	RR	GG	GG	GG	RR	RR	RR	GG	GG	RR	RR	RR	RR	GG	RR	GG	RR
AABL01000527_11687_YM04_340143	4	GG	RR	RR	GG	GG	RR	RR	RR	RR	RR	RR	GG	GG	RR	GG	RR	GG	GG	GG	RR	RR	RR	GG	RR	RR	GG	GG	RR	RR	GG	GG	GG	RR	-	RR	GG	GG	RR	RR	RR	RR	GG	RR	GG	RR
AABL01000527_8682_YM04_343490	4	GG	RR	RR	GG	GG	RR	RR	RR	RR	RR	RR	GG	GG	RR	GG	RR	GG	GG	GG	RR	RR	RR	GG	RR	RR	GG	GG	RR	RR	GG	GG	GG	RR	RR	RR	GG	GG	RR	RR	RR	RR	GG	RR	GG	RR
AABL01000527_6134_YM04_346040	4	GG	RR	-	-	-	-	-	-	-	-	-	-	-	-	-	-	-	-	-	-	-	-	-	-	-	-	-	-	-	-	-	-	-	-	-	-	-	-	-	-	-	-	-	-	-
AABL01000527_4591_YM04_347580	4	GG	RR	-	-	-	-	-	-	-	-	-	-	-	-	-	-	-	-	-	-	-	-	-	-	-	-	-	-	-	-	-	-	-	-	-	-	-	-	-	-	-	-	-	-	-
AABL01000527_3337_YM04_349162	4	GG	RR	-	-	-	-	-	-	-	-	-	-	-	-	-	-	-	-	-	-	-	-	-	-	-	-	-	-	-	-	-	-	-	-	-	-	-	-	-	-	-	-	-	-	-
AABL01003790_536_YM04_352622	4	GG	RR	RR	-	GG	RR	RR	RR	RR	RR	RR	GG	GG	RR	GG	RR	GG	GG	GG	RR	RR	RR	GG	RR	RR	GG	GG	RR	RR	GG	GG	GG	RR	RR	RR	GG	GG	RR	RR	RR	RR	GG	RR	GG	RR
AABL01000640_13386_YM04_356796	4	GG	RR	RR	GG	GG	RR	RR	RR	RR	RR	RR	GG	GG	RR	GG	RR	GG	GG	GG	RR	RR	RR	GG	RR	RR	GG	GG	RR	RR	GG	GG	GG	RR	RR	RR	GG	GG	RR	RR	RR	-	GG	RR	GG	RR
AABL01000640_11507_YM04_358675	4	GG	RR	RR	GG	GG	RR	RR	RR	RR	RR	RR	GG	GG	RR	GG	RR	GG	GG	GG	RR	RR	RR	GG	RR	RR	GG	GG	RR	RR	GG	GG	GG	RR	RR	RR	GG	GG	RR	RR	RR	-	GG	RR	GG	RR
AABL01000640_8424_YM04_362110	4	GG	RR	RR	GG	GG	RR	RR	RR	RR	RR	RR	GG	GG	RR	GG	RR	GG	GG	GG	RR	RR	RR	GG	RR	RR	GG	GG	RR	RR	GG	GG	GG	RR	RR	RR	GG	GG	RR	RR	RR	RR	GG	RR	GG	RR
AABL01000640_7932_YM04_362602	4	GG	RR	RR	GG	GG	RR	RR	RR	RR	RR	RR	GG	GG	RR	GG	RR	GG	GG	GG	RR	RR	RR	GG	RR	RR	GG	GG	RR	RR	GG	GG	GG	RR	RR	RR	GG	GG	RR	RR	RR	RR	GG	RR	GG	RR
AABL01000640_4538_YM04_365995	4	GG	RR	RR	GG	GG	RR	RR	RR	RR	RR	RR	GG	GG	RR	GG	RR	GG	GG	GG	RR	RR	RR	GG	RR	RR	GG	GG	RR	RR	GG	GG	GG	RR	RR	RR	GG	GG	RR	RR	RR	RR	GG	RR	GG	RR
AABL01000640_2480_YM04_368052	4	GG	RR	RR	GG	GG	RR	RR	RR	RR	RR	RR	GG	GG	RR	GG	RR	GG	GG	GG	RR	RR	RR	GG	RR	RR	GG	GG	RR	RR	GG	GG	GG	RR	RR	RR	GG	GG	RR	RR	RR	RR	GG	RR	GG	RR
AABL01000640_1865_YM04_368669	4	GG	RR	RR	GG	GG	RR	RR	RR	RR	RR	RR	GG	GG	RR	GG	RR	GG	GG	GG	RR	RR	RR	GG	RR	RR	GG	GG	RR	RR	GG	GG	GG	RR	RR	RR	GG	GG	RR	RR	RR	RR	GG	RR	GG	RR
AABL01000993_1113_YM04_371576	4	GG	RR	RR	GG	GG	RR	RR	RR	RR	RR	RR	GG	GG	RR	GG	RR	GG	GG	GG	RR	RR	RR	GG	RR	RR	GG	GG	RR	RR	GG	GG	GG	RR	RR	RR	GG	GG	RR	RR	RR	RR	GG	RR	GG	RR
AABL01000993_2950_YM04_373410	4	GG	RR	-	-	-	-	-	-	-	-	-	-	-	-	-	-	-	-	-	-	-	-	-	-	-	-	-	-	-	-	-	-	-	-	-	-	-	-	-	-	-	-	-	-	-
AABL01005510_521_YM04_373872	4	GG	RR	RR	GG	GG	RR	-	RR	RR	RR	RR	GG	GG	RR	GG	RR	GG	GG	GG	RR	RR	RR	GG	RR	RR	GG	GG	RR	RR	GG	GG	GG	RR	RR	RR	GG	GG	RR	RR	RR	RR	GG	RR	GG	RR
AABL01000993_5026_YM04_375837	4	GG	RR	RR	GG	GG	RR	RR	RR	RR	RR	RR	GG	GG	RR	GG	RR	GG	GG	GG	RR	RR	RR	GG	RR	RR	GG	GG	RR	RR	GG	GG	GG	RR	RR	RR	GG	GG	RR	RR	RR	RR	GG	RR	GG	RR
AABL01001181_10378_YM04_376734	4	GG	RR	RR	GG	GG	RR	RR	RR	RR	RR	RR	GG	GG	RR	GG	RR	GG	GG	GG	RR	RR	RR	GG	RR	RR	GG	GG	RR	RR	GG	GG	GG	RR	RR	RR	GG	GG	RR	RR	RR	RR	GG	RR	GG	RR
AABL01000993_6058_YM04_376869	4	GG	RR	-	-	-	-	-	-	-	-	-	-	-	-	-	-	-	-	-	-	-	-	-	-	-	-	-	-	-	-	-	-	-	-	-	-	-	-	-	-	-	-	-	-	-
AABL01001181_9691_YM04_377422	4	GG	RR	RR	GG	GG	RR	RR	RR	RR	RR	RR	GG	GG	RR	GG	RR	GG	GG	GG	RR	RR	RR	GG	RR	RR	GG	GG	RR	RR	GG	GG	GG	RR	RR	RR	GG	GG	RR	RR	RR	RR	GG	RR	GG	RR
AABL01004116_303_YM04_377422	4	GG	RR	RR	GG	GG	RR	RR	RR	RR	RR	RR	GG	GG	RR	GG	RR	GG	GG	GG	RR	RR	RR	GG	RR	RR	GG	GG	RR	RR	GG	GG	GG	RR	RR	RR	GG	GG	RR	RR	RR	RR	GG	RR	GG	RR
AABL01001181_6864_YM04_380244	4	GG	RR	RR	GG	GG	RR	RR	RR	RR	RR	RR	GG	GG	RR	GG	RR	GG	GG	GG	RR	RR	RR	GG	RR	RR	GG	GG	RR	RR	GG	GG	GG	RR	RR	RR	GG	GG	RR	RR	RR	RR	GG	RR	GG	RR
AABL01001181_4823_YM04_382287	4	GG	RR	RR	GG	GG	RR	RR	RR	RR	RR	RR	GG	GG	RR	GG	RR	GG	GG	GG	RR	RR	RR	GG	RR	RR	GG	GG	RR	RR	GG	GG	GG	RR	RR	RR	GG	GG	RR	RR	RR	RR	GG	RR	GG	RR
AABL01001181_3133_YM04_383924	4	GG	RR	-	-	-	-	-	-	-	-	-	-	-	-	-	-	-	-	-	-	-	-	-	-	-	-	-	-	-	-	-	-	-	-	-	-	-	-	-	-	-	-	-	-	-
AABL01001181_312_YM04_386741	4	GG	RR	RR	GG	GG	RR	RR	RR	RR	RR	RR	GG	GG	RR	GG	RR	GG	GG	GG	RR	RR	RR	GG	RR	RR	GG	GG	RR	RR	GG	GG	GG	RR	RR	RR	GG	GG	RR	RR	RR	RR	GG	RR	GG	RR
AABL01000813_6360_YM04_388999	4	GG	RR	-	-	-	-	-	-	-	-	-	-	-	-	-	-	-	-	-	-	-	-	-	-	-	-	-	-	-	-	-	-	-	-	-	-	-	-	-	-	-	-	-	-	-
AABL01000813_5850_YM04_389507	4	GG	RR	RR	GG	GG	RR	RR	RR	RR	RR	RR	GG	GG	RR	GG	RR	GG	GG	GG	RR	RR	RR	GG	RR	RR	GG	GG	RR	RR	GG	GG	GG	RR	RR	RR	GG	GG	RR	RR	RR	RR	GG	RR	GG	RR
AABL01000813_2273_YM04_393087	4	GG	RR	RR	GG	GG	RR	RR	RR	RR	RR	RR	GG	GG	RR	GG	RR	GG	GG	GG	RR	RR	RR	GG	RR	RR	GG	GG	RR	RR	GG	GG	GG	RR	RR	RR	GG	GG	RR	RR	RR	RR	GG	RR	GG	RR
AABL01002647_2645_YM04_395909	4	GG	RR	RR	GG	GG	RR	RR	RR	RR	RR	RR	GG	GG	RR	GG	RR	GG	GG	GG	RR	RR	RR	GG	RR	RR	GG	GG	RR	RR	GG	GG	GG	RR	RR	RR	GG	GG	RR	RR	RR	RR	GG	RR	GG	RR
AABL01002647_222_YM04_398333	4	GG	RR	-	-	-	-	-	-	-	-	-	-	-	-	-	-	-	-	-	-	-	-	-	-	-	-	-	-	-	-	-	-	-	-	-	-	-	-	-	-	-	-	-	-	-
AABL01001610_4008_YM04_399881	4	GG	RR	-	-	-	-	-	-	-	-	-	-	-	-	-	-	-	-	-	-	-	-	-	-	-	-	-	-	-	-	-	-	-	-	-	-	-	-	-	-	-	-	-	-	-
AABL01001610_3888_YM04_399999	4	GG	RR	RR	GG	GG	RR	RR	RR	RR	RR	RR	GG	GG	RR	GG	RR	GG	GG	GG	RR	RR	RR	GG	RR	RR	GG	GG	RR	RR	GG	GG	GG	RR	RR	RR	GG	GG	RR	RR	RR	RR	GG	RR	GG	RR
AABL01001610_318_YM04_403571	4	GG	RR	RR	GG	GG	RR	RR	RR	RR	RR	RR	GG	GG	RR	GG	RR	GG	GG	GG	RR	RR	RR	GG	RR	RR	GG	GG	RR	RR	GG	GG	GG	RR	RR	-	GG	GG	RR	RR	RR	RR	GG	RR	GG	RR
AABL01003329_726_YM04_405645	4	GG	RR	RR	GG	GG	RR	RR	RR	RR	RR	RR	GG	GG	RR	GG	RR	GG	GG	GG	RR	RR	RR	GG	RR	RR	GG	GG	RR	RR	GG	GG	GG	RR	RR	RR	GG	GG	RR	RR	RR	RR	GG	RR	GG	RR
AABL01002156_2403_YM04_407987	4	GG	RR	RR	GG	GG	RR	RR	RR	RR	RR	RR	GG	GG	RR	GG	RR	GG	GG	GG	RR	RR	RR	GG	RR	RR	GG	GG	RR	RR	GG	GG	GG	RR	RR	RR	GG	GG	RR	RR	RR	RR	GG	RR	GG	RR
AABL01002156_654_YM04_409738	4	GG	RR	-	-	-	-	-	-	-	-	-	-	-	-	-	-	-	-	-	-	-	-	-	-	-	-	-	-	-	-	-	-	-	-	-	-	-	-	-	-	-	-	-	-	-
AABL01003593_878_YM04_410952	4	GG	RR	-	-	-	-	-	-	-	-	-	-	-	-	-	-	-	-	-	-	-	-	-	-	-	-	-	-	-	-	-	-	-	-	-	-	-	-	-	-	-	-	-	-	-
AABL01002040_2668_YM04_416035	4	GG	RR	RR	GG	GG	RR	RR	RR	RR	RR	RR	GG	GG	RR	GG	RR	GG	GG	GG	RR	RR	RR	GG	RR	RR	GG	GG	RR	RR	GG	GG	GG	RR	RR	RR	GG	GG	RR	RR	RR	RR	GG	RR	GG	RR
AABL01002040_4112_YM04_417481	4	GG	RR	RR	GG	GG	RR	RR	RR	RR	RR	RR	GG	GG	RR	GG	RR	GG	GG	GG	RR	RR	RR	GG	RR	RR	GG	GG	RR	RR	GG	GG	GG	RR	RR	RR	GG	GG	RR	RR	RR	RR	GG	RR	GG	RR
AABL01001951_2928_YM04_422334	4	GG	RR	RR	GG	GG	RR	RR	RR	RR	RR	RR	GG	GG	RR	GG	RR	GG	GG	GG	RR	RR	RR	GG	RR	RR	GG	GG	RR	RR	GG	GG	GG	RR	RR	RR	GG	GG	RR	RR	RR	RR	GG	RR	GG	RR
AABL01001951_4551_YM04_423952	4	GG	RR	RR	GG	GG	RR	RR	RR	RR	RR	RR	GG	GG	RR	GG	RR	GG	GG	GG	RR	RR	RR	GG	RR	RR	GG	GG	RR	RR	GG	GG	GG	RR	RR	RR	GG	GG	RR	RR	RR	RR	GG	RR	-	RR
AABL01002696_4384_YM04_426008	4	GG	RR	RR	GG	GG	RR	RR	RR	RR	RR	RR	GG	GG	RR	GG	RR	GG	GG	GG	RR	RR	RR	GG	RR	RR	GG	GG	RR	RR	GG	GG	GG	RR	RR	RR	GG	GG	RR	RR	RR	RR	GG	RR	GG	RR
AABL01002696_2454_YM04_427937	4	GG	RR	-	-	-	-	-	-	-	-	-	-	-	-	-	-	-	-	-	-	-	-	-	-	-	-	-	-	-	-	-	-	-	-	-	-	-	-	-	-	-	-	-	-	-
AABL01002696_746_YM04_429982	4	GG	RR	-	-	-	-	-	-	-	-	-	-	-	-	-	-	-	-	-	-	-	-	-	-	-	-	-	-	-	-	-	-	-	-	-	-	-	-	-	-	-	-	-	-	-
AABL01001404_639_YM04_434000	4	GG	RR	-	-	-	-	-	-	-	-	-	-	-	-	-	-	-	-	-	-	-	-	-	-	-	-	-	-	-	-	-	-	-	-	-	-	-	-	-	-	-	-	-	-	-
AABL01001676_606_YM04_439241	4	GG	RR	RR	GG	GG	RR	RR	RR	RR	RR	RR	GG	GG	RR	GG	RR	GG	GG	GG	RR	RR	RR	GG	RR	RR	GG	GG	RR	RR	GG	GG	GG	RR	RR	RR	GG	GG	RR	RR	RR	RR	GG	RR	GG	RR
AABL01001676_3983_YM04_442617	4	GG	RR	RR	GG	GG	RR	RR	RR	RR	RR	RR	GG	GG	RR	GG	RR	GG	GG	GG	RR	RR	RR	GG	RR	RR	GG	GG	RR	RR	GG	GG	GG	RR	RR	RR	GG	GG	RR	RR	RR	RR	GG	RR	GG	RR
AABL01001676_4857_YM04_443497	4	GG	RR	RR	GG	GG	RR	RR	RR	RR	RR	RR	GG	GG	RR	GG	RR	GG	GG	GG	RR	RR	RR	GG	RR	RR	GG	GG	RR	RR	GG	GG	GG	RR	RR	RR	GG	GG	RR	RR	RR	RR	GG	RR	GG	RR
AABL01001676_6539_YM04_445517	4	GG	RR	-	-	-	-	-	-	-	-	-	-	-	-	-	-	-	-	-	-	-	-	-	-	-	-	-	-	-	-	-	-	-	-	-	-	-	-	-	-	-	-	-	-	-
AABL01002778_615_YM04_446787	4	GG	RR	-	-	-	-	-	-	-	-	-	-	-	-	-	-	-	-	-	-	-	-	-	-	-	-	-	-	-	-	-	-	-	-	-	-	-	-	-	-	-	-	-	-	-
AABL01004304_934_YM04_447737	4	GG	RR	RR	-	GG	RR	RR	RR	RR	RR	RR	GG	GG	RR	GG	RR	GG	GG	GG	RR	RR	RR	GG	RR	RR	GG	GG	RR	RR	GG	GG	GG	RR	RR	RR	GG	GG	RR	RR	RR	RR	GG	RR	GG	RR
AABL01002778_2864_YM04_449027	4	GG	RR	RR	GG	-	RR	RR	RR	RR	RR	RR	GG	GG	RR	GG	RR	GG	GG	GG	RR	RR	RR	GG	RR	RR	GG	GG	RR	RR	GG	GG	GG	RR	RR	RR	GG	GG	RR	RR	RR	RR	GG	RR	GG	RR
AABL01002117_4790_YM04_450276	4	GG	RR	RR	GG	-	RR	RR	RR	RR	RR	RR	GG	GG	RR	GG	RR	GG	GG	GG	RR	RR	RR	GG	RR	RR	GG	GG	RR	RR	GG	GG	GG	RR	RR	RR	GG	GG	RR	RR	RR	RR	GG	RR	-	RR
AABL01002117_2357_YM04_452678	4	GG	RR	-	-	-	-	-	-	-	-	-	-	-	-	-	-	-	-	-	-	-	-	-	-	-	-	-	-	-	-	-	-	-	-	-	-	-	-	-	-	-	-	-	-	-
AABL01002117_860_YM04_454179	4	GG	RR	RR	GG	GG	RR	RR	RR	RR	RR	RR	GG	GG	RR	GG	RR	GG	GG	GG	RR	RR	RR	GG	RR	RR	GG	GG	RR	RR	GG	GG	GG	RR	RR	RR	GG	GG	RR	RR	RR	RR	GG	RR	GG	RR
AABL01001910_2171_YM04_455993	4	GG	RR	RR	GG	GG	RR	RR	RR	RR	RR	RR	GG	GG	RR	GG	RR	GG	GG	GG	RR	RR	RR	GG	RR	RR	GG	GG	RR	RR	GG	GG	GG	RR	RR	RR	GG	GG	RR	RR	RR	RR	GG	RR	GG	RR
AABL01001910_693_YM04_457471	4	GG	RR	-	-	-	-	-	-	-	-	-	-	-	-	-	-	-	-	-	-	-	-	-	-	-	-	-	-	-	-	-	-	-	-	-	-	-	-	-	-	-	-	-	-	-
AABL01000683_1413_YM04_459793	4	GG	RR	-	-	-	-	-	-	-	-	-	-	-	-	-	-	-	-	-	-	-	-	-	-	-	-	-	-	-	-	-	-	-	-	-	-	-	-	-	-	-	-	-	-	-
AABL01000683_2276_YM04_460652	4	GG	RR	RR	GG	GG	RR	RR	RR	RR	RR	RR	GG	GG	RR	GG	RR	GG	GG	GG	RR	RR	RR	GG	RR	RR	GG	GG	RR	RR	GG	GG	GG	RR	RR	RR	GG	GG	RR	RR	RR	RR	GG	RR	GG	RR
AABL01000683_4043_YM04_462422	4	GG	RR	-	-	-	-	-	-	-	-	-	-	-	-	-	-	-	-	-	-	-	-	-	-	-	-	-	-	-	-	-	-	-	-	-	-	-	-	-	-	-	-	-	-	-
AABL01000683_11148_YM04_469467	4	GG	RR	RR	GG	GG	RR	RR	RR	RR	RR	RR	GG	GG	RR	GG	RR	GG	GG	GG	RR	RR	RR	GG	RR	RR	GG	GG	RR	RR	GG	GG	GG	RR	RR	RR	GG	GG	RR	RR	RR	RR	GG	RR	GG	RR
AABL01000462_20206_YM04_473253	4	GG	RR	RR	GG	GG	RR	RR	RR	RR	RR	RR	GG	GG	RR	GG	RR	GG	GG	GG	RR	RR	RR	GG	RR	RR	GG	GG	RR	RR	GG	GG	GG	RR	RR	RR	GG	GG	RR	RR	RR	RR	GG	RR	GG	RR
AABL01000462_19090_YM04_474369	4	GG	RR	RR	GG	GG	RR	RR	RR	RR	RR	RR	GG	GG	RR	GG	RR	GG	GG	GG	RR	RR	RR	GG	RR	RR	GG	GG	RR	RR	GG	GG	GG	RR	RR	RR	GG	GG	RR	RR	RR	RR	GG	RR	GG	RR
AABL01000462_17739_YM04_475719	4	GG	RR	-	-	-	-	-	-	-	-	-	-	-	-	-	-	-	-	-	-	-	-	-	-	-	-	-	-	-	-	-	-	-	-	-	-	-	-	-	-	-	-	-	-	-
AABL01000462_13599_YM04_480148	4	GG	RR	RR	GG	GG	RR	RR	RR	RR	RR	RR	GG	GG	RR	GG	RR	GG	GG	GG	RR	RR	RR	GG	RR	RR	GG	GG	RR	RR	GG	GG	GG	RR	RR	RR	GG	GG	RR	RR	RR	RR	GG	RR	GG	RR
AABL01000462_8234_YM04_485871	4	GG	RR	RR	GG	GG	RR	RR	RR	RR	RR	RR	GG	GG	RR	GG	RR	GG	GG	GG	RR	RR	RR	GG	RR	RR	GG	-	RR	RR	GG	GG	GG	RR	RR	RR	GG	GG	RR	RR	RR	RR	GG	RR	GG	RR
AABL01000462_6756_YM04_487348	4	GG	RR	-	-	-	-	-	-	-	-	-	-	-	-	-	-	-	-	-	-	-	-	-	-	-	-	-	-	-	-	-	-	-	-	-	-	-	-	-	-	-	-	-	-	-
AABL01000462_4021_YM04_490085	4	GG	RR	RR	GG	GG	RR	RR	RR	RR	RR	RR	GG	GG	RR	GG	RR	GG	GG	GG	RR	RR	RR	GG	RR	RR	GG	GG	RR	RR	GG	GG	GG	RR	RR	RR	GG	GG	RR	RR	RR	RR	GG	RR	GG	RR
AABL01000462_2243_YM04_491861	4	GG	RR	-	-	-	-	-	-	-	-	-	-	-	-	-	-	-	-	-	-	-	-	-	-	-	-	-	-	-	-	-	-	-	-	-	-	-	-	-	-	-	-	-	-	-
AABL01000462_1045_YM04_493061	4	GG	RR	-	-	-	-	-	-	-	-	-	-	-	-	-	-	-	-	-	-	-	-	-	-	-	-	-	-	-	-	-	-	-	-	-	-	-	-	-	-	-	-	-	-	-
AABL01000463_1026_YM04_495113	4	GG	RR	-	-	-	-	-	-	-	-	-	-	-	-	-	-	-	-	-	-	-	-	-	-	-	-	-	-	-	-	-	-	-	-	-	-	-	-	-	-	-	-	-	-	-
AABL01000463_3118_YM04_497205	4	GG	RR	RR	GG	GG	RR	RR	RR	RR	RR	RR	GG	GG	RR	GG	RR	GG	GG	GG	RR	RR	RR	GG	RR	RR	GG	GG	RR	RR	GG	GG	GG	RR	RR	RR	GG	GG	RR	RR	RR	RR	GG	RR	GG	RR
AABL01000463_4158_YM04_498245	4	GG	RR	-	-	-	-	-	-	-	-	-	-	-	-	-	-	-	-	-	-	-	-	-	-	-	-	-	-	-	-	-	-	-	-	-	-	-	-	-	-	-	-	-	-	-
AABL01000463_6112_YM04_500200	4	GG	RR	RR	GG	GG	RR	RR	RR	RR	RR	RR	GG	GG	RR	GG	RR	GG	GG	GG	RR	RR	RR	GG	RR	RR	GG	GG	RR	RR	GG	GG	GG	RR	RR	RR	GG	GG	RR	RR	RR	RR	GG	RR	GG	RR
AABL01001375_578_YM04_502675	4	GG	RR	RR	GG	GG	RR	RR	RR	RR	RR	RR	GG	GG	RR	GG	RR	GG	GG	GG	RR	RR	RR	GG	RR	RR	GG	GG	RR	RR	GG	GG	GG	RR	RR	RR	GG	GG	RR	RR	RR	RR	GG	RR	GG	RR
AABL01001375_2646_YM04_504743	4	GG	RR	RR	GG	GG	RR	RR	RR	RR	RR	RR	GG	GG	RR	GG	RR	GG	GG	GG	RR	RR	RR	GG	RR	RR	GG	GG	RR	RR	GG	GG	GG	RR	RR	RR	GG	GG	RR	RR	RR	RR	GG	RR	GG	RR
AABL01001375_5406_YM04_507503	4	GG	RR	RR	GG	GG	RR	RR	RR	RR	RR	RR	GG	GG	RR	GG	RR	GG	GG	GG	RR	RR	RR	GG	RR	RR	GG	GG	RR	RR	GG	GG	GG	RR	RR	RR	GG	GG	RR	RR	RR	RR	GG	RR	GG	RR
AABL01001375_7269_YM04_509366	4	GG	RR	RR	GG	GG	RR	RR	RR	RR	RR	RR	GG	GG	RR	GG	RR	GG	GG	GG	RR	RR	RR	GG	RR	RR	GG	GG	RR	RR	GG	GG	GG	RR	RR	RR	GG	GG	RR	RR	RR	RR	GG	RR	GG	RR
AABL01001375_9886_YM04_512284	4	GG	RR	RR	GG	GG	RR	RR	RR	RR	RR	RR	GG	GG	RR	GG	RR	GG	GG	GG	RR	RR	RR	GG	RR	RR	GG	GG	RR	RR	GG	GG	GG	RR	RR	RR	GG	GG	RR	RR	RR	RR	GG	RR	GG	RR
AABL01001073_1385_YM04_516048	4	GG	RR	-	-	-	-	-	-	-	-	-	-	-	-	-	-	-	-	-	-	-	-	-	-	-	-	-	-	-	-	-	-	-	-	-	-	-	-	-	-	-	-	-	-	-
AABL01001073_2281_YM04_517307	4	GG	RR	RR	GG	RR	RR	RR	RR	RR	RR	RR	GG	GG	RR	GG	RR	GG	GG	GG	RR	RR	RR	GG	RR	RR	GG	GG	RR	RR	GG	GG	GG	RR	RR	RR	GG	GG	RR	RR	RR	RR	GG	RR	GG	RR
AABL01001073_7186_YM04_522883	4	GG	RR	RR	GG	RR	RR	RR	RR	RR	RR	RR	GG	GG	RR	GG	RR	GG	GG	GG	RR	RR	RR	GG	RR	RR	GG	GG	RR	RR	GG	GG	GG	RR	RR	RR	GG	GG	RR	RR	RR	RR	GG	-	GG	RR
AABL01001073_10735_YM04_526433	4	GG	RR	RR	GG	RR	RR	RR	RR	RR	RR	RR	GG	GG	RR	GG	RR	GG	GG	GG	RR	RR	RR	GG	RR	RR	GG	GG	RR	RR	GG	GG	GG	RR	RR	RR	GG	GG	RR	RR	RR	RR	GG	RR	-	RR
AABL01000878_7254_YM04_527728	4	GG	RR	RR	GG	RR	RR	RR	RR	RR	RR	RR	GG	GG	RR	GG	RR	GG	GG	GG	RR	RR	RR	GG	RR	RR	GG	GG	RR	RR	GG	GG	GG	RR	RR	RR	GG	GG	RR	RR	RR	RR	GG	RR	GG	RR
AABL01000878_4341_YM04_530640	4	GG	RR	RR	GG	RR	RR	RR	RR	RR	RR	RR	GG	GG	RR	GG	RR	GG	GG	GG	RR	RR	RR	GG	RR	RR	-	GG	RR	RR	GG	GG	GG	RR	RR	RR	GG	GG	RR	RR	RR	RR	GG	RR	GG	RR
AABL01000878_2795_YM04_532512	4	GG	RR	RR	GG	RR	RR	RR	RR	RR	RR	RR	GG	GG	RR	-	RR	GG	GG	GG	RR	RR	RR	GG	RR	RR	GG	GG	RR	RR	GG	GG	GG	RR	RR	RR	-	GG	RR	RR	RR	RR	GG	RR	GG	RR
AABL01003782_413_YM04_533395	4	GG	RR	RR	GG	RR	RR	RR	RR	RR	RR	RR	GG	GG	RR	GG	RR	GG	GG	GG	RR	RR	RR	GG	RR	RR	GG	GG	RR	RR	GG	GG	GG	RR	RR	RR	GG	GG	RR	RR	RR	RR	GG	RR	GG	RR
AABL01000878_840_YM04_534468	4	GG	RR	RR	GG	RR	RR	RR	RR	RR	RR	RR	GG	GG	RR	GG	RR	GG	GG	GG	RR	RR	RR	GG	RR	RR	GG	GG	RR	RR	GG	GG	GG	RR	RR	RR	GG	GG	RR	RR	RR	RR	GG	RR	GG	RR
AABL01001836_2813_YM04_536526	4	GG	RR	RR	GG	RR	RR	RR	RR	RR	RR	RR	GG	GG	RR	GG	RR	GG	GG	GG	RR	RR	RR	GG	RR	RR	GG	GG	RR	RR	GG	GG	GG	RR	RR	RR	GG	GG	RR	RR	RR	RR	GG	RR	GG	RR
AABL01001836_1263_YM04_538072	4	GG	RR	RR	GG	RR	RR	RR	RR	RR	RR	RR	GG	GG	RR	GG	RR	GG	GG	GG	RR	RR	RR	GG	RR	RR	GG	GG	RR	RR	GG	GG	GG	RR	RR	RR	GG	GG	RR	RR	RR	RR	GG	RR	-	RR
AABL01000795_773_YM04_540032	4	GG	RR	RR	GG	RR	RR	RR	RR	RR	RR	RR	GG	GG	RR	GG	RR	GG	GG	GG	RR	RR	RR	GG	RR	RR	GG	GG	RR	RR	GG	GG	GG	RR	RR	RR	GG	GG	RR	RR	RR	RR	GG	RR	GG	RR
AABL01000795_3626_YM04_542885	4	GG	RR	RR	GG	RR	RR	RR	RR	RR	RR	RR	GG	GG	RR	GG	RR	GG	GG	GG	RR	RR	RR	GG	RR	RR	GG	GG	RR	RR	GG	GG	GG	RR	RR	RR	GG	GG	RR	RR	RR	RR	GG	RR	GG	RR
AABL01000795_4017_YM04_543276	4	GG	RR	RR	GG	RR	RR	RR	RR	RR	RR	RR	GG	GG	RR	GG	RR	GG	GG	GG	RR	RR	RR	GG	RR	RR	GG	GG	RR	RR	GG	GG	GG	RR	RR	RR	GG	GG	RR	RR	RR	RR	GG	RR	GG	RR
AABL01005670_365_YM04_544116	4	GG	RR	RR	GG	RR	RR	RR	RR	RR	RR	RR	GG	GG	RR	GG	RR	GG	GG	GG	RR	RR	RR	GG	RR	RR	GG	GG	RR	RR	GG	GG	GG	RR	RR	RR	GG	GG	RR	RR	RR	RR	GG	RR	GG	RR
AABL01000626_1565_YM04_550388	4	GG	RR	RR	GG	RR	RR	RR	RR	RR	RR	RR	GG	GG	RR	GG	RR	GG	GG	GG	RR	RR	RR	GG	RR	RR	GG	GG	RR	RR	GG	GG	GG	RR	RR	RR	GG	GG	RR	RR	RR	RR	GG	RR	GG	RR
AABL01000626_3129_YM04_552023	4	GG	RR	RR	GG	RR	RR	RR	RR	RR	RR	RR	GG	GG	RR	GG	RR	GG	GG	GG	RR	RR	RR	GG	RR	RR	GG	GG	RR	RR	GG	GG	GG	RR	RR	RR	GG	GG	RR	RR	RR	RR	GG	RR	GG	RR
AABL01000626_5127_YM04_554018	4	GG	RR	-	-	-	-	-	-	-	-	-	-	-	-	-	-	-	-	-	-	-	-	-	-	-	-	-	-	-	-	-	-	-	-	-	-	-	-	-	-	-	-	-	-	-
AABL01000626_7090_YM04_555983	4	GG	RR	RR	GG	RR	RR	RR	RR	RR	RR	RR	GG	GG	RR	GG	RR	GG	GG	GG	RR	RR	RR	GG	RR	RR	GG	GG	RR	RR	GG	GG	GG	RR	RR	RR	-	GG	RR	RR	RR	RR	GG	RR	GG	RR
AABL01000626_9813_YM04_558704	4	GG	RR	RR	GG	RR	RR	RR	RR	RR	RR	RR	GG	GG	RR	GG	RR	GG	GG	GG	RR	RR	RR	GG	RR	RR	GG	GG	RR	RR	GG	GG	GG	RR	RR	RR	GG	GG	RR	RR	RR	RR	GG	RR	GG	RR
AABL01000626_10823_YM04_559718	4	GG	RR	RR	GG	RR	RR	RR	RR	RR	RR	RR	GG	GG	RR	GG	RR	GG	GG	GG	RR	RR	RR	GG	RR	RR	GG	GG	RR	RR	GG	GG	GG	RR	RR	RR	GG	GG	RR	RR	RR	RR	GG	RR	GG	RR
AABL01000626_12147_YM04_561039	4	GG	RR	RR	GG	RR	RR	RR	RR	RR	RR	RR	GG	GG	RR	GG	RR	GG	GG	GG	RR	RR	RR	GG	RR	RR	GG	GG	RR	RR	GG	GG	GG	RR	RR	RR	GG	GG	RR	RR	RR	RR	GG	RR	GG	RR
AABL01002628_1391_YM04_571971	4	GG	RR	RR	GG	RR	RR	RR	RR	RR	RR	RR	GG	GG	RR	GG	RR	GG	GG	GG	RR	RR	RR	GG	RR	RR	GG	GG	RR	RR	GG	GG	GG	RR	RR	RR	GG	GG	RR	RR	RR	RR	GG	RR	GG	RR
AABL01002628_2099_YM04_572675	4	GG	RR	RR	GG	RR	RR	RR	RR	RR	RR	RR	GG	GG	RR	GG	RR	GG	GG	GG	RR	RR	RR	GG	RR	RR	GG	GG	RR	RR	GG	GG	GG	RR	RR	RR	GG	GG	RR	RR	RR	RR	GG	RR	GG	RR
AABL01001502_16090_YM04_577622	4	GG	RR	-	-	-	-	-	-	-	-	-	-	-	-	-	-	-	-	-	-	-	-	-	-	-	-	-	-	-	-	-	-	-	-	-	-	-	-	-	-	-	-	-	-	-
AABL01001502_12136_YM04_581574	4	GG	RR	RR	GG	RR	RR	RR	RR	RR	RR	RR	GG	GG	RR	GG	RR	GG	GG	GG	RR	RR	RR	GG	RR	RR	GG	GG	RR	RR	GG	GG	GG	RR	RR	RR	GG	GG	RR	RR	RR	RR	GG	RR	GG	RR
AABL01001502_10290_YM04_583420	4	GG	RR	RR	GG	RR	RR	RR	RR	RR	RR	RR	GG	GG	RR	GG	RR	GG	GG	GG	RR	RR	RR	GG	RR	RR	GG	GG	RR	RR	GG	GG	GG	RR	RR	RR	GG	GG	RR	RR	RR	RR	GG	RR	GG	RR
AABL01001502_9035_YM04_584674	4	GG	RR	RR	GG	RR	RR	RR	RR	RR	RR	RR	GG	GG	RR	GG	RR	GG	GG	GG	RR	RR	RR	GG	RR	RR	GG	GG	RR	RR	GG	GG	GG	RR	RR	RR	GG	GG	RR	RR	RR	RR	GG	RR	GG	RR
AABL01001502_6281_YM04_587541	4	GG	RR	-	-	-	-	-	-	-	-	-	-	-	-	-	-	-	-	-	-	-	-	-	-	-	-	-	-	-	-	-	-	-	-	-	-	-	-	-	-	-	-	-	-	-
AABL01001502_5669_YM04_588157	4	GG	RR	RR	GG	RR	RR	RR	RR	RR	RR	RR	GG	GG	RR	GG	RR	GG	GG	GG	RR	RR	RR	GG	RR	RR	GG	GG	RR	RR	GG	GG	GG	RR	RR	RR	GG	GG	RR	RR	RR	RR	GG	RR	GG	RR
AABL01001502_3838_YM04_589986	4	GG	RR	RR	GG	RR	RR	RR	RR	RR	RR	RR	GG	GG	RR	GG	RR	GG	GG	GG	RR	RR	RR	GG	RR	RR	GG	GG	RR	RR	GG	GG	GG	RR	RR	RR	GG	GG	RR	RR	RR	RR	GG	RR	GG	RR
AABL01001502_1054_YM04_592772	4	GG	RR	-	-	-	-	-	-	-	-	-	-	-	-	-	-	-	-	-	-	-	-	-	-	-	-	-	-	-	-	-	-	-	-	-	-	-	-	-	-	-	-	-	-	-
AABL01001906_4872_YM04_598895	4	GG	RR	RR	RR	RR	RR	RR	RR	RR	RR	RR	GG	GG	RR	GG	RR	GG	GG	GG	RR	RR	RR	GG	RR	RR	GG	GG	RR	RR	GG	GG	RR	RR	RR	RR	GG	GG	RR	RR	RR	RR	GG	RR	GG	RR
AABL01001906_3767_YM04_599987	4	GG	RR	RR	RR	-	RR	RR	RR	RR	RR	RR	GG	GG	RR	GG	RR	GG	GG	GG	RR	RR	RR	GG	RR	RR	GG	GG	RR	RR	GG	GG	RR	RR	RR	RR	GG	GG	RR	RR	RR	RR	GG	RR	-	RR
AABL01001906_1350_YM04_602752	4	GG	RR	RR	RR	RR	RR	RR	RR	RR	RR	RR	GG	GG	RR	GG	RR	GG	GG	GG	RR	RR	RR	GG	RR	RR	GG	GG	RR	RR	GG	GG	RR	RR	RR	RR	GG	GG	RR	RR	-	RR	GG	RR	GG	RR
AABL01001953_6080_YM04_606878	4	GG	RR	RR	RR	RR	RR	RR	RR	RR	RR	RR	GG	GG	RR	GG	RR	GG	GG	GG	RR	RR	RR	GG	RR	RR	GG	GG	RR	RR	GG	GG	RR	RR	RR	RR	GG	GG	RR	RR	RR	RR	GG	RR	-	RR
AABL01002955_1735_YM04_606943	4	GG	RR	RR	RR	RR	RR	RR	RR	RR	RR	RR	GG	GG	RR	GG	RR	GG	GG	GG	RR	RR	RR	GG	RR	RR	GG	GG	RR	RR	GG	GG	RR	RR	RR	RR	GG	GG	RR	RR	RR	RR	GG	RR	GG	RR
AABL01001953_4770_YM04_608188	4	GG	RR	-	-	-	-	-	-	-	-	-	-	-	-	-	-	-	-	-	-	-	-	-	-	-	-	-	-	-	-	-	-	-	-	-	-	-	-	-	-	-	-	-	-	-
AABL01001953_3055_YM04_609903	4	GG	RR	RR	RR	RR	RR	RR	RR	RR	RR	RR	GG	GG	RR	GG	RR	GG	GG	GG	RR	RR	RR	GG	RR	RR	GG	GG	RR	RR	GG	GG	-	RR	RR	RR	GG	GG	RR	RR	RR	RR	GG	RR	GG	RR
AABL01001953_283_YM04_612676	4	GG	RR	-	-	-	-	-	-	-	-	-	-	-	-	-	-	-	-	-	-	-	-	-	-	-	-	-	-	-	-	-	-	-	-	-	-	-	-	-	-	-	-	-	-	-
AABL01004073_145_YM04_613792	4	GG	RR	RR	RR	RR	RR	RR	RR	RR	RR	RR	GG	GG	RR	GG	RR	GG	GG	GG	RR	RR	RR	GG	RR	RR	GG	GG	RR	RR	GG	GG	RR	RR	RR	RR	GG	GG	RR	RR	RR	RR	GG	RR	GG	RR
AABL01000994_8740_YM04_614882	4	GG	RR	RR	RR	RR	RR	RR	RR	RR	RR	RR	GG	GG	RR	GG	RR	GG	GG	GG	RR	RR	RR	GG	RR	RR	GG	GG	RR	RR	GG	-	RR	RR	RR	RR	GG	GG	RR	RR	RR	RR	GG	RR	GG	RR
AABL01003321_122_YM04_616789	4	GG	RR	RR	RR	RR	RR	RR	RR	RR	RR	RR	GG	GG	RR	GG	RR	GG	GG	GG	RR	RR	RR	GG	RR	RR	GG	GG	RR	RR	GG	GG	RR	RR	RR	RR	GG	GG	RR	RR	RR	RR	GG	RR	GG	RR
AABL01000994_6602_YM04_617018	4	GG	RR	RR	-	RR	RR	RR	RR	RR	RR	RR	GG	GG	RR	GG	RR	GG	GG	GG	RR	RR	RR	GG	RR	RR	GG	GG	RR	RR	GG	GG	RR	RR	RR	RR	GG	GG	RR	RR	RR	RR	GG	RR	GG	RR
AABL01000994_4850_YM04_619166	4	GG	RR	-	-	-	-	-	-	-	-	-	-	-	-	-	-	-	-	-	-	-	-	-	-	-	-	-	-	-	-	-	-	-	-	-	-	-	-	-	-	-	-	-	-	-
AABL01000994_3924_YM04_620093	4	GG	RR	RR	RR	RR	RR	RR	RR	RR	RR	RR	GG	GG	RR	GG	RR	GG	GG	GG	-	RR	RR	GG	RR	RR	GG	GG	RR	RR	GG	GG	RR	RR	RR	RR	GG	GG	RR	RR	RR	RR	GG	RR	GG	RR
AABL01000994_419_YM04_623596	4	GG	RR	-	-	-	-	-	-	-	-	-	-	-	-	-	-	-	-	-	-	-	-	-	-	-	-	-	-	-	-	-	-	-	-	-	-	-	-	-	-	-	-	-	-	-
AABL01001860_934_YM04_624912	4	GG	RR	RR	RR	RR	RR	RR	RR	RR	RR	RR	GG	GG	RR	GG	RR	GG	GG	GG	RR	RR	RR	GG	RR	RR	GG	GG	RR	RR	GG	GG	RR	RR	RR	RR	GG	GG	RR	RR	RR	RR	GG	RR	GG	RR
AABL01001860_2145_YM04_626126	4	GG	RR	-	-	-	-	-	-	-	-	-	-	-	-	-	-	-	-	-	-	-	-	-	-	-	-	-	-	-	-	-	-	-	-	-	-	-	-	-	-	-	-	-	-	-
AABL01003093_908_YM04_629830	4	GG	RR	RR	RR	RR	RR	RR	RR	RR	RR	RR	GG	GG	RR	GG	RR	GG	GG	GG	RR	RR	RR	GG	RR	RR	GG	GG	RR	RR	GG	GG	RR	RR	RR	RR	GG	GG	RR	RR	RR	RR	GG	RR	GG	RR
AABL01001041_801_YM04_630257	4	GG	RR	RR	RR	RR	RR	RR	RR	RR	RR	RR	GG	GG	RR	GG	RR	GG	GG	GG	RR	RR	RR	GG	RR	RR	GG	GG	RR	RR	GG	GG	RR	RR	RR	RR	GG	GG	RR	RR	RR	RR	GG	RR	GG	RR
AABL01001041_3133_YM04_632587	4	GG	RR	RR	RR	RR	RR	RR	RR	RR	RR	RR	GG	GG	RR	GG	RR	GG	GG	GG	RR	RR	RR	GG	RR	RR	GG	GG	RR	RR	GG	GG	RR	RR	RR	RR	GG	GG	RR	RR	RR	RR	GG	RR	GG	RR
AABL01002153_732_YM04_636030	4	GG	RR	RR	RR	RR	RR	RR	RR	RR	RR	RR	GG	GG	RR	GG	RR	GG	GG	GG	RR	RR	RR	GG	RR	RR	GG	GG	RR	RR	GG	GG	RR	RR	RR	RR	GG	GG	RR	RR	RR	RR	GG	RR	-	RR
AABL01002153_3142_YM04_638446	4	GG	RR	-	-	-	RR	RR	-	RR	RR	RR	GG	GG	RR	GG	RR	GG	GG	GG	RR	-	-	GG	-	RR	GG	GG	RR	RR	GG	GG	RR	RR	RR	RR	GG	GG	RR	RR	RR	RR	GG	-	-	RR
AABL01003014_458_YM04_644093	4	GG	RR	RR	RR	RR	RR	RR	RR	RR	RR	RR	GG	GG	RR	GG	RR	GG	GG	GG	RR	RR	RR	GG	RR	RR	GG	GG	RR	RR	GG	GG	RR	RR	RR	RR	GG	GG	RR	RR	RR	RR	GG	RR	GG	RR
AABL01001541_1124_YM04_647813	4	GG	RR	RR	RR	RR	RR	RR	RR	RR	RR	RR	GG	GG	RR	GG	RR	GG	GG	GG	RR	RR	RR	GG	RR	RR	GG	GG	RR	RR	GG	GG	RR	RR	-	RR	GG	GG	RR	RR	RR	RR	GG	RR	GG	RR
AABL01005465_408_YM04_649285	4	GG	RR	RR	RR	RR	RR	RR	RR	RR	RR	RR	GG	GG	RR	GG	RR	GG	GG	GG	RR	RR	RR	GG	RR	GG	GG	GG	RR	RR	GG	GG	RR	RR	RR	RR	GG	GG	RR	RR	RR	RR	GG	RR	GG	RR
AABL01003812_151_YM04_652027	4	GG	RR	RR	RR	RR	RR	RR	RR	RR	RR	RR	GG	GG	RR	GG	RR	GG	GG	GG	RR	RR	RR	GG	RR	GG	GG	GG	RR	RR	GG	GG	RR	RR	RR	RR	GG	GG	RR	RR	RR	RR	GG	RR	GG	RR
AABL01000991_4007_YM04_654239	4	GG	RR	RR	RR	RR	RR	RR	RR	RR	RR	RR	GG	GG	RR	GG	RR	GG	GG	GG	RR	RR	RR	GG	RR	GG	GG	GG	RR	RR	GG	GG	RR	RR	RR	RR	GG	GG	RR	RR	RR	RR	GG	RR	GG	RR
AABL01000991_3809_YM04_654440	4	GG	RR	RR	RR	RR	RR	RR	RR	RR	RR	RR	GG	GG	RR	GG	RR	GG	GG	GG	RR	RR	RR	GG	RR	GG	GG	GG	RR	RR	GG	GG	RR	RR	RR	RR	GG	GG	RR	RR	RR	RR	GG	RR	GG	RR
AABL01000991_1296_YM04_656891	4	GG	RR	-	-	-	-	-	-	-	-	-	-	-	-	-	-	-	-	-	-	-	-	-	-	-	-	-	-	-	-	-	-	-	-	-	-	-	-	-	-	-	-	-	-	-
AABL01001568_7133_YM04_656891	4	GG	RR	-	-	-	-	-	-	-	-	-	-	-	-	-	-	-	-	-	-	-	-	-	-	-	-	-	-	-	-	-	-	-	-	-	-	-	-	-	-	-	-	-	-	-
AABL01001568_2957_YM04_661485	4	GG	RR	RR	RR	RR	RR	RR	RR	RR	RR	RR	GG	GG	RR	GG	RR	GG	GG	GG	RR	RR	RR	GG	RR	GG	GG	GG	RR	RR	GG	GG	RR	RR	RR	RR	GG	GG	RR	RR	RR	RR	GG	RR	GG	RR
AABL01001568_1096_YM04_663345	4	GG	RR	RR	RR	RR	RR	RR	RR	RR	RR	RR	GG	GG	RR	GG	RR	GG	GG	GG	RR	RR	RR	GG	RR	GG	GG	GG	RR	RR	GG	GG	RR	RR	RR	RR	GG	GG	RR	RR	RR	RR	GG	RR	GG	RR
AABL01002555_3049_YM04_663345	4	GG	RR	RR	RR	RR	RR	RR	RR	RR	RR	RR	GG	GG	RR	GG	RR	GG	GG	GG	RR	RR	RR	GG	RR	GG	GG	GG	RR	RR	GG	GG	RR	RR	RR	RR	GG	GG	RR	RR	RR	RR	GG	RR	GG	RR
AABL01002555_162_YM04_666217	4	GG	RR	-	-	-	-	-	-	-	-	-	-	-	-	-	-	-	-	-	-	-	-	-	-	-	-	-	-	-	-	-	-	-	-	-	-	-	-	-	-	-	-	-	-	-
AABL01002803_1584_YM04_668116	4	GG	RR	-	-	-	-	-	-	-	-	-	-	-	-	-	-	-	-	-	-	-	-	-	-	-	-	-	-	-	-	-	-	-	-	-	-	-	-	-	-	-	-	-	-	-
AABL01002803_2048_YM04_668582	4	GG	RR	-	-	-	-	-	-	-	-	-	-	-	-	-	-	-	-	-	-	-	-	-	-	-	-	-	-	-	-	-	-	-	-	-	-	-	-	-	-	-	-	-	-	-
AABL01001546_627_YM04_670494	4	GG	RR	RR	RR	GG	RR	RR	GG	RR	RR	RR	GG	GG	RR	GG	-	GG	GG	GG	RR	-	RR	GG	RR	GG	GG	GG	RR	RR	GG	GG	RR	RR	RR	RR	GG	GG	RR	RR	RR	RR	GG	RR	GG	RR
AABL01001546_3051_YM04_672884	4	GG	RR	RR	RR	RR	RR	RR	RR	RR	RR	RR	GG	GG	RR	GG	RR	GG	GG	GG	RR	RR	RR	GG	RR	GG	GG	GG	RR	RR	GG	GG	RR	RR	RR	RR	GG	GG	RR	RR	RR	RR	GG	RR	GG	RR
AABL01001546_5780_YM04_675609	4	GG	RR	RR	RR	-	RR	RR	RR	RR	RR	RR	GG	GG	RR	GG	RR	GG	GG	GG	RR	RR	RR	GG	RR	GG	GG	GG	RR	RR	GG	GG	RR	RR	RR	RR	GG	GG	RR	RR	RR	RR	GG	RR	-	RR
AABL01001546_6883_YM04_676710	4	GG	RR	RR	RR	RR	RR	RR	RR	RR	RR	RR	GG	GG	RR	GG	RR	GG	GG	GG	RR	RR	RR	GG	RR	GG	GG	GG	RR	RR	GG	GG	RR	RR	RR	-	GG	GG	RR	RR	RR	RR	GG	RR	GG	RR
AABL01001546_9845_YM04_679677	4	GG	RR	RR	RR	RR	RR	RR	RR	RR	RR	RR	GG	GG	RR	GG	RR	GG	GG	GG	RR	RR	RR	GG	RR	GG	GG	GG	RR	RR	GG	GG	RR	RR	RR	RR	GG	GG	RR	RR	RR	RR	GG	RR	GG	RR
AABL01003838_703_YM04_683047	4	GG	RR	RR	RR	RR	RR	RR	RR	RR	RR	RR	GG	GG	RR	GG	RR	GG	GG	GG	RR	RR	RR	GG	RR	GG	GG	GG	RR	RR	GG	GG	RR	RR	RR	RR	GG	GG	RR	RR	RR	RR	GG	RR	GG	RR
AABL01001973_2460_YM04_684010	4	GG	RR	RR	RR	RR	RR	RR	RR	RR	RR	RR	GG	GG	RR	GG	RR	GG	GG	GG	RR	RR	RR	GG	RR	GG	GG	GG	RR	RR	GG	GG	RR	RR	RR	RR	GG	GG	RR	RR	RR	RR	GG	RR	GG	RR
AABL01001973_1799_YM04_684670	4	GG	RR	RR	RR	RR	RR	RR	RR	RR	RR	RR	GG	GG	RR	GG	RR	GG	GG	GG	RR	RR	RR	GG	RR	GG	GG	GG	RR	RR	GG	GG	RR	RR	RR	RR	GG	GG	RR	RR	RR	RR	GG	RR	GG	RR
AABL01001115_4766_YM04_687149	4	GG	RR	RR	RR	RR	RR	RR	RR	RR	RR	RR	GG	GG	RR	GG	RR	GG	GG	GG	RR	RR	RR	GG	RR	GG	RR	-	RR	RR	GG	GG	RR	RR	RR	RR	GG	GG	RR	RR	RR	RR	GG	RR	GG	RR
AABL01001115_2113_YM04_689804	4	GG	RR	RR	RR	RR	RR	RR	RR	RR	RR	RR	GG	GG	RR	GG	RR	GG	GG	GG	RR	RR	RR	GG	RR	GG	RR	GG	RR	RR	GG	GG	RR	RR	RR	RR	GG	GG	RR	RR	RR	RR	GG	RR	GG	RR
AABL01001115_1241_YM04_690672	4	GG	RR	-	-	-	-	-	-	-	-	-	-	-	-	-	-	-	-	-	-	-	-	-	-	-	-	-	-	-	-	-	-	-	-	-	-	-	-	-	-	-	-	-	-	-
AABL01001399_6015_YM04_693877	4	GG	RR	RR	RR	RR	RR	RR	RR	RR	RR	RR	GG	GG	RR	GG	RR	GG	GG	GG	RR	RR	RR	GG	RR	GG	RR	GG	RR	RR	GG	GG	RR	RR	RR	RR	GG	GG	RR	RR	RR	RR	GG	RR	GG	RR
AABL01001399_4956_YM04_695289	4	GG	RR	-	-	-	-	-	-	-	-	-	-	-	-	-	-	-	-	-	-	-	-	-	-	-	-	-	-	-	-	-	-	-	-	-	-	-	-	-	-	-	-	-	-	-
AABL01001399_3476_YM04_697131	4	GG	RR	RR	RR	RR	RR	RR	RR	RR	RR	RR	GG	GG	RR	GG	RR	GG	GG	GG	RR	RR	RR	GG	RR	GG	RR	GG	RR	RR	GG	GG	RR	RR	RR	RR	GG	GG	RR	RR	RR	RR	GG	RR	GG	RR
AABL01001399_1950_YM04_698652	4	GG	RR	RR	RR	RR	RR	RR	RR	RR	RR	RR	GG	GG	RR	GG	RR	GG	GG	GG	RR	RR	RR	GG	RR	GG	RR	GG	RR	RR	GG	GG	RR	RR	RR	RR	GG	GG	RR	RR	RR	RR	GG	RR	GG	RR
AABL01003306_160_YM04_701664	4	GG	RR	RR	RR	RR	RR	RR	RR	RR	RR	RR	GG	GG	RR	GG	RR	GG	GG	GG	RR	RR	RR	GG	RR	GG	RR	GG	RR	RR	GG	GG	RR	RR	RR	RR	GG	GG	RR	RR	RR	RR	GG	RR	GG	RR
AABL01002973_162_YM04_704318	4	GG	RR	RR	RR	RR	RR	RR	RR	RR	RR	RR	GG	GG	RR	GG	RR	GG	GG	GG	RR	RR	RR	GG	RR	GG	RR	GG	RR	RR	GG	GG	RR	RR	RR	RR	GG	GG	RR	RR	RR	RR	GG	RR	GG	RR
AABL01002124_1446_YM04_706789	4	GG	RR	RR	RR	RR	RR	RR	RR	RR	RR	RR	GG	GG	RR	GG	RR	GG	GG	GG	RR	RR	RR	GG	RR	GG	RR	GG	RR	RR	GG	GG	RR	RR	RR	RR	GG	GG	RR	RR	RR	RR	GG	RR	GG	RR
AABL01002124_4372_YM04_709716	4	GG	RR	RR	RR	RR	RR	RR	RR	RR	RR	RR	GG	GG	RR	GG	RR	GG	GG	GG	RR	RR	RR	GG	RR	GG	RR	GG	RR	RR	GG	GG	RR	RR	RR	RR	GG	GG	RR	RR	RR	RR	GG	RR	GG	RR
AABL01000485_1229_YM04_710168	4	GG	RR	RR	RR	RR	RR	RR	RR	RR	RR	RR	GG	GG	RR	GG	RR	GG	GG	GG	RR	RR	RR	GG	RR	GG	RR	GG	RR	RR	GG	GG	RR	RR	RR	RR	GG	GG	RR	RR	RR	RR	GG	RR	GG	RR
AABL01000485_3906_YM04_712847	4	GG	RR	RR	RR	RR	RR	RR	RR	RR	RR	RR	GG	GG	RR	GG	RR	GG	GG	GG	RR	RR	RR	GG	RR	GG	RR	GG	RR	RR	GG	GG	RR	RR	RR	RR	GG	GG	RR	RR	RR	RR	GG	RR	GG	RR
AABL01002987_1283_YM04_714309	4	GG	RR	-	-	-	RR	RR	-	RR	RR	RR	GG	GG	RR	GG	RR	GG	GG	GG	RR	RR	RR	GG	-	GG	RR	GG	RR	RR	GG	GG	RR	RR	RR	-	GG	GG	RR	RR	RR	RR	GG	RR	GG	RR
AABL01001391_1150_YM04_718018	4	GG	RR	RR	RR	RR	RR	RR	RR	RR	RR	RR	GG	GG	RR	GG	RR	GG	GG	GG	RR	RR	RR	GG	RR	GG	RR	GG	RR	RR	GG	GG	RR	RR	RR	RR	GG	GG	RR	RR	RR	RR	GG	RR	GG	RR
AABL01001391_4054_YM04_720920	4	GG	RR	RR	RR	RR	RR	RR	RR	RR	RR	RR	GG	GG	RR	GG	RR	GG	GG	GG	RR	RR	RR	GG	RR	GG	RR	GG	RR	RR	GG	GG	RR	RR	RR	RR	GG	GG	RR	RR	RR	RR	GG	RR	GG	RR
AABL01001391_6575_YM04_723437	4	GG	RR	-	-	-	-	-	-	-	-	-	-	-	-	-	-	-	-	-	-	-	-	-	-	-	-	-	-	-	-	-	-	-	-	-	-	-	-	-	-	-	-	-	-	-
AABL01001391_8903_YM04_725766	4	GG	RR	RR	RR	RR	RR	RR	RR	RR	RR	RR	GG	GG	RR	GG	RR	GG	GG	GG	RR	RR	RR	GG	RR	GG	RR	GG	RR	RR	GG	GG	RR	RR	RR	RR	GG	GG	RR	RR	RR	RR	GG	RR	GG	RR
AABL01001391_10118_YM04_726980	4	GG	RR	RR	RR	RR	RR	RR	RR	RR	RR	RR	GG	GG	RR	GG	RR	GG	GG	GG	RR	RR	RR	GG	RR	GG	RR	GG	RR	RR	GG	GG	RR	RR	RR	RR	GG	GG	RR	RR	RR	RR	GG	RR	GG	RR
AABL01001391_13763_YM04_730630	4	GG	RR	-	RR	-	RR	RR	RR	RR	RR	RR	GG	GG	RR	GG	RR	GG	GG	GG	RR	RR	RR	GG	RR	GG	RR	GG	RR	RR	GG	GG	RR	RR	RR	RR	GG	GG	RR	-	RR	RR	GG	RR	GG	RR
AABL01001391_14727_YM04_731592	4	GG	RR	RR	RR	RR	RR	RR	RR	RR	RR	RR	GG	GG	RR	GG	RR	GG	GG	GG	RR	RR	RR	GG	RR	GG	RR	GG	RR	RR	GG	GG	RR	RR	RR	RR	GG	GG	RR	RR	RR	RR	GG	RR	GG	RR
AABL01001391_17652_YM04_734519	4	GG	RR	RR	RR	RR	RR	RR	RR	RR	RR	RR	GG	GG	RR	GG	RR	GG	GG	GG	RR	RR	RR	GG	RR	GG	RR	GG	RR	RR	GG	GG	RR	RR	RR	RR	GG	GG	RR	RR	RR	RR	GG	RR	GG	RR
AABL01001391_18313_YM04_735174	4	GG	RR	RR	RR	RR	RR	RR	RR	RR	RR	RR	GG	GG	RR	GG	RR	GG	GG	GG	RR	RR	RR	GG	RR	GG	RR	GG	RR	RR	GG	GG	RR	RR	RR	RR	GG	GG	RR	RR	RR	RR	GG	RR	GG	RR
AABL01000016_1802_YM04_738004	4	GG	RR	-	-	-	-	-	-	-	-	-	-	-	-	-	-	-	-	-	-	-	-	-	-	-	-	-	-	-	-	-	-	-	-	-	-	-	-	-	-	-	-	-	-	-
AABL01000016_5255_YM04_740824	4	GG	RR	RR	RR	RR	RR	RR	RR	RR	RR	RR	GG	GG	RR	GG	RR	GG	GG	GG	RR	RR	RR	GG	RR	GG	RR	GG	RR	RR	GG	GG	RR	RR	RR	RR	GG	GG	RR	RR	RR	RR	GG	RR	GG	RR
AABL01000016_7305_YM04_743221	4	GG	RR	RR	RR	RR	RR	RR	RR	RR	RR	RR	GG	GG	RR	GG	RR	GG	GG	GG	RR	RR	RR	GG	RR	GG	RR	GG	RR	RR	GG	GG	RR	RR	RR	RR	GG	GG	RR	RR	RR	RR	GG	RR	GG	RR
AABL01000016_9329_YM04_745245	4	GG	RR	-	RR	-	RR	RR	RR	RR	RR	-	GG	GG	RR	GG	RR	GG	GG	GG	RR	RR	RR	GG	RR	GG	RR	GG	RR	RR	GG	GG	RR	RR	RR	RR	GG	GG	RR	RR	RR	RR	GG	RR	-	RR
AABL01000016_11344_YM04_747258	4	GG	RR	RR	RR	RR	RR	RR	RR	RR	RR	RR	GG	GG	RR	GG	RR	GG	GG	GG	RR	RR	RR	GG	RR	GG	RR	GG	RR	RR	GG	GG	RR	RR	RR	RR	GG	GG	RR	RR	RR	RR	GG	RR	GG	RR
AABL01000016_13961_YM04_749875	4	GG	RR	RR	RR	RR	RR	RR	RR	RR	RR	RR	GG	GG	RR	GG	RR	GG	GG	GG	RR	RR	RR	GG	RR	GG	RR	GG	RR	RR	GG	GG	RR	RR	RR	RR	GG	GG	RR	RR	RR	RR	GG	RR	GG	RR
AABL01000016_15584_YM04_751498	4	GG	RR	RR	RR	RR	RR	RR	RR	RR	RR	RR	GG	GG	RR	GG	RR	GG	GG	GG	RR	RR	RR	GG	RR	GG	RR	GG	RR	RR	GG	GG	RR	RR	RR	RR	GG	GG	RR	RR	RR	RR	GG	RR	GG	RR
AABL01000016_16916_YM04_752836	4	GG	RR	RR	RR	RR	RR	RR	RR	RR	RR	RR	GG	GG	RR	GG	RR	GG	GG	GG	RR	RR	RR	GG	RR	GG	RR	GG	RR	RR	GG	GG	RR	RR	RR	RR	GG	GG	RR	RR	RR	RR	GG	RR	GG	RR
AABL01000016_18121_YM04_754036	4	GG	RR	-	-	-	-	-	-	-	-	-	-	-	-	-	-	-	-	-	-	-	-	-	-	-	-	-	-	-	-	-	-	-	-	-	-	-	-	-	-	-	-	-	-	-
AABL01000016_20116_YM04_756030	4	GG	RR	RR	RR	RR	RR	RR	RR	RR	RR	RR	GG	GG	RR	GG	RR	GG	GG	GG	RR	RR	RR	GG	RR	GG	RR	GG	RR	RR	GG	GG	RR	RR	RR	RR	GG	GG	RR	RR	RR	RR	GG	RR	GG	RR
AABL01001414_3040_YM04_761941	4	GG	RR	RR	RR	RR	RR	RR	RR	RR	RR	RR	GG	GG	RR	GG	RR	GG	GG	GG	RR	RR	RR	GG	RR	GG	RR	GG	RR	RR	GG	GG	RR	RR	RR	RR	GG	GG	RR	RR	RR	RR	GG	RR	GG	RR
AABL01001414_4830_YM04_763726	4	GG	RR	RR	RR	RR	RR	RR	RR	RR	RR	RR	GG	GG	RR	GG	RR	GG	GG	GG	RR	RR	RR	GG	RR	GG	RR	GG	RR	RR	GG	GG	RR	RR	RR	RR	GG	GG	RR	RR	RR	RR	GG	RR	GG	RR
AABL01003587_423_YM04_763941	4	GG	RR	RR	RR	-	RR	RR	RR	RR	RR	RR	GG	GG	RR	GG	RR	GG	GG	GG	RR	RR	RR	GG	RR	GG	RR	GG	RR	RR	GG	GG	RR	RR	RR	RR	GG	GG	RR	RR	RR	RR	GG	RR	GG	RR
AABL01002174_1561_YM04_766716	4	GG	RR	RR	RR	RR	RR	RR	RR	RR	RR	RR	GG	GG	RR	GG	RR	GG	GG	GG	RR	RR	RR	GG	RR	GG	RR	GG	RR	RR	GG	GG	RR	RR	RR	RR	GG	GG	RR	RR	RR	RR	GG	RR	GG	RR
AABL01002174_2225_YM04_767375	4	GG	RR	RR	RR	RR	RR	RR	RR	RR	RR	RR	GG	GG	RR	GG	RR	GG	GG	GG	RR	RR	RR	GG	RR	GG	RR	GG	RR	RR	GG	GG	RR	RR	RR	RR	GG	GG	RR	RR	RR	RR	GG	RR	GG	RR
AABL01001488_5371_YM04_768373	4	GG	RR	RR	RR	RR	RR	RR	RR	RR	RR	RR	GG	GG	RR	GG	RR	GG	GG	GG	RR	RR	RR	GG	RR	GG	RR	GG	RR	RR	GG	GG	RR	RR	RR	RR	GG	GG	RR	RR	RR	RR	GG	RR	GG	RR
AABL01001488_3431_YM04_770314	4	GG	RR	RR	RR	RR	RR	RR	RR	RR	RR	-	GG	GG	RR	GG	RR	GG	GG	GG	RR	RR	RR	GG	RR	GG	RR	GG	RR	RR	GG	GG	RR	RR	RR	RR	GG	GG	RR	RR	RR	RR	GG	RR	GG	RR
AABL01001488_262_YM04_773481	4	GG	RR	RR	RR	-	RR	RR	RR	RR	RR	RR	GG	GG	RR	GG	RR	GG	GG	GG	RR	RR	RR	GG	RR	GG	RR	GG	RR	RR	GG	GG	RR	RR	RR	RR	GG	GG	RR	RR	RR	RR	GG	RR	-	RR
AABL01000303_706_YM04_774388	4	GG	RR	RR	RR	RR	RR	RR	RR	RR	RR	RR	GG	GG	RR	GG	RR	GG	GG	GG	RR	RR	RR	GG	RR	GG	RR	GG	RR	RR	GG	GG	RR	RR	RR	RR	GG	GG	RR	RR	RR	RR	GG	RR	GG	RR
AABL01000303_3553_YM04_777237	4	GG	RR	-	GG	RR	RR	RR	RR	-	RR	RR	GG	GG	RR	GG	RR	GG	GG	GG	RR	RR	RR	GG	RR	GG	RR	GG	RR	-	GG	GG	RR	-	-	RR	GG	GG	-	RR	RR	-	GG	RR	GG	-
AABL01000303_5403_YM04_779086	4	GG	RR	RR	GG	RR	RR	RR	RR	RR	RR	RR	GG	GG	RR	GG	RR	GG	GG	GG	RR	RR	RR	GG	RR	GG	RR	GG	RR	RR	GG	GG	RR	RR	RR	RR	GG	GG	RR	RR	RR	RR	GG	RR	GG	RR
AABL01000303_6629_YM04_780310	4	GG	RR	RR	GG	RR	RR	RR	RR	RR	RR	RR	GG	GG	RR	GG	RR	GG	GG	GG	RR	RR	RR	GG	RR	GG	RR	GG	RR	RR	GG	GG	RR	RR	RR	RR	GG	GG	RR	RR	RR	RR	GG	RR	GG	RR
AABL01000303_9932_YM04_783614	4	GG	RR	-	-	-	-	-	-	-	-	-	-	-	-	-	-	-	-	-	-	-	-	-	-	-	-	-	-	-	-	-	-	-	-	-	-	-	-	-	-	-	-	-	-	-
AABL01000303_11796_YM04_785482	4	GG	RR	RR	GG	RR	RR	RR	RR	RR	RR	RR	GG	GG	RR	GG	RR	GG	GG	GG	RR	RR	RR	GG	RR	GG	RR	GG	RR	RR	GG	GG	RR	RR	RR	RR	GG	GG	RR	RR	RR	RR	GG	RR	GG	RR
AABL01000303_12088_YM04_785770	4	GG	RR	-	-	-	-	-	-	-	-	-	-	-	-	-	-	-	-	-	-	-	-	-	-	-	-	-	-	-	-	-	-	-	-	-	-	-	-	-	-	-	-	-	-	-
AABL01000303_14799_YM04_788482	4	GG	RR	-	-	-	-	-	-	-	-	-	-	-	-	-	-	-	-	-	-	-	-	-	-	-	-	-	-	-	-	-	-	-	-	-	-	-	-	-	-	-	-	-	-	-
AABL01000303_17517_YM04_791198	4	GG	RR	RR	GG	-	RR	RR	RR	RR	RR	RR	GG	GG	RR	GG	RR	GG	GG	GG	RR	RR	RR	GG	RR	GG	RR	GG	RR	RR	GG	GG	RR	RR	RR	RR	GG	GG	RR	RR	RR	RR	GG	RR	GG	RR
AABL01000303_19067_YM04_792749	4	GG	RR	RR	GG	RR	RR	RR	RR	RR	RR	RR	GG	GG	RR	GG	RR	GG	GG	GG	RR	RR	RR	GG	RR	GG	RR	GG	RR	RR	GG	GG	RR	RR	RR	RR	GG	GG	RR	RR	RR	RR	GG	RR	GG	RR
AABL01000303_20853_YM04_794532	4	GG	RR	RR	GG	RR	RR	RR	RR	RR	RR	RR	GG	GG	RR	-	RR	GG	GG	GG	-	RR	RR	GG	RR	GG	RR	GG	RR	RR	GG	GG	RR	RR	RR	RR	GG	GG	RR	RR	RR	RR	GG	RR	GG	RR
AABL01000303_23012_YM04_796693	4	GG	RR	GG	GG	RR	RR	GG	GG	RR	GG	RR	GG	GG	RR	-	RR	GG	GG	GG	GG	RR	GG	GG	GG	GG	RR	GG	-	GG	GG	GG	GG	RR	GG	GG	GG	GG	GG	RR	GG	GG	GG	RR	GG	GG
AABL01000303_27822_YM04_801721	4	GG	RR	-	-	-	-	-	-	-	-	-	-	-	-	-	-	-	-	-	-	-	-	-	-	-	-	-	-	-	-	-	-	-	-	-	-	-	-	-	-	-	-	-	-	-
AABL01000303_28058_YM04_801956	4	GG	RR	RR	GG	RR	RR	RR	RR	RR	RR	RR	GG	GG	RR	GG	RR	GG	GG	GG	RR	RR	RR	GG	RR	GG	RR	GG	RR	RR	GG	GG	RR	RR	RR	RR	GG	GG	RR	RR	RR	RR	GG	RR	GG	RR
AABL01000303_31665_YM04_805569	4	GG	RR	RR	GG	RR	RR	RR	RR	RR	RR	RR	GG	GG	RR	GG	RR	GG	GG	GG	RR	RR	RR	GG	RR	GG	RR	GG	RR	RR	GG	GG	RR	RR	RR	RR	GG	GG	RR	RR	RR	RR	GG	RR	GG	RR
AABL01000303_33079_YM04_806982	4	GG	RR	RR	GG	RR	RR	RR	RR	RR	RR	RR	GG	GG	RR	GG	RR	GG	GG	GG	RR	RR	RR	GG	RR	GG	RR	-	RR	RR	GG	GG	RR	RR	RR	RR	-	GG	RR	RR	RR	RR	GG	RR	GG	RR
AABL01000303_34728_YM04_808632	4	GG	RR	RR	GG	RR	RR	RR	RR	RR	RR	RR	GG	GG	RR	GG	RR	GG	GG	GG	RR	RR	RR	GG	RR	GG	RR	GG	RR	RR	GG	GG	RR	RR	RR	RR	GG	GG	RR	RR	RR	RR	GG	RR	GG	RR
AABL01000303_37537_YM04_811437	4	GG	RR	RR	GG	RR	RR	RR	RR	RR	RR	RR	GG	-	RR	GG	RR	GG	GG	GG	RR	RR	RR	GG	RR	GG	RR	GG	RR	RR	GG	GG	RR	RR	RR	RR	GG	GG	RR	RR	RR	RR	GG	RR	-	RR
AABL01000303_38251_YM04_812149	4	GG	RR	RR	GG	RR	RR	RR	RR	RR	RR	RR	GG	GG	RR	GG	RR	GG	GG	GG	RR	RR	RR	GG	RR	GG	RR	GG	RR	RR	GG	GG	RR	RR	RR	RR	GG	GG	RR	RR	RR	RR	GG	RR	GG	RR
AABL01000293_1149_YM04_814149	4	GG	RR	RR	GG	RR	RR	RR	RR	RR	RR	RR	GG	GG	RR	GG	RR	GG	GG	GG	RR	RR	RR	GG	RR	GG	RR	GG	RR	RR	GG	GG	RR	RR	RR	RR	GG	GG	RR	RR	RR	RR	GG	RR	GG	RR
AABL01000293_2273_YM04_815270	4	GG	RR	RR	GG	RR	RR	RR	RR	RR	RR	RR	GG	GG	RR	GG	RR	GG	GG	GG	RR	RR	RR	GG	RR	GG	RR	GG	RR	RR	GG	GG	RR	RR	RR	RR	GG	GG	RR	RR	RR	RR	GG	RR	GG	RR
AABL01000293_4492_YM04_817495	4	GG	RR	RR	GG	RR	RR	RR	RR	RR	RR	RR	GG	GG	RR	GG	RR	GG	GG	GG	RR	RR	RR	GG	RR	GG	RR	GG	RR	RR	GG	GG	RR	RR	RR	RR	GG	GG	RR	RR	RR	RR	GG	RR	GG	RR
AABL01000293_7858_YM04_820860	4	GG	RR	RR	GG	-	RR	RR	RR	RR	RR	RR	GG	GG	RR	GG	RR	GG	GG	GG	RR	RR	RR	GG	RR	GG	RR	GG	RR	RR	GG	GG	RR	RR	RR	RR	GG	GG	RR	RR	RR	RR	GG	RR	GG	RR
AABL01000293_8492_YM04_821489	4	GG	RR	RR	GG	RR	RR	RR	RR	RR	RR	RR	GG	GG	RR	GG	RR	GG	GG	GG	RR	RR	RR	GG	RR	GG	-	GG	RR	RR	GG	GG	RR	RR	RR	RR	GG	GG	RR	RR	RR	RR	GG	RR	GG	RR
AABL01000293_10800_YM04_823800	4	GG	RR	RR	GG	RR	RR	RR	RR	RR	RR	RR	GG	GG	RR	GG	RR	GG	GG	GG	RR	RR	RR	GG	RR	GG	RR	GG	RR	RR	GG	GG	RR	RR	RR	RR	GG	GG	RR	RR	RR	RR	GG	RR	GG	RR
AABL01000293_13961_YM04_826958	4	GG	RR	RR	GG	RR	RR	RR	RR	RR	RR	RR	GG	GG	RR	GG	RR	GG	GG	GG	RR	RR	RR	GG	RR	GG	RR	GG	RR	RR	GG	GG	RR	RR	RR	RR	GG	GG	RR	RR	RR	RR	GG	RR	GG	RR
AABL01000293_14024_YM04_827027	4	GG	RR	RR	GG	RR	RR	RR	RR	RR	RR	RR	GG	GG	RR	GG	RR	GG	GG	GG	RR	RR	RR	GG	RR	GG	RR	GG	RR	RR	GG	GG	RR	RR	RR	RR	GG	GG	RR	RR	RR	RR	GG	RR	GG	RR
AABL01000293_16624_YM04_829681	4	GG	RR	RR	GG	RR	RR	RR	RR	RR	RR	RR	GG	GG	RR	GG	RR	GG	GG	GG	RR	RR	RR	GG	RR	GG	RR	GG	RR	RR	GG	GG	RR	RR	RR	RR	GG	GG	RR	RR	RR	RR	GG	RR	GG	RR
AABL01004099_349_YM04_831019	4	GG	RR	RR	GG	RR	RR	RR	RR	-	RR	RR	GG	GG	RR	GG	RR	GG	GG	GG	RR	RR	RR	GG	RR	GG	RR	GG	RR	RR	GG	GG	RR	RR	RR	RR	GG	GG	RR	RR	RR	RR	GG	RR	GG	RR
AABL01000494_11987_YM04_831933	4	GG	RR	RR	GG	RR	RR	RR	RR	RR	RR	RR	GG	GG	RR	GG	RR	GG	GG	GG	RR	RR	RR	GG	RR	GG	RR	GG	RR	RR	GG	GG	RR	RR	RR	RR	GG	GG	RR	RR	RR	RR	GG	RR	GG	RR
AABL01000494_9339_YM04_834580	4	GG	RR	RR	GG	RR	RR	RR	RR	RR	RR	RR	GG	GG	RR	GG	RR	GG	GG	GG	RR	RR	RR	GG	RR	GG	RR	-	RR	RR	GG	GG	RR	RR	RR	RR	GG	GG	RR	RR	RR	RR	GG	RR	GG	RR
AABL01000494_7796_YM04_836124	4	GG	RR	RR	GG	RR	RR	RR	RR	RR	RR	RR	GG	GG	RR	GG	RR	GG	GG	GG	RR	RR	RR	GG	RR	GG	RR	GG	RR	RR	GG	GG	RR	RR	RR	RR	GG	GG	RR	RR	RR	RR	GG	RR	GG	RR
AABL01000494_4692_YM04_839226	4	GG	RR	RR	GG	RR	RR	RR	RR	RR	RR	RR	GG	GG	RR	GG	RR	GG	GG	GG	RR	RR	RR	GG	RR	GG	RR	GG	RR	RR	GG	GG	RR	RR	RR	RR	GG	GG	RR	RR	RR	RR	GG	RR	GG	RR
AABL01002199_2287_YM04_840969	4	GG	RR	-	-	-	-	-	-	-	-	-	-	-	-	-	-	-	-	-	-	-	-	-	-	-	-	-	-	-	-	-	-	-	-	-	-	-	-	-	-	-	-	-	-	-
AABL01000494_2131_YM04_841787	4	GG	RR	-	-	-	-	-	-	-	-	-	-	-	-	-	-	-	-	-	-	-	-	-	-	-	-	-	-	-	-	-	-	-	-	-	-	-	-	-	-	-	-	-	-	-
AABL01000494_1703_YM04_842217	4	GG	RR	-	-	-	-	-	-	-	-	-	-	-	-	-	-	-	-	-	-	-	-	-	-	-	-	-	-	-	-	-	-	-	-	-	-	-	-	-	-	-	-	-	-	-
AABL01002393_2362_YM04_845505	4	GG	RR	-	GG	-	-	RR	-	RR	RR	-	GG	GG	RR	GG	RR	GG	GG	GG	-	-	RR	GG	RR	GG	RR	GG	RR	-	GG	GG	-	RR	RR	RR	GG	GG	RR	-	-	RR	GG	-	GG	-
AABL01002704_2226_YM04_847442	4	GG	RR	-	-	-	-	-	-	-	-	-	-	-	-	-	-	-	-	-	-	-	-	-	-	-	-	-	-	-	-	-	-	-	-	-	-	-	-	-	-	-	-	-	-	-
AABL01002432_2261_YM04_850042	4	GG	RR	-	-	-	-	-	-	-	-	-	-	-	-	-	-	-	-	-	-	-	-	-	-	-	-	-	-	-	-	-	-	-	-	-	-	-	-	-	-	-	-	-	-	-
AABL01002432_1399_YM04_850904	4	GG	RR	RR	GG	-	RR	RR	RR	RR	RR	RR	GG	GG	RR	GG	RR	GG	GG	GG	RR	RR	RR	GG	-	GG	RR	GG	RR	RR	GG	GG	RR	RR	RR	RR	GG	GG	RR	RR	RR	RR	GG	RR	GG	RR
AABL01001024_725_YM04_854274	4	GG	RR	RR	GG	RR	RR	RR	RR	RR	RR	RR	GG	GG	RR	GG	RR	GG	GG	GG	RR	RR	RR	GG	RR	GG	RR	GG	RR	RR	GG	GG	RR	RR	RR	RR	GG	GG	RR	RR	RR	RR	GG	RR	GG	RR
AABL01001024_3377_YM04_856924	4	GG	RR	RR	GG	RR	-	RR	RR	RR	RR	RR	GG	GG	RR	GG	RR	GG	GG	GG	-	RR	RR	GG	RR	GG	RR	GG	RR	RR	GG	GG	RR	RR	RR	RR	GG	GG	RR	RR	RR	RR	GG	RR	GG	RR
AABL01001024_9660_YM04_863459	4	GG	RR	-	-	-	-	-	-	-	-	-	-	-	-	-	-	-	-	-	-	-	-	-	-	-	-	-	-	-	-	-	-	-	-	-	-	-	-	-	-	-	-	-	-	-
AABL01001024_10867_YM04_864671	4	GG	RR	RR	GG	RR	RR	RR	RR	RR	RR	RR	GG	GG	RR	GG	RR	GG	GG	GG	RR	RR	-	GG	RR	GG	RR	GG	RR	RR	GG	GG	RR	RR	RR	RR	GG	GG	RR	RR	RR	RR	GG	RR	GG	RR
AABL01001024_12148_YM04_865948	4	GG	RR	RR	-	RR	RR	RR	RR	RR	RR	RR	GG	GG	RR	GG	RR	GG	GG	GG	RR	RR	RR	GG	RR	GG	RR	-	RR	RR	GG	GG	RR	RR	RR	RR	GG	-	RR	RR	RR	RR	GG	RR	GG	RR
AABL01001977_1983_YM04_869008	4	GG	RR	-	-	-	-	-	-	-	-	-	-	-	-	-	-	-	-	-	-	-	-	-	-	-	-	-	-	-	-	-	-	-	-	-	-	-	-	-	-	-	-	-	-	-
AABL01001977_2012_YM04_869034	4	GG	RR	RR	GG	RR	RR	RR	RR	RR	RR	RR	GG	GG	RR	GG	RR	GG	GG	GG	RR	RR	RR	GG	RR	GG	RR	GG	RR	RR	GG	GG	RR	RR	RR	-	GG	GG	RR	RR	RR	RR	GG	RR	GG	RR
AABL01000970_1712_YM04_876053	4	GG	RR	RR	GG	RR	RR	RR	RR	RR	RR	RR	GG	GG	RR	GG	RR	GG	GG	GG	RR	RR	RR	GG	RR	GG	RR	GG	RR	RR	GG	GG	RR	RR	RR	RR	GG	GG	RR	RR	RR	RR	GG	RR	GG	RR
AABL01004021_405_YM04_880754	4	GG	RR	RR	GG	-	RR	RR	RR	RR	RR	RR	GG	GG	RR	GG	RR	GG	GG	GG	RR	RR	RR	GG	RR	GG	RR	GG	RR	RR	GG	GG	RR	RR	RR	RR	GG	GG	RR	RR	RR	RR	GG	RR	GG	RR
AABL01000444_1815_YM04_883390	4	GG	RR	-	-	-	-	-	-	-	-	-	-	-	-	-	-	-	-	-	-	-	-	-	-	-	-	-	-	-	-	-	-	-	-	-	-	-	-	-	-	-	-	-	-	-
AABL01000444_3145_YM04_884724	4	GG	RR	RR	GG	RR	RR	RR	RR	RR	RR	RR	GG	GG	RR	GG	RR	GG	GG	GG	RR	RR	RR	GG	RR	GG	RR	GG	RR	RR	GG	GG	RR	RR	RR	RR	GG	GG	RR	RR	RR	RR	GG	RR	GG	RR
AABL01000444_4971_YM04_886545	4	GG	RR	RR	GG	RR	RR	RR	RR	RR	RR	RR	GG	GG	RR	GG	RR	GG	GG	GG	RR	RR	RR	GG	RR	GG	RR	GG	RR	RR	GG	GG	RR	RR	RR	RR	GG	GG	RR	RR	RR	RR	GG	RR	GG	RR
AABL01000301_4828_YM04_889521	4	GG	RR	-	-	-	-	-	-	-	-	-	-	-	-	-	-	-	-	-	-	-	-	-	-	-	-	-	-	-	-	-	-	-	-	-	-	-	-	-	-	-	-	-	-	-
AABL01000454_13910_YM04_889540	4	GG	RR	-	-	-	-	-	-	-	-	-	-	-	-	-	-	-	-	-	-	-	-	-	-	-	-	-	-	-	-	-	-	-	-	-	-	-	-	-	-	-	-	-	-	-
AABL01001053_6709_YM04_890652	4	GG	RR	-	-	-	-	-	-	-	-	-	-	-	-	-	-	-	-	-	-	-	-	-	-	-	-	-	-	-	-	-	-	-	-	-	-	-	-	-	-	-	-	-	-	-
AABL01000454_11790_YM04_890737	4	GG	RR	-	-	-	-	-	-	-	-	-	-	-	-	-	-	-	-	-	-	-	-	-	-	-	-	-	-	-	-	-	-	-	-	-	-	-	-	-	-	-	-	-	-	-
AABL01004581_129_YM04_891905	4	GG	RR	RR	RR	RR	RR	RR	-	RR	RR	RR	GG	GG	RR	GG	RR	RR	GG	RR	RR	GG	RR	-	RR	GG	RR	RR	GG	GG	GG	GG	RR	RR	RR	-	-	-	RR	GG	GG	RR	GG	-	GG	GG
AABL01005397_440_YM04_891905	4	GG	RR	-	-	-	-	-	-	-	-	-	-	-	-	-	-	-	-	-	-	-	-	-	-	-	-	-	-	-	-	-	-	-	-	-	-	-	-	-	-	-	-	-	-	-
AABL01000454_7386_YM04_893072	4	GG	RR	-	-	-	-	-	-	-	-	-	-	-	-	-	-	-	-	-	-	-	-	-	-	-	-	-	-	-	-	-	-	-	-	-	-	-	-	-	-	-	-	-	-	-
AABL01002057_4053_YM04_893537	4	GG	RR	-	GG	GG	GG	GG	GG	GG	GG	GG	GG	GG	GG	-	GG	GG	GG	GG	GG	GG	GG	GG	GG	GG	GG	GG	-	GG	GG	GG	RR	GG	GG	GG	GG	GG	GG	GG	GG	GG	GG	GG	GG	GG
AABL01001053_1286_YM04_893765	4	GG	RR	-	GG	GG	GG	-	GG	GG	GG	RR	GG	GG	GG	GG	GG	GG	RR	GG	RR	RR	RR	GG	GG	GG	RR	GG	RR	RR	GG	GG	RR	GG	GG	GG	GG	GG	RR	GG	RR	GG	GG	RR	GG	RR
AABL01000977_6746_YM05_455	5	GG	RR	GG	GG	GG	GG	GG	GG	GG	GG	-	GG	GG	GG	GG	GG	-	GG	GG	GG	-	GG	GG	GG	GG	-	GG	GG	GG	GG	GG	GG	-	GG	GG	GG	GG	GG	GG	GG	GG	GG	GG	GG	GG
AABL01002608_1556_YM05_455	5	GG	RR	GG	GG	GG	GG	GG	GG	GG	GG	-	GG	GG	-	GG	GG	-	GG	GG	GG	-	GG	GG	GG	GG	-	GG	GG	GG	GG	GG	GG	-	GG	GG	GG	GG	GG	GG	GG	GG	GG	GG	GG	GG
AABL01000742_9169_YM05_1933	5	GG	RR	-	-	-	-	-	-	-	-	-	-	-	-	-	-	-	-	-	-	-	-	-	-	-	-	-	-	-	-	-	-	-	-	-	-	-	-	-	-	-	-	-	-	-
AABL01001552_8219_YM05_1933	5	GG	RR	-	-	-	-	-	-	-	-	-	-	-	-	-	-	-	-	-	-	-	-	-	-	-	-	-	-	-	-	-	-	-	-	-	-	-	-	-	-	-	-	-	-	-
AABL01002566_1502_YM05_2232	5	GG	RR	-	-	-	-	-	-	-	-	-	-	-	-	-	-	-	-	-	-	-	-	-	-	-	-	-	-	-	-	-	-	-	-	-	-	-	-	-	-	-	-	-	-	-
AABL01000977_4641_YM05_2554	5	GG	RR	-	-	-	-	-	-	-	-	-	-	-	-	-	-	-	-	-	-	-	-	-	-	-	-	-	-	-	-	-	-	-	-	-	-	-	-	-	-	-	-	-	-	-
AABL01001521_2187_YM05_5500	5	GG	RR	-	-	-	-	-	-	-	-	-	-	-	-	-	-	-	-	-	-	-	-	-	-	-	-	-	-	-	-	-	-	-	-	-	-	-	-	-	-	-	-	-	-	-
AABL01001521_1037_YM05_6650	5	GG	RR	-	-	-	-	-	-	-	-	-	-	-	-	-	-	-	-	-	-	-	-	-	-	-	-	-	-	-	-	-	-	-	-	-	-	-	-	-	-	-	-	-	-	-
AABL01002129_3462_YM05_7517	5	GG	RR	-	-	-	-	-	-	-	-	-	-	-	-	-	-	-	-	-	-	-	-	-	-	-	-	-	-	-	-	-	-	-	-	-	-	-	-	-	-	-	-	-	-	-
AABL01002241_3530_YM05_8779	5	GG	RR	-	-	-	-	-	-	-	-	-	-	-	-	-	-	-	-	-	-	-	-	-	-	-	-	-	-	-	-	-	-	-	-	-	-	-	-	-	-	-	-	-	-	-
AABL01002241_1389_YM05_11238	5	GG	RR	-	-	-	-	-	-	-	-	-	-	-	-	-	-	-	-	-	-	-	-	-	-	-	-	-	-	-	-	-	-	-	-	-	-	-	-	-	-	-	-	-	-	-
AABL01002377_1980_YM05_13526	5	GG	RR	-	-	-	-	-	-	-	-	-	-	-	-	-	-	-	-	-	-	-	-	-	-	-	-	-	-	-	-	-	-	-	-	-	-	-	-	-	-	-	-	-	-	-
AABL01002755_1207_YM05_14528	5	GG	RR	-	-	-	-	-	-	-	-	-	-	-	-	-	-	-	-	-	-	-	-	-	-	-	-	-	-	-	-	-	-	-	-	-	-	-	-	-	-	-	-	-	-	-
AABL01002780_907_YM05_18110	5	GG	RR	-	-	-	RR	-	GG	-	-	RR	GG	RR	-	GG	GG	RR	GG	GG	GG	GG	GG	GG	GG	RR	RR	-	GG	-	-	RR	RR	GG	-	GG	GG	GG	-	-	GG	RR	GG	GG	-	GG
AABL01002712_1982_YM05_22295	5	GG	RR	GG	GG	GG	GG	-	GG	GG	GG	GG	GG	-	-	GG	GG	RR	GG	GG	GG	GG	GG	GG	GG	GG	RR	RR	GG	GG	GG	RR	RR	GG	GG	GG	GG	GG	GG	-	GG	RR	GG	GG	GG	GG
AABL01002959_714_YM05_25774	5	GG	RR	-	GG	RR	RR	GG	GG	RR	RR	RR	-	RR	RR	GG	RR	RR	-	GG	GG	GG	RR	RR	RR	RR	GG	RR	GG	RR	RR	RR	RR	-	RR	RR	-	-	RR	RR	GG	RR	-	GG	RR	GG
AABL01002940_842_YM05_25814	5	GG	RR	-	GG	RR	RR	GG	GG	RR	RR	RR	-	RR	RR	GG	RR	RR	GG	GG	GG	GG	RR	RR	RR	RR	GG	RR	GG	RR	RR	RR	RR	-	RR	RR	-	GG	RR	RR	GG	RR	-	GG	RR	GG
AABL01002398_5628_YM05_29066	5	GG	RR	-	-	-	-	-	-	-	-	-	-	-	-	-	-	-	-	-	-	-	-	-	-	-	-	-	-	-	-	-	-	-	-	-	-	-	-	-	-	-	-	-	-	-
AABL01002398_611_YM05_34082	5	GG	RR	-	-	-	-	-	-	-	-	-	-	-	-	-	-	-	-	-	-	-	-	-	-	-	-	-	-	-	-	-	-	-	-	-	-	-	-	-	-	-	-	-	-	-
AABL01003596_621_YM05_46320	5	GG	RR	-	-	-	-	-	-	-	-	-	-	-	-	-	-	-	-	-	-	-	-	-	-	-	-	-	-	-	-	-	-	-	-	-	-	-	-	-	-	-	-	-	-	-
AABL01000575_8242_YM05_50254	5	GG	RR	-	-	-	-	-	-	-	-	-	-	-	-	-	-	-	-	-	-	-	-	-	-	-	-	-	-	-	-	-	-	-	-	-	-	-	-	-	-	-	-	-	-	-
AABL01000575_7449_YM05_51047	5	GG	RR	-	-	-	-	-	-	-	-	-	-	-	-	-	-	-	-	-	-	-	-	-	-	-	-	-	-	-	-	-	-	-	-	-	-	-	-	-	-	-	-	-	-	-
AABL01002149_934_YM05_52231	5	GG	RR	-	-	-	-	-	-	-	-	-	-	-	-	-	-	-	-	-	-	-	-	-	-	-	-	-	-	-	-	-	-	-	-	-	-	-	-	-	-	-	-	-	-	-
AABL01000575_5244_YM05_53252	5	GG	RR	-	-	-	-	-	-	-	-	-	-	-	-	-	-	-	-	-	-	-	-	-	-	-	-	-	-	-	-	-	-	-	-	-	-	-	-	-	-	-	-	-	-	-
AABL01000986_4656_YM05_53738	5	GG	RR	-	-	-	-	-	-	-	-	-	-	-	-	-	-	-	-	-	-	-	-	-	-	-	-	-	-	-	-	-	-	-	-	-	-	-	-	-	-	-	-	-	-	-
AABL01001422_1155_YM05_56919	5	GG	RR	-	-	-	-	-	-	-	-	-	-	-	-	-	-	-	-	-	-	-	-	-	-	-	-	-	-	-	-	-	-	-	-	-	-	-	-	-	-	-	-	-	-	-
AABL01001047_4157_YM05_59576	5	GG	RR	-	-	-	-	-	-	-	-	-	-	-	-	-	-	-	-	-	-	-	-	-	-	-	-	-	-	-	-	-	-	-	-	-	-	-	-	-	-	-	-	-	-	-
AABL01001047_3810_YM05_59919	5	GG	RR	-	-	-	-	-	-	-	-	-	-	-	-	-	-	-	-	-	-	-	-	-	-	-	-	-	-	-	-	-	-	-	-	-	-	-	-	-	-	-	-	-	-	-
AABL01001047_263_YM05_63475	5	GG	RR	-	RR	RR	RR	RR	-	RR	-	RR	-	RR	RR	-	GG	RR	GG	GG	GG	GG	-	GG	-	RR	RR	RR	GG	RR	RR	RR	RR	GG	RR	GG	-	GG	RR	RR	-	RR	RR	-	-	GG
AABL01000054_20029_YM05_66141	5	GG	RR	-	-	-	-	-	-	-	-	-	-	-	-	-	-	-	-	-	-	-	-	-	-	-	-	-	-	-	-	-	-	-	-	-	-	-	-	-	-	-	-	-	-	-
AABL01000054_19454_YM05_66718	5	GG	RR	-	-	-	-	-	-	-	-	-	-	-	-	-	-	-	-	-	-	-	-	-	-	-	-	-	-	-	-	-	-	-	-	-	-	-	-	-	-	-	-	-	-	-
AABL01000054_17011_YM05_69160	5	GG	RR	GG	RR	RR	RR	RR	GG	RR	GG	RR	GG	RR	RR	GG	GG	RR	GG	GG	GG	GG	GG	GG	GG	RR	RR	RR	GG	RR	RR	RR	RR	GG	RR	GG	GG	GG	RR	RR	GG	RR	GG	GG	GG	GG
AABL01000054_14984_YM05_71188	5	GG	RR	-	-	-	-	-	-	-	-	-	-	-	-	-	-	-	-	-	-	-	-	-	-	-	-	-	-	-	-	-	-	-	-	-	-	-	-	-	-	-	-	-	-	-
AABL01000054_12211_YM05_73962	5	GG	RR	GG	RR	RR	RR	RR	GG	RR	GG	RR	GG	RR	RR	GG	GG	RR	GG	GG	GG	GG	GG	GG	GG	RR	RR	RR	GG	RR	RR	RR	RR	GG	RR	GG	GG	GG	RR	RR	GG	RR	GG	GG	GG	GG
AABL01000054_10362_YM05_75811	5	GG	RR	GG	RR	RR	RR	RR	GG	RR	GG	RR	GG	RR	RR	GG	GG	RR	GG	GG	GG	GG	GG	GG	GG	RR	RR	RR	GG	RR	RR	RR	RR	GG	RR	GG	GG	GG	RR	RR	GG	RR	GG	GG	GG	GG
AABL01000054_8786_YM05_77387	5	GG	RR	GG	RR	RR	RR	RR	GG	RR	GG	RR	GG	RR	RR	GG	GG	RR	GG	GG	GG	GG	-	GG	GG	RR	RR	RR	GG	RR	RR	RR	RR	GG	RR	GG	GG	GG	RR	-	GG	RR	GG	GG	GG	GG
AABL01000054_6519_YM05_79654	5	GG	RR	GG	RR	-	RR	RR	GG	RR	GG	RR	GG	RR	RR	GG	GG	RR	GG	GG	GG	GG	GG	GG	GG	RR	RR	RR	GG	RR	RR	RR	RR	GG	RR	GG	GG	GG	RR	RR	GG	RR	GG	GG	GG	GG
AABL01000054_4301_YM05_81869	5	GG	RR	-	RR	RR	RR	RR	GG	RR	GG	RR	-	RR	RR	GG	GG	RR	GG	GG	GG	GG	GG	GG	GG	RR	RR	RR	GG	RR	RR	RR	RR	GG	RR	GG	GG	GG	RR	RR	GG	RR	GG	GG	-	GG
AABL01000054_2798_YM05_83376	5	GG	RR	-	-	-	-	-	-	-	-	-	-	-	-	-	-	-	-	-	-	-	-	-	-	-	-	-	-	-	-	-	-	-	-	-	-	-	-	-	-	-	-	-	-	-
AABL01000054_362_YM05_85811	5	GG	RR	GG	RR	RR	RR	RR	GG	RR	GG	RR	GG	RR	RR	GG	GG	RR	GG	GG	GG	GG	GG	GG	GG	RR	RR	RR	GG	RR	RR	RR	RR	GG	RR	GG	GG	GG	RR	RR	GG	RR	GG	GG	GG	GG
AABL01000727_251_YM05_87239	5	GG	RR	-	-	-	-	-	-	-	-	-	-	-	-	-	-	-	-	-	-	-	-	-	-	-	-	-	-	-	-	-	-	-	-	-	-	-	-	-	-	-	-	-	-	-
AABL01000727_3411_YM05_90399	5	GG	RR	-	-	-	-	-	-	-	-	-	-	-	-	-	-	-	-	-	-	-	-	-	-	-	-	-	-	-	-	-	-	-	-	-	-	-	-	-	-	-	-	-	-	-
AABL01000727_5845_YM05_92838	5	GG	RR	GG	RR	RR	RR	RR	GG	RR	GG	RR	GG	RR	RR	GG	GG	RR	GG	GG	GG	GG	GG	GG	GG	RR	RR	RR	GG	RR	RR	RR	RR	GG	RR	GG	GG	GG	RR	RR	GG	RR	GG	GG	GG	GG
AABL01000727_6211_YM05_93199	5	GG	RR	-	-	-	-	-	-	-	-	-	-	-	-	-	-	-	-	-	-	-	-	-	-	-	-	-	-	-	-	-	-	-	-	-	-	-	-	-	-	-	-	-	-	-
AABL01000727_10680_YM05_97670	5	GG	RR	GG	RR	RR	RR	RR	GG	RR	GG	RR	GG	RR	RR	GG	GG	RR	GG	GG	GG	GG	GG	GG	GG	RR	RR	RR	GG	RR	RR	RR	RR	GG	RR	GG	GG	GG	RR	RR	GG	RR	GG	GG	GG	GG
AABL01000727_12531_YM05_99519	5	GG	RR	-	-	-	-	-	-	-	-	-	-	-	-	-	-	-	-	-	-	-	-	-	-	-	-	-	-	-	-	-	-	-	-	-	-	-	-	-	-	-	-	-	-	-
AABL01003135_189_YM05_102059	5	GG	RR	GG	RR	RR	RR	RR	GG	RR	GG	RR	GG	RR	RR	GG	GG	RR	GG	GG	GG	GG	GG	GG	GG	RR	RR	RR	GG	RR	-	RR	RR	GG	RR	GG	GG	GG	RR	RR	GG	RR	GG	GG	-	GG
AABL01000727_15970_YM05_102961	5	GG	RR	GG	RR	-	RR	RR	GG	RR	GG	-	GG	RR	RR	-	GG	RR	GG	GG	GG	GG	GG	GG	GG	RR	RR	RR	GG	RR	RR	RR	RR	GG	RR	GG	-	GG	RR	RR	-	RR	GG	GG	GG	GG
AABL01000727_16645_YM05_103631	5	GG	RR	-	-	-	-	-	-	-	-	-	-	-	-	-	-	-	-	-	-	-	-	-	-	-	-	-	-	-	-	-	-	-	-	-	-	-	-	-	-	-	-	-	-	-
AABL01000706_5660_YM05_106424	5	GG	RR	-	-	-	-	-	-	-	-	-	-	-	-	-	-	-	-	-	-	-	-	-	-	-	-	-	-	-	-	-	-	-	-	-	-	-	-	-	-	-	-	-	-	-
AABL01003066_243_YM05_109368	5	GG	RR	GG	RR	RR	RR	RR	GG	RR	GG	RR	GG	RR	RR	GG	GG	RR	GG	GG	GG	GG	GG	GG	GG	-	RR	RR	GG	RR	RR	RR	RR	GG	RR	GG	GG	GG	RR	RR	GG	RR	GG	GG	-	GG
AABL01000706_2142_YM05_109944	5	GG	RR	GG	RR	RR	RR	RR	GG	RR	GG	RR	GG	RR	RR	GG	RR	RR	GG	GG	GG	GG	GG	GG	GG	RR	RR	RR	GG	RR	RR	RR	RR	GG	RR	GG	GG	GG	RR	RR	GG	RR	GG	GG	GG	GG
AABL01001101_2741_YM05_112882	5	GG	RR	-	-	-	-	-	-	-	-	-	-	-	-	-	-	-	-	-	-	-	-	-	-	-	-	-	-	-	-	-	-	-	-	-	-	-	-	-	-	-	-	-	-	-
AABL01001101_1566_YM05_114057	5	GG	RR	GG	RR	GG	RR	RR	GG	RR	GG	RR	GG	RR	RR	GG	RR	RR	GG	GG	GG	GG	GG	GG	GG	RR	RR	RR	GG	RR	RR	RR	RR	GG	RR	GG	GG	GG	RR	RR	GG	RR	GG	GG	GG	GG
AABL01002449_1720_YM05_116776	5	GG	RR	-	-	-	-	-	-	-	-	-	-	-	-	-	-	-	-	-	-	-	-	-	-	-	-	-	-	-	-	-	-	-	-	-	-	-	-	-	-	-	-	-	-	-
AABL01002449_2448_YM05_117504	5	GG	RR	-	-	-	-	-	-	-	-	-	-	-	-	-	-	-	-	-	-	-	-	-	-	-	-	-	-	-	-	-	-	-	-	-	-	-	-	-	-	-	-	-	-	-
AABL01001565_1947_YM05_121055	5	GG	RR	GG	RR	RR	RR	RR	GG	RR	GG	RR	GG	RR	RR	GG	RR	RR	GG	GG	GG	GG	GG	GG	GG	RR	RR	RR	GG	RR	RR	RR	RR	GG	RR	GG	GG	GG	RR	RR	GG	RR	GG	GG	GG	GG
AABL01001565_2187_YM05_121291	5	GG	RR	GG	RR	RR	RR	RR	GG	RR	GG	RR	GG	RR	RR	GG	RR	RR	GG	GG	GG	GG	GG	GG	GG	RR	RR	RR	GG	RR	RR	RR	RR	GG	RR	GG	GG	GG	RR	RR	GG	RR	GG	GG	GG	GG
AABL01001565_4703_YM05_123813	5	GG	RR	GG	RR	RR	RR	RR	GG	RR	GG	RR	GG	RR	RR	GG	RR	RR	GG	GG	GG	GG	GG	GG	GG	RR	RR	RR	GG	RR	RR	RR	RR	GG	RR	GG	GG	GG	RR	RR	GG	RR	GG	GG	GG	GG
AABL01003380_659_YM05_129763	5	GG	RR	GG	RR	RR	RR	RR	-	RR	GG	RR	GG	RR	RR	GG	RR	RR	GG	GG	GG	GG	GG	GG	GG	RR	RR	RR	GG	RR	RR	RR	RR	GG	RR	GG	GG	GG	RR	RR	GG	RR	GG	GG	GG	GG
AABL01000684_1277_YM05_131239	5	GG	RR	GG	RR	RR	RR	RR	GG	RR	GG	RR	GG	RR	RR	GG	RR	RR	GG	GG	GG	GG	GG	GG	GG	RR	RR	RR	GG	RR	RR	RR	RR	GG	RR	GG	GG	GG	RR	RR	GG	RR	GG	GG	GG	GG
AABL01000684_2492_YM05_132452	5	GG	RR	GG	RR	RR	RR	RR	GG	RR	GG	RR	GG	RR	RR	GG	RR	RR	GG	GG	GG	GG	GG	GG	GG	RR	RR	RR	GG	RR	RR	RR	RR	GG	RR	GG	GG	GG	RR	RR	GG	RR	GG	GG	GG	GG
AABL01000684_5982_YM05_135943	5	GG	RR	GG	RR	RR	RR	RR	GG	RR	GG	RR	GG	RR	RR	GG	RR	RR	GG	GG	GG	GG	GG	GG	GG	RR	RR	RR	GG	RR	RR	RR	RR	GG	RR	GG	GG	GG	RR	RR	GG	RR	GG	GG	GG	GG
AABL01000684_6255_YM05_136217	5	GG	RR	GG	RR	-	RR	-	GG	RR	GG	RR	GG	-	-	GG	RR	RR	GG	GG	GG	GG	GG	GG	GG	RR	-	RR	GG	RR	RR	RR	RR	GG	RR	GG	GG	GG	RR	RR	GG	RR	GG	GG	GG	GG
AABL01001210_1180_YM05_141131	5	GG	RR	GG	RR	RR	RR	RR	GG	RR	GG	RR	GG	RR	RR	GG	RR	RR	GG	GG	GG	GG	GG	GG	GG	RR	RR	RR	GG	RR	RR	RR	RR	GG	RR	GG	GG	GG	RR	RR	GG	RR	GG	GG	GG	GG
AABL01001210_2520_YM05_142468	5	GG	RR	GG	RR	RR	RR	RR	GG	RR	GG	RR	GG	RR	RR	GG	RR	RR	GG	GG	GG	GG	GG	GG	GG	RR	RR	RR	GG	RR	RR	RR	RR	GG	RR	GG	GG	GG	RR	RR	GG	RR	GG	GG	GG	GG
AABL01001210_5956_YM05_145904	5	GG	RR	GG	RR	RR	RR	RR	GG	RR	GG	RR	GG	RR	RR	GG	RR	RR	GG	GG	GG	GG	GG	GG	GG	RR	RR	RR	GG	RR	RR	RR	RR	GG	RR	GG	GG	GG	RR	RR	GG	RR	GG	GG	GG	GG
AABL01001210_6562_YM05_146512	5	GG	RR	GG	RR	RR	RR	RR	GG	RR	GG	RR	GG	RR	RR	GG	RR	RR	GG	GG	GG	GG	GG	GG	GG	RR	RR	RR	GG	RR	RR	RR	RR	GG	RR	GG	GG	GG	RR	RR	GG	RR	GG	GG	GG	GG
AABL01001210_9039_YM05_148988	5	GG	RR	GG	-	-	RR	RR	GG	RR	GG	RR	GG	RR	RR	GG	RR	RR	GG	GG	GG	GG	GG	GG	GG	RR	RR	-	GG	-	RR	RR	RR	GG	RR	GG	GG	GG	RR	RR	GG	-	GG	GG	GG	GG
AABL01001210_10294_YM05_150245	5	GG	RR	GG	RR	RR	RR	RR	GG	RR	GG	RR	GG	RR	RR	GG	RR	RR	GG	GG	GG	GG	GG	GG	GG	RR	RR	RR	GG	RR	RR	RR	RR	GG	RR	GG	GG	GG	RR	RR	GG	RR	GG	GG	GG	GG
AABL01001210_12426_YM05_152379	5	GG	RR	GG	RR	RR	RR	RR	GG	RR	GG	RR	GG	RR	RR	GG	RR	RR	GG	GG	GG	GG	GG	GG	GG	RR	RR	RR	GG	RR	RR	RR	RR	GG	RR	-	GG	GG	RR	RR	GG	RR	GG	GG	GG	GG
AABL01001210_15851_YM05_155798	5	GG	RR	-	-	-	-	-	-	-	-	-	-	-	-	-	-	-	-	-	-	-	-	-	-	-	-	-	-	-	-	-	-	-	-	-	-	-	-	-	-	-	-	-	-	-
AABL01001210_17681_YM05_157632	5	GG	RR	-	-	-	-	-	-	-	-	-	-	-	-	-	-	-	-	-	-	-	-	-	-	-	-	-	-	-	-	-	-	-	-	-	-	-	-	-	-	-	-	-	-	-
AABL01001210_19740_YM05_159688	5	GG	RR	GG	RR	RR	RR	RR	GG	RR	GG	RR	GG	RR	RR	GG	RR	RR	GG	GG	GG	GG	GG	GG	GG	RR	RR	RR	GG	RR	RR	RR	RR	GG	RR	GG	GG	GG	RR	RR	GG	RR	GG	GG	GG	GG
AABL01001210_20173_YM05_160125	5	GG	RR	GG	RR	RR	RR	RR	GG	RR	GG	RR	GG	RR	RR	GG	RR	RR	GG	GG	GG	GG	GG	GG	GG	RR	RR	RR	GG	RR	RR	RR	RR	GG	RR	GG	GG	GG	RR	RR	GG	RR	GG	GG	GG	GG
AABL01001210_22113_YM05_162062	5	GG	RR	-	-	-	-	-	-	-	-	-	-	-	-	-	-	-	-	-	-	-	-	-	-	-	-	-	-	-	-	-	-	-	-	-	-	-	-	-	-	-	-	-	-	-
AABL01002313_2424_YM05_164214	5	GG	RR	GG	RR	RR	RR	RR	GG	RR	GG	RR	GG	RR	RR	GG	RR	RR	GG	GG	GG	GG	GG	GG	GG	RR	RR	RR	GG	RR	RR	RR	RR	GG	RR	GG	GG	GG	RR	RR	GG	RR	GG	GG	GG	GG
AABL01002313_877_YM05_165761	5	GG	RR	GG	RR	RR	RR	RR	GG	RR	GG	RR	GG	RR	RR	GG	RR	RR	GG	GG	GG	GG	GG	GG	GG	RR	RR	RR	GG	RR	RR	RR	RR	GG	RR	GG	GG	GG	RR	RR	GG	RR	GG	GG	GG	GG
AABL01001639_309_YM05_167062	5	GG	RR	-	-	-	-	-	-	-	-	-	-	-	-	-	-	-	-	-	-	-	-	-	-	-	-	-	-	-	-	-	-	-	-	-	-	-	-	-	-	-	-	-	-	-
AABL01001639_3914_YM05_171019	5	GG	RR	GG	RR	RR	RR	RR	GG	RR	GG	RR	GG	RR	RR	GG	RR	RR	GG	GG	GG	GG	GG	GG	GG	RR	RR	RR	GG	RR	RR	RR	RR	GG	RR	GG	GG	GG	RR	RR	GG	RR	GG	GG	GG	GG
AABL01001639_4738_YM05_171841	5	GG	RR	GG	RR	RR	RR	RR	GG	RR	GG	RR	GG	RR	RR	GG	RR	RR	GG	GG	GG	GG	GG	GG	GG	RR	RR	RR	GG	RR	RR	RR	RR	GG	RR	GG	GG	GG	RR	RR	GG	RR	GG	GG	GG	GG
AABL01001639_7611_YM05_174718	5	GG	RR	GG	RR	RR	RR	RR	GG	RR	GG	RR	GG	RR	RR	GG	RR	RR	GG	GG	GG	GG	GG	GG	GG	RR	RR	RR	GG	RR	RR	RR	RR	GG	RR	GG	GG	GG	RR	RR	GG	RR	GG	GG	-	GG
AABL01000163_30003_YM05_179033	5	GG	RR	-	-	-	-	-	-	-	-	-	-	-	-	-	-	-	-	-	-	-	-	-	-	-	-	-	-	-	-	-	-	-	-	-	-	-	-	-	-	-	-	-	-	-
AABL01000163_28866_YM05_180170	5	GG	RR	GG	RR	RR	RR	RR	GG	RR	GG	RR	GG	RR	RR	GG	RR	RR	GG	GG	GG	GG	GG	GG	GG	RR	RR	RR	GG	RR	RR	RR	RR	GG	RR	GG	GG	GG	RR	RR	GG	RR	GG	GG	GG	GG
AABL01000163_27942_YM05_181091	5	GG	RR	GG	RR	RR	RR	RR	GG	RR	GG	RR	GG	RR	RR	GG	RR	RR	GG	GG	GG	GG	GG	GG	GG	RR	RR	RR	GG	RR	RR	RR	RR	GG	RR	GG	GG	GG	RR	RR	GG	RR	GG	GG	GG	GG
AABL01000163_25374_YM05_183658	5	GG	RR	GG	RR	RR	RR	RR	GG	RR	GG	RR	GG	RR	RR	GG	RR	RR	GG	GG	GG	GG	GG	GG	GG	RR	RR	RR	GG	RR	RR	RR	RR	GG	RR	GG	GG	GG	RR	RR	GG	RR	GG	GG	GG	GG
AABL01000163_23152_YM05_185886	5	GG	RR	GG	RR	RR	RR	RR	GG	RR	GG	RR	GG	RR	RR	GG	RR	RR	GG	GG	GG	GG	GG	GG	GG	RR	RR	RR	GG	RR	RR	RR	RR	GG	RR	GG	GG	GG	RR	RR	GG	RR	GG	GG	GG	GG
AABL01000163_19213_YM05_189825	5	GG	RR	GG	RR	RR	RR	RR	GG	RR	GG	RR	GG	RR	RR	GG	RR	RR	GG	GG	GG	GG	GG	GG	GG	RR	RR	RR	GG	RR	RR	RR	RR	GG	RR	GG	GG	GG	GG	RR	GG	RR	GG	GG	GG	GG
AABL01000163_17709_YM05_191325	5	GG	RR	-	-	-	-	-	-	-	-	-	-	-	-	-	-	-	-	-	-	-	-	-	-	-	-	-	-	-	-	-	-	-	-	-	-	-	-	-	-	-	-	-	-	-
AABL01000163_12220_YM05_197426	5	GG	RR	-	RR	RR	RR	RR	GG	RR	GG	RR	GG	RR	RR	GG	RR	RR	GG	GG	GG	GG	GG	GG	GG	RR	RR	RR	GG	RR	RR	RR	RR	GG	RR	GG	GG	GG	RR	RR	GG	RR	GG	GG	GG	GG
AABL01000163_10486_YM05_199160	5	GG	RR	GG	RR	RR	RR	RR	GG	RR	GG	RR	GG	RR	RR	GG	RR	RR	GG	GG	GG	-	GG	GG	GG	RR	RR	RR	GG	RR	RR	RR	RR	GG	RR	GG	GG	GG	RR	RR	GG	RR	GG	GG	GG	GG
AABL01000163_8139_YM05_201511	5	GG	RR	GG	RR	RR	RR	RR	GG	RR	GG	RR	GG	RR	RR	GG	RR	RR	GG	GG	GG	GG	GG	GG	GG	RR	RR	RR	GG	RR	RR	RR	RR	GG	RR	GG	GG	GG	RR	RR	GG	RR	GG	GG	GG	GG
AABL01000163_6489_YM05_203163	5	GG	RR	GG	RR	RR	RR	RR	GG	RR	GG	RR	GG	RR	RR	GG	RR	RR	GG	GG	GG	GG	GG	GG	GG	RR	RR	RR	GG	RR	RR	RR	RR	GG	RR	GG	GG	GG	RR	RR	GG	RR	GG	GG	GG	GG
AABL01003150_162_YM05_203163	5	GG	RR	GG	RR	RR	RR	RR	GG	RR	GG	RR	GG	RR	RR	GG	RR	RR	GG	GG	GG	GG	GG	GG	GG	RR	RR	RR	GG	RR	RR	RR	RR	GG	RR	GG	GG	GG	RR	RR	GG	RR	GG	GG	GG	GG
AABL01000163_4950_YM05_205023	5	GG	RR	GG	RR	RR	RR	RR	GG	RR	GG	RR	GG	RR	RR	GG	RR	RR	GG	GG	GG	GG	GG	GG	GG	RR	RR	RR	GG	RR	RR	RR	RR	GG	RR	GG	GG	GG	RR	RR	GG	RR	GG	GG	GG	GG
AABL01000163_3593_YM05_206380	5	GG	RR	-	-	-	-	-	-	-	-	-	-	-	-	-	-	-	-	-	-	-	-	-	-	-	-	-	-	-	-	-	-	-	-	-	-	-	-	-	-	-	-	-	-	-
AABL01000163_647_YM05_209678	5	GG	RR	GG	RR	RR	RR	RR	GG	RR	GG	RR	GG	RR	RR	GG	RR	RR	GG	GG	GG	GG	GG	GG	-	RR	RR	RR	GG	RR	RR	RR	RR	GG	RR	GG	GG	GG	RR	RR	GG	RR	GG	GG	GG	GG
AABL01001401_12799_YM05_212716	5	GG	RR	GG	RR	RR	RR	-	GG	RR	GG	RR	GG	RR	RR	GG	RR	RR	GG	GG	GG	GG	GG	GG	GG	RR	RR	RR	GG	RR	RR	RR	RR	GG	RR	GG	GG	GG	RR	RR	GG	RR	GG	GG	GG	GG
AABL01001401_9626_YM05_216120	5	GG	RR	GG	RR	RR	RR	RR	GG	RR	GG	RR	GG	RR	RR	GG	RR	RR	GG	GG	GG	GG	GG	GG	GG	RR	RR	RR	GG	RR	RR	RR	RR	GG	RR	GG	GG	GG	RR	RR	GG	RR	GG	GG	GG	GG
AABL01001401_6980_YM05_218772	5	GG	RR	GG	RR	RR	RR	GG	-	RR	GG	RR	GG	RR	RR	GG	RR	RR	GG	GG	GG	GG	GG	GG	GG	RR	RR	RR	GG	RR	RR	RR	RR	GG	RR	GG	GG	GG	RR	RR	GG	RR	GG	GG	GG	GG
AABL01001401_3148_YM05_223018	5	GG	RR	GG	RR	RR	RR	GG	GG	RR	GG	RR	GG	RR	RR	GG	RR	RR	GG	GG	GG	GG	GG	GG	GG	RR	RR	RR	GG	RR	RR	RR	RR	GG	RR	GG	GG	GG	RR	RR	GG	RR	GG	GG	GG	GG
AABL01001401_1431_YM05_224729	5	GG	RR	-	-	-	-	-	-	-	-	-	-	-	-	-	-	-	-	-	-	-	-	-	-	-	-	-	-	-	-	-	-	-	-	-	-	-	-	-	-	-	-	-	-	-
AABL01000895_1371_YM05_229503	5	GG	RR	GG	RR	RR	RR	GG	GG	RR	GG	RR	GG	RR	RR	GG	RR	RR	GG	GG	GG	GG	GG	GG	GG	RR	RR	RR	GG	RR	RR	RR	RR	GG	RR	GG	GG	GG	RR	RR	GG	RR	GG	GG	GG	GG
AABL01000895_2681_YM05_230811	5	GG	RR	GG	RR	-	RR	GG	GG	RR	GG	RR	GG	RR	RR	GG	-	RR	GG	GG	GG	GG	GG	GG	GG	RR	RR	RR	GG	RR	RR	RR	RR	GG	RR	GG	GG	GG	RR	RR	GG	RR	GG	GG	GG	GG
AABL01000895_4549_YM05_233029	5	GG	RR	GG	-	-	-	-	-	RR	GG	-	GG	RR	RR	-	-	RR	-	GG	GG	-	-	-	GG	RR	RR	-	-	-	RR	RR	RR	GG	-	GG	-	GG	RR	-	GG	RR	GG	-	GG	GG
AABL01002286_1254_YM05_234701	5	GG	RR	GG	RR	RR	RR	GG	GG	RR	GG	RR	GG	RR	RR	GG	RR	RR	GG	GG	GG	GG	GG	GG	GG	RR	RR	RR	GG	RR	RR	RR	RR	GG	RR	GG	GG	GG	-	RR	GG	RR	GG	GG	GG	GG
AABL01001543_568_YM05_238247	5	GG	RR	-	-	-	-	-	-	-	-	-	-	-	-	-	-	-	-	-	-	-	-	-	-	-	-	-	-	-	-	-	-	-	-	-	-	-	-	-	-	-	-	-	-	-
AABL01001543_3492_YM05_241232	5	GG	RR	GG	RR	RR	RR	GG	GG	RR	GG	RR	GG	RR	RR	GG	RR	RR	GG	GG	GG	-	-	GG	GG	RR	RR	RR	GG	RR	RR	RR	RR	GG	RR	GG	GG	GG	RR	RR	GG	RR	GG	GG	GG	GG
AABL01001543_4134_YM05_241873	5	GG	RR	GG	RR	RR	RR	GG	GG	RR	GG	RR	GG	RR	RR	GG	RR	RR	GG	GG	GG	GG	GG	GG	GG	RR	RR	RR	GG	RR	RR	RR	RR	GG	RR	GG	GG	GG	RR	RR	GG	RR	GG	GG	GG	GG
AABL01000615_9377_YM05_243623	5	GG	RR	-	-	-	-	-	-	-	-	-	-	-	-	-	-	-	-	-	-	-	-	-	-	-	-	-	-	-	-	-	-	-	-	-	-	-	-	-	-	-	-	-	-	-
AABL01000615_6838_YM05_246439	5	GG	RR	-	-	-	-	-	-	-	-	-	-	-	-	-	-	-	-	-	-	-	-	-	-	-	-	-	-	-	-	-	-	-	-	-	-	-	-	-	-	-	-	-	-	-
AABL01000615_4692_YM05_249390	5	GG	RR	GG	RR	RR	RR	GG	GG	RR	GG	RR	GG	RR	RR	GG	RR	RR	GG	GG	GG	GG	GG	GG	GG	RR	RR	RR	GG	RR	RR	RR	RR	GG	RR	GG	GG	GG	RR	RR	GG	RR	GG	GG	GG	GG
AABL01000615_2178_YM05_252202	5	GG	RR	GG	RR	RR	RR	GG	GG	RR	GG	RR	GG	RR	RR	GG	RR	RR	GG	GG	GG	GG	GG	GG	GG	RR	RR	RR	GG	RR	RR	RR	RR	GG	RR	GG	GG	GG	RR	RR	GG	RR	GG	GG	GG	GG
AABL01000615_1023_YM05_253356	5	GG	RR	GG	RR	-	-	GG	GG	RR	GG	RR	GG	RR	RR	GG	RR	RR	GG	GG	GG	GG	GG	GG	GG	-	-	RR	GG	RR	RR	RR	RR	GG	-	GG	GG	GG	RR	-	GG	RR	GG	GG	GG	GG
AABL01002758_560_YM05_256008	5	GG	RR	GG	RR	RR	RR	GG	GG	RR	GG	RR	GG	RR	RR	GG	RR	RR	GG	GG	GG	GG	GG	GG	GG	RR	RR	RR	GG	RR	RR	RR	RR	GG	RR	GG	GG	GG	RR	RR	GG	RR	GG	GG	GG	GG
AABL01001481_737_YM05_257350	5	GG	RR	-	-	-	-	-	-	-	-	-	-	-	-	-	-	-	-	-	-	-	-	-	-	-	-	-	-	-	-	-	-	-	-	-	-	-	-	-	-	-	-	-	-	-
AABL01001481_4207_YM05_260817	5	GG	RR	GG	RR	RR	RR	GG	GG	RR	GG	RR	GG	RR	RR	GG	RR	RR	GG	GG	GG	GG	GG	GG	GG	RR	RR	RR	GG	RR	RR	RR	RR	GG	RR	GG	GG	GG	RR	RR	GG	RR	GG	GG	GG	GG
AABL01001481_6547_YM05_263158	5	GG	RR	GG	RR	RR	RR	GG	GG	RR	GG	RR	GG	RR	RR	GG	RR	RR	GG	GG	GG	GG	GG	GG	GG	RR	RR	RR	GG	RR	RR	RR	RR	GG	RR	GG	GG	GG	RR	RR	GG	RR	GG	GG	GG	GG
AABL01001481_8842_YM05_265452	5	GG	RR	GG	RR	RR	RR	GG	GG	RR	GG	RR	GG	RR	RR	GG	RR	RR	GG	GG	GG	GG	GG	GG	GG	RR	RR	RR	GG	RR	RR	RR	RR	GG	RR	GG	GG	GG	RR	RR	GG	RR	GG	GG	GG	GG
AABL01001481_10587_YM05_267177	5	GG	RR	GG	RR	RR	RR	GG	GG	RR	GG	RR	GG	RR	RR	GG	RR	RR	GG	GG	GG	GG	GG	GG	GG	RR	RR	RR	GG	RR	RR	RR	RR	GG	RR	GG	GG	GG	RR	RR	GG	RR	GG	GG	GG	GG
AABL01001481_13530_YM05_270188	5	GG	RR	-	-	-	-	-	-	-	-	-	-	-	-	-	-	-	-	-	-	-	-	-	-	-	-	-	-	-	-	-	-	-	-	-	-	-	-	-	-	-	-	-	-	-
AABL01001481_15333_YM05_271986	5	GG	RR	GG	RR	RR	RR	GG	GG	RR	GG	RR	GG	RR	RR	GG	RR	RR	GG	GG	GG	GG	GG	GG	GG	RR	RR	RR	GG	RR	RR	RR	RR	GG	RR	GG	GG	GG	RR	RR	GG	RR	GG	GG	GG	GG
AABL01001481_16675_YM05_273330	5	GG	RR	GG	RR	RR	RR	GG	GG	RR	GG	RR	GG	RR	RR	GG	RR	RR	GG	GG	GG	GG	GG	GG	GG	RR	RR	RR	GG	RR	RR	RR	RR	GG	RR	GG	GG	GG	RR	RR	GG	RR	GG	GG	GG	GG
AABL01001225_6050_YM05_275639	5	GG	RR	GG	RR	RR	RR	GG	GG	RR	GG	RR	GG	RR	RR	GG	RR	RR	GG	GG	GG	GG	GG	GG	GG	RR	RR	RR	GG	RR	RR	RR	RR	GG	RR	GG	GG	GG	RR	RR	GG	RR	GG	GG	GG	GG
AABL01001225_2817_YM05_278872	5	GG	RR	GG	RR	RR	RR	GG	GG	RR	GG	RR	GG	RR	RR	GG	RR	RR	GG	GG	GG	GG	GG	GG	GG	RR	RR	RR	GG	RR	RR	RR	RR	GG	RR	GG	GG	GG	RR	RR	GG	RR	GG	GG	GG	GG
AABL01001225_1288_YM05_280399	5	GG	RR	-	-	-	-	-	-	-	-	-	-	-	-	-	-	-	-	-	-	-	-	-	-	-	-	-	-	-	-	-	-	-	-	-	-	-	-	-	-	-	-	-	-	-
AABL01000548_9707_YM05_282718	5	GG	RR	GG	RR	RR	RR	GG	GG	RR	GG	RR	GG	RR	RR	GG	RR	RR	GG	GG	GG	GG	GG	GG	GG	RR	RR	RR	GG	RR	RR	RR	RR	GG	RR	GG	GG	GG	RR	RR	GG	RR	GG	GG	GG	GG
AABL01000548_6807_YM05_285621	5	GG	RR	GG	RR	RR	RR	GG	GG	RR	GG	RR	GG	RR	RR	GG	RR	RR	GG	GG	GG	GG	GG	GG	GG	RR	RR	RR	GG	RR	RR	RR	RR	-	RR	GG	GG	GG	RR	RR	GG	RR	GG	GG	GG	GG
AABL01000548_5644_YM05_286785	5	GG	RR	-	-	-	-	-	-	-	-	-	-	-	-	-	-	-	-	-	-	-	-	-	-	-	-	-	-	-	-	-	-	-	-	-	-	-	-	-	-	-	-	-	-	-
AABL01000548_3920_YM05_288507	5	GG	RR	-	-	-	-	-	-	-	-	-	-	-	-	-	-	-	-	-	-	-	-	-	-	-	-	-	-	-	-	-	-	-	-	-	-	-	-	-	-	-	-	-	-	-
AABL01001485_728_YM05_293613	5	GG	RR	GG	RR	RR	RR	GG	GG	RR	GG	RR	GG	RR	RR	GG	RR	RR	GG	GG	GG	GG	GG	GG	GG	RR	RR	RR	GG	RR	RR	RR	RR	GG	-	GG	GG	GG	RR	-	-	RR	GG	GG	GG	GG
AABL01001485_2873_YM05_295763	5	GG	RR	GG	RR	RR	RR	GG	GG	RR	GG	RR	GG	RR	RR	GG	RR	RR	GG	GG	GG	GG	GG	GG	GG	RR	RR	RR	GG	RR	RR	RR	RR	GG	RR	GG	GG	GG	RR	RR	GG	RR	GG	GG	GG	GG
AABL01001485_4894_YM05_297785	5	GG	RR	-	-	-	-	-	-	-	-	-	-	-	-	-	-	-	-	-	-	-	-	-	-	-	-	-	-	-	-	-	-	-	-	-	-	-	-	-	-	-	-	-	-	-
AABL01001579_2624_YM05_299911	5	GG	RR	RR	RR	RR	RR	GG	RR	RR	GG	RR	GG	RR	RR	-	RR	RR	GG	-	GG	RR	GG	-	RR	RR	RR	RR	GG	RR	RR	RR	RR	GG	RR	GG	-	GG	RR	RR	GG	RR	-	-	RR	GG
AABL01001579_792_YM05_301748	5	GG	RR	GG	RR	RR	RR	GG	GG	RR	GG	RR	GG	RR	RR	GG	RR	RR	GG	GG	GG	GG	GG	GG	GG	RR	RR	RR	GG	RR	RR	RR	RR	GG	RR	GG	GG	GG	RR	RR	GG	RR	GG	GG	GG	GG
AABL01002832_1145_YM05_306993	5	GG	RR	-	-	-	-	-	-	-	-	-	-	-	-	-	-	-	-	-	-	-	-	-	-	-	-	-	-	-	-	-	-	-	-	-	-	-	-	-	-	-	-	-	-	-
AABL01002832_2208_YM05_308055	5	GG	RR	GG	RR	RR	RR	GG	GG	RR	GG	RR	GG	RR	RR	GG	RR	RR	GG	GG	GG	GG	GG	GG	GG	RR	RR	RR	GG	RR	RR	RR	RR	GG	RR	GG	GG	GG	RR	RR	GG	RR	GG	GG	GG	GG
AABL01000448_2962_YM05_316357	5	GG	RR	GG	RR	RR	RR	GG	GG	RR	GG	RR	GG	RR	RR	GG	RR	RR	GG	GG	GG	GG	GG	GG	GG	RR	-	RR	GG	RR	RR	RR	RR	GG	RR	GG	GG	GG	RR	RR	GG	RR	GG	GG	GG	GG
AABL01000448_5279_YM05_318672	5	GG	RR	GG	RR	RR	RR	GG	GG	RR	GG	RR	GG	RR	RR	GG	RR	RR	GG	GG	GG	GG	GG	GG	GG	RR	-	RR	GG	RR	RR	RR	RR	GG	-	GG	GG	GG	RR	RR	GG	RR	GG	GG	GG	GG
AABL01000448_6521_YM05_319913	5	GG	RR	GG	RR	RR	RR	GG	GG	RR	GG	RR	GG	RR	RR	GG	RR	RR	GG	GG	GG	GG	GG	GG	GG	RR	RR	RR	GG	RR	RR	RR	RR	GG	RR	GG	GG	GG	RR	RR	GG	RR	GG	GG	GG	GG
AABL01000448_9263_YM05_322654	5	GG	RR	GG	RR	RR	RR	GG	GG	RR	GG	RR	GG	RR	RR	GG	RR	RR	GG	GG	GG	GG	GG	GG	GG	RR	RR	RR	GG	RR	RR	RR	RR	GG	RR	GG	GG	GG	RR	RR	GG	RR	GG	GG	GG	GG
AABL01000448_10545_YM05_323940	5	GG	RR	GG	RR	RR	RR	GG	GG	RR	GG	RR	GG	RR	RR	GG	RR	RR	GG	GG	GG	GG	GG	GG	GG	RR	RR	RR	GG	RR	RR	RR	RR	GG	RR	GG	GG	GG	RR	RR	GG	RR	GG	GG	GG	GG
AABL01000448_14418_YM05_327810	5	GG	RR	GG	RR	RR	RR	GG	GG	RR	GG	RR	GG	RR	RR	GG	RR	RR	GG	GG	GG	GG	GG	GG	GG	RR	RR	RR	GG	RR	RR	RR	RR	GG	RR	GG	GG	GG	RR	RR	GG	RR	GG	GG	GG	GG
AABL01000448_17146_YM05_330537	5	GG	RR	-	-	-	-	-	-	-	-	-	-	-	-	-	-	-	-	-	-	-	-	-	-	-	-	-	-	-	-	-	-	-	-	-	-	-	-	-	-	-	-	-	-	-
AABL01000448_19186_YM05_332580	5	GG	RR	GG	RR	RR	RR	GG	GG	RR	GG	RR	GG	RR	RR	GG	RR	RR	GG	GG	GG	GG	GG	GG	GG	RR	RR	RR	GG	RR	RR	RR	RR	GG	RR	GG	GG	GG	RR	RR	GG	RR	GG	GG	GG	GG
AABL01000448_21986_YM05_335376	5	GG	RR	GG	RR	RR	RR	GG	GG	RR	GG	RR	GG	RR	RR	GG	RR	RR	GG	GG	GG	GG	GG	GG	GG	RR	RR	RR	GG	RR	RR	RR	RR	GG	RR	GG	GG	GG	RR	RR	GG	RR	GG	GG	GG	GG
AABL01000448_22013_YM05_335404	5	GG	RR	GG	RR	GG	-	GG	GG	RR	GG	RR	GG	RR	RR	-	RR	RR	GG	GG	GG	GG	GG	GG	GG	RR	-	RR	GG	RR	RR	RR	RR	GG	-	GG	GG	GG	RR	RR	GG	RR	GG	GG	GG	GG
AABL01001010_11923_YM05_336470	5	GG	RR	GG	RR	RR	RR	GG	GG	RR	GG	RR	GG	RR	RR	GG	RR	RR	GG	GG	GG	GG	GG	GG	GG	RR	RR	RR	GG	RR	RR	RR	RR	GG	RR	GG	GG	GG	RR	RR	GG	RR	GG	GG	GG	GG
AABL01001010_8875_YM05_339518	5	GG	RR	GG	RR	RR	RR	GG	GG	RR	GG	RR	GG	RR	RR	GG	RR	RR	GG	GG	GG	GG	GG	GG	GG	RR	RR	RR	GG	RR	RR	RR	RR	GG	RR	GG	GG	GG	RR	RR	GG	RR	GG	GG	GG	GG
AABL01001010_7849_YM05_340545	5	GG	RR	GG	RR	RR	RR	GG	GG	RR	GG	RR	GG	RR	RR	GG	RR	RR	GG	GG	GG	GG	GG	GG	GG	RR	RR	RR	-	RR	RR	RR	RR	GG	RR	GG	GG	GG	RR	RR	GG	RR	GG	GG	-	GG
AABL01001010_4936_YM05_343455	5	GG	RR	GG	RR	RR	RR	GG	GG	RR	GG	RR	GG	RR	RR	GG	RR	RR	GG	GG	GG	GG	GG	GG	GG	RR	RR	RR	GG	RR	RR	RR	RR	RR	RR	GG	GG	GG	RR	RR	GG	RR	GG	GG	GG	GG
AABL01001010_3349_YM05_345045	5	GG	RR	GG	RR	RR	RR	GG	GG	RR	GG	RR	GG	RR	RR	GG	RR	RR	GG	GG	GG	GG	GG	GG	GG	RR	RR	RR	GG	RR	RR	RR	RR	RR	RR	GG	GG	GG	RR	RR	GG	RR	GG	GG	GG	GG
AABL01001010_691_YM05_347703	5	GG	RR	GG	RR	RR	RR	GG	GG	RR	GG	RR	GG	RR	RR	GG	RR	RR	GG	GG	GG	GG	GG	GG	GG	RR	RR	RR	GG	RR	RR	RR	RR	RR	RR	GG	GG	GG	RR	RR	GG	RR	GG	GG	GG	GG
AABL01000403_137_YM05_348490	5	GG	RR	GG	RR	RR	RR	GG	GG	RR	GG	RR	GG	RR	RR	GG	RR	RR	GG	GG	GG	GG	GG	GG	GG	RR	RR	RR	GG	RR	RR	RR	RR	RR	RR	GG	GG	GG	RR	RR	GG	RR	GG	GG	GG	GG
AABL01000403_2026_YM05_350380	5	GG	RR	-	-	-	-	-	-	-	-	-	-	-	-	-	-	-	-	-	-	-	-	-	-	-	-	-	-	-	-	-	-	-	-	-	-	-	-	-	-	-	-	-	-	-
AABL01000403_5610_YM05_353964	5	GG	RR	GG	RR	RR	RR	-	GG	RR	GG	RR	GG	RR	RR	GG	RR	RR	GG	GG	GG	GG	GG	GG	GG	RR	-	RR	GG	RR	RR	RR	RR	RR	RR	GG	GG	GG	RR	RR	GG	RR	GG	GG	GG	GG
AABL01000403_7610_YM05_355965	5	GG	RR	GG	RR	RR	RR	GG	GG	RR	GG	RR	GG	RR	RR	GG	RR	RR	GG	GG	GG	GG	GG	GG	GG	RR	RR	RR	GG	RR	RR	RR	RR	RR	RR	GG	GG	GG	RR	RR	GG	RR	GG	GG	GG	GG
AABL01000403_9928_YM05_358285	5	GG	RR	GG	RR	RR	RR	GG	GG	RR	GG	RR	GG	RR	RR	GG	RR	RR	GG	GG	GG	GG	GG	GG	GG	RR	RR	RR	GG	RR	RR	RR	RR	RR	RR	GG	GG	GG	RR	RR	GG	RR	GG	GG	GG	GG
AABL01000403_10304_YM05_358658	5	GG	RR	-	-	-	-	-	-	-	-	-	-	-	-	-	-	-	-	-	-	-	-	-	-	-	-	-	-	-	-	-	-	-	-	-	-	-	-	-	-	-	-	-	-	-
AABL01002191_2099_YM05_359820	5	GG	RR	GG	RR	RR	RR	GG	GG	RR	GG	RR	GG	RR	RR	GG	RR	RR	GG	GG	GG	GG	GG	GG	GG	RR	RR	RR	GG	RR	RR	RR	RR	RR	RR	GG	GG	GG	RR	RR	GG	RR	GG	GG	GG	GG
AABL01002191_180_YM05_362464	5	GG	RR	GG	RR	RR	RR	GG	GG	RR	GG	RR	GG	RR	RR	GG	RR	RR	GG	GG	GG	RR	-	GG	GG	RR	RR	RR	GG	RR	RR	RR	RR	RR	RR	RR	GG	GG	RR	RR	GG	RR	-	GG	GG	GG
AABL01000629_662_YM05_363117	5	GG	RR	GG	RR	RR	RR	GG	GG	RR	GG	RR	GG	RR	RR	GG	RR	RR	GG	GG	GG	GG	GG	GG	GG	RR	RR	RR	GG	RR	RR	RR	RR	RR	RR	GG	GG	GG	RR	RR	GG	RR	GG	GG	GG	GG
AABL01000629_2846_YM05_365295	5	GG	RR	GG	RR	RR	RR	GG	GG	RR	GG	RR	GG	RR	RR	GG	RR	RR	GG	GG	GG	-	-	GG	GG	RR	RR	RR	GG	RR	RR	RR	RR	RR	RR	GG	GG	GG	RR	RR	GG	RR	GG	GG	GG	GG
AABL01000629_5702_YM05_368151	5	GG	RR	-	-	-	-	-	-	-	-	-	-	-	-	-	-	-	-	-	-	-	-	-	-	-	-	-	-	-	-	-	-	-	-	-	-	-	-	-	-	-	-	-	-	-
AABL01000629_7062_YM05_369515	5	GG	RR	-	-	-	-	-	-	-	-	-	-	-	-	-	-	-	-	-	-	-	-	-	-	-	-	-	-	-	-	-	-	-	-	-	-	-	-	-	-	-	-	-	-	-
AABL01000629_8003_YM05_370458	5	GG	RR	GG	RR	RR	RR	GG	GG	RR	GG	RR	GG	RR	RR	GG	RR	RR	GG	GG	GG	GG	GG	GG	GG	RR	RR	GG	GG	RR	RR	RR	RR	RR	RR	GG	GG	GG	RR	RR	GG	RR	GG	GG	GG	GG
AABL01000629_11957_YM05_374470	5	GG	RR	GG	RR	RR	RR	GG	GG	RR	GG	RR	GG	RR	RR	GG	RR	RR	GG	GG	GG	GG	GG	GG	GG	RR	RR	GG	GG	RR	RR	RR	RR	RR	RR	GG	GG	GG	RR	RR	GG	RR	GG	GG	GG	GG
AABL01000629_12866_YM05_375377	5	GG	RR	GG	RR	RR	RR	GG	GG	RR	GG	RR	GG	RR	RR	GG	RR	RR	GG	GG	GG	GG	GG	GG	GG	RR	RR	GG	GG	RR	RR	RR	RR	RR	RR	GG	GG	GG	RR	RR	GG	RR	GG	GG	GG	GG
AABL01003189_658_YM05_375377	5	GG	RR	GG	RR	RR	RR	GG	GG	RR	GG	RR	GG	RR	RR	GG	RR	RR	GG	GG	GG	GG	GG	GG	GG	RR	RR	GG	GG	RR	RR	RR	RR	RR	RR	GG	GG	GG	RR	RR	GG	RR	GG	GG	GG	GG
AABL01000629_14804_YM05_377315	5	GG	RR	-	-	-	-	-	-	-	-	-	-	-	-	-	-	-	-	-	-	-	-	-	-	-	-	-	-	-	-	-	-	-	-	-	-	-	-	-	-	-	-	-	-	-
AABL01003731_552_YM05_378749	5	GG	RR	-	-	-	-	-	-	-	-	-	-	-	-	-	-	-	-	-	-	-	-	-	-	-	-	-	-	-	-	-	-	-	-	-	-	-	-	-	-	-	-	-	-	-
AABL01004221_1061_YM05_380423	5	GG	RR	GG	RR	RR	RR	GG	GG	RR	GG	RR	GG	RR	RR	GG	RR	RR	GG	GG	GG	GG	GG	-	GG	RR	RR	GG	GG	RR	RR	RR	RR	RR	RR	GG	GG	GG	RR	RR	GG	RR	GG	GG	GG	GG
AABL01000390_8079_YM05_383553	5	GG	RR	GG	RR	-	RR	GG	GG	RR	GG	RR	GG	RR	RR	GG	RR	RR	GG	GG	GG	GG	GG	GG	GG	RR	RR	GG	GG	RR	RR	RR	RR	RR	RR	GG	GG	GG	RR	RR	GG	RR	GG	GG	GG	GG
AABL01000390_7006_YM05_384628	5	GG	RR	GG	RR	RR	RR	GG	GG	RR	GG	RR	GG	RR	RR	GG	RR	RR	GG	GG	GG	GG	GG	GG	GG	RR	RR	GG	GG	RR	RR	RR	RR	RR	RR	GG	GG	GG	RR	RR	GG	RR	GG	GG	GG	GG
AABL01000390_5088_YM05_386498	5	GG	RR	-	-	-	-	-	-	-	-	-	-	-	-	-	-	-	-	-	-	-	-	-	-	-	-	-	-	-	-	-	-	-	-	-	-	-	-	-	-	-	-	-	-	-
AABL01000390_1077_YM05_390470	5	GG	RR	GG	RR	RR	RR	GG	GG	RR	GG	RR	GG	RR	RR	GG	RR	RR	GG	GG	GG	GG	GG	GG	GG	RR	RR	GG	GG	RR	RR	RR	RR	RR	RR	GG	GG	GG	RR	RR	GG	RR	GG	GG	GG	GG
AABL01003187_634_YM05_391669	5	GG	RR	GG	RR	RR	RR	GG	GG	RR	GG	RR	GG	RR	RR	GG	RR	RR	GG	GG	GG	-	GG	GG	GG	RR	RR	GG	GG	RR	RR	RR	RR	RR	RR	GG	GG	GG	RR	RR	GG	RR	GG	GG	GG	GG
AABL01001558_2786_YM05_395750	5	GG	RR	GG	RR	RR	RR	GG	GG	RR	GG	RR	GG	RR	RR	GG	RR	RR	GG	GG	GG	GG	GG	GG	GG	RR	RR	GG	GG	RR	RR	RR	RR	RR	RR	GG	GG	GG	RR	RR	GG	RR	GG	GG	GG	GG
AABL01001558_5222_YM05_398188	5	GG	RR	-	-	-	-	-	-	-	-	-	-	-	-	-	-	-	-	-	-	-	-	-	-	-	-	-	-	-	-	-	-	-	-	-	-	-	-	-	-	-	-	-	-	-
AABL01001558_7979_YM05_401243	5	GG	RR	GG	RR	RR	RR	GG	GG	RR	GG	RR	GG	RR	RR	GG	RR	RR	GG	GG	GG	GG	GG	GG	GG	RR	RR	GG	GG	RR	RR	RR	RR	RR	RR	GG	GG	GG	RR	RR	GG	RR	GG	GG	GG	GG
AABL01001558_8308_YM05_401568	5	GG	RR	GG	RR	RR	RR	GG	GG	RR	GG	RR	GG	RR	RR	GG	RR	RR	GG	GG	GG	GG	GG	GG	GG	RR	RR	GG	GG	RR	RR	RR	RR	RR	RR	-	GG	GG	RR	RR	GG	RR	-	GG	GG	GG
AABL01001896_12230_YM05_402909	5	GG	RR	GG	RR	RR	RR	GG	GG	RR	GG	RR	GG	RR	RR	GG	RR	RR	GG	GG	GG	GG	GG	GG	GG	RR	RR	GG	GG	RR	RR	RR	RR	RR	RR	GG	GG	GG	RR	RR	GG	RR	GG	GG	GG	GG
AABL01001896_11094_YM05_404042	5	GG	RR	-	-	-	-	-	-	-	-	-	-	-	-	-	-	-	-	-	-	-	-	-	-	-	-	-	-	-	-	-	-	-	-	-	-	-	-	-	-	-	-	-	-	-
AABL01001896_7174_YM05_407933	5	GG	RR	GG	RR	RR	RR	GG	GG	RR	GG	RR	GG	RR	RR	GG	RR	RR	GG	GG	GG	GG	GG	GG	GG	RR	RR	GG	GG	RR	RR	RR	RR	RR	RR	GG	GG	GG	RR	RR	GG	RR	GG	GG	GG	GG
AABL01001896_4759_YM05_410352	5	GG	RR	-	-	-	-	-	-	-	-	-	-	-	-	-	-	-	-	-	-	-	-	-	-	-	-	-	-	-	-	-	-	-	-	-	-	-	-	-	-	-	-	-	-	-
AABL01001896_3489_YM05_411976	5	GG	RR	GG	RR	RR	RR	GG	GG	RR	GG	RR	GG	RR	RR	GG	RR	RR	GG	GG	GG	GG	GG	GG	GG	RR	RR	GG	GG	RR	RR	RR	RR	RR	RR	GG	GG	GG	RR	RR	GG	RR	GG	GG	GG	GG
AABL01001896_327_YM05_415196	5	GG	RR	-	-	-	-	-	-	-	-	-	-	-	-	-	-	-	-	-	-	-	-	-	-	-	-	-	-	-	-	-	-	-	-	-	-	-	-	-	-	-	-	-	-	-
AABL01000030_6805_YM05_417214	5	GG	RR	GG	RR	RR	RR	GG	GG	RR	GG	RR	GG	RR	RR	GG	RR	RR	GG	GG	GG	GG	GG	GG	GG	RR	RR	GG	GG	RR	RR	RR	RR	RR	RR	GG	GG	GG	RR	RR	GG	RR	GG	GG	GG	GG
AABL01000030_5094_YM05_418924	5	GG	RR	-	-	-	-	-	-	-	-	-	-	-	-	-	-	-	-	-	-	-	-	-	-	-	-	-	-	-	-	-	-	-	-	-	-	-	-	-	-	-	-	-	-	-
AABL01000030_3362_YM05_420655	5	GG	RR	-	RR	RR	RR	GG	GG	RR	GG	RR	GG	RR	RR	GG	RR	RR	GG	GG	GG	GG	GG	GG	GG	RR	RR	GG	GG	RR	RR	RR	GG	RR	RR	GG	GG	GG	RR	RR	GG	RR	GG	GG	GG	GG
AABL01000030_1557_YM05_422460	5	GG	RR	GG	RR	RR	RR	GG	GG	RR	GG	RR	GG	RR	RR	GG	RR	RR	GG	GG	GG	GG	GG	GG	GG	RR	RR	GG	GG	RR	RR	RR	GG	RR	RR	GG	GG	GG	RR	RR	GG	RR	GG	GG	GG	GG
AABL01002499_2395_YM05_424851	5	GG	RR	GG	RR	RR	RR	GG	GG	RR	GG	RR	GG	RR	RR	GG	RR	RR	GG	GG	GG	GG	GG	GG	GG	RR	RR	GG	GG	RR	RR	RR	GG	RR	RR	GG	GG	GG	RR	RR	GG	RR	GG	GG	GG	GG
AABL01002499_1291_YM05_425955	5	GG	RR	GG	RR	RR	RR	GG	GG	RR	GG	RR	GG	RR	RR	GG	RR	RR	GG	GG	GG	GG	GG	GG	GG	RR	RR	GG	GG	RR	RR	RR	GG	RR	RR	GG	GG	GG	RR	RR	GG	RR	GG	GG	GG	GG
AABL01002037_2286_YM05_429445	5	GG	RR	GG	RR	RR	RR	GG	GG	RR	GG	RR	GG	RR	RR	GG	RR	RR	GG	GG	GG	-	GG	GG	GG	RR	RR	GG	GG	RR	RR	RR	GG	RR	RR	GG	GG	GG	RR	RR	GG	RR	GG	GG	GG	GG
AABL01002037_1475_YM05_430256	5	GG	RR	GG	RR	RR	RR	GG	-	RR	GG	RR	GG	RR	RR	GG	RR	RR	GG	GG	GG	GG	GG	GG	GG	RR	RR	GG	GG	RR	RR	RR	GG	RR	RR	GG	GG	GG	RR	RR	GG	RR	GG	GG	GG	GG
AABL01003629_431_YM05_432643	5	GG	RR	GG	RR	RR	RR	GG	GG	RR	GG	RR	GG	RR	RR	GG	RR	RR	GG	GG	GG	GG	GG	GG	GG	RR	RR	GG	GG	RR	RR	RR	GG	RR	RR	GG	GG	GG	RR	RR	GG	RR	GG	GG	GG	GG
AABL01001727_2527_YM05_433775	5	GG	RR	GG	RR	RR	RR	GG	GG	RR	GG	RR	GG	RR	RR	GG	RR	RR	GG	GG	GG	GG	GG	GG	GG	RR	RR	GG	GG	RR	RR	RR	GG	RR	RR	GG	GG	GG	RR	RR	GG	RR	GG	GG	GG	GG
AABL01001727_1744_YM05_434564	5	GG	RR	GG	RR	RR	RR	GG	GG	RR	GG	RR	GG	RR	RR	GG	RR	RR	GG	GG	GG	GG	GG	GG	GG	RR	RR	GG	GG	RR	RR	RR	GG	RR	-	GG	GG	GG	RR	RR	GG	RR	GG	GG	GG	GG
AABL01000971_1026_YM05_437252	5	GG	RR	-	-	-	-	-	-	-	-	-	-	-	-	-	-	-	-	-	-	-	-	-	-	-	-	-	-	-	-	-	-	-	-	-	-	-	-	-	-	-	-	-	-	-
AABL01000971_2170_YM05_438398	5	GG	RR	GG	RR	RR	RR	GG	GG	RR	GG	RR	GG	RR	RR	GG	RR	RR	GG	GG	GG	GG	GG	GG	GG	RR	RR	GG	GG	RR	RR	RR	GG	RR	RR	GG	GG	GG	RR	RR	GG	RR	GG	GG	GG	GG
AABL01000971_5561_YM05_441790	5	GG	RR	-	-	-	-	-	-	-	-	-	-	-	-	-	-	-	-	-	-	-	-	-	-	-	-	-	-	-	-	-	-	-	-	-	-	-	-	-	-	-	-	-	-	-
AABL01000971_6886_YM05_443115	5	GG	RR	GG	RR	RR	RR	GG	GG	RR	GG	RR	GG	RR	RR	GG	RR	RR	GG	GG	GG	GG	GG	GG	GG	RR	RR	GG	GG	RR	RR	RR	GG	RR	RR	GG	GG	GG	RR	RR	GG	RR	GG	GG	GG	GG
AABL01002641_2063_YM05_443617	5	GG	RR	GG	RR	RR	RR	GG	GG	RR	GG	RR	GG	RR	RR	GG	RR	RR	GG	GG	GG	GG	GG	GG	GG	RR	RR	GG	GG	RR	RR	RR	GG	RR	RR	GG	GG	GG	RR	RR	GG	RR	GG	GG	GG	GG
AABL01002641_981_YM05_444699	5	GG	RR	GG	RR	RR	RR	GG	-	RR	GG	RR	GG	RR	RR	-	RR	RR	GG	GG	GG	GG	-	GG	GG	RR	RR	GG	GG	RR	RR	RR	GG	RR	RR	-	GG	GG	RR	RR	GG	RR	GG	GG	GG	GG
AABL01001884_1417_YM05_447034	5	GG	RR	GG	RR	RR	RR	GG	GG	RR	GG	RR	GG	RR	RR	GG	RR	RR	-	GG	GG	GG	GG	GG	GG	RR	RR	GG	GG	RR	RR	RR	GG	RR	RR	GG	GG	GG	RR	RR	GG	RR	GG	GG	GG	GG
AABL01001884_3665_YM05_449285	5	GG	RR	-	-	-	-	-	-	-	-	-	-	-	-	-	-	-	-	-	-	-	-	-	-	-	-	-	-	-	-	-	-	-	-	-	-	-	-	-	-	-	-	-	-	-
AABL01001884_4009_YM05_449623	5	GG	RR	GG	RR	RR	RR	GG	GG	RR	GG	RR	GG	RR	RR	GG	RR	RR	GG	GG	GG	GG	GG	GG	GG	RR	RR	GG	GG	RR	RR	RR	GG	RR	RR	GG	GG	GG	RR	RR	GG	RR	GG	GG	GG	GG
AABL01001128_12604_YM05_451476	5	GG	RR	-	-	-	-	-	-	-	-	-	-	-	-	-	-	-	-	-	-	-	-	-	-	-	-	-	-	-	-	-	-	-	-	-	-	-	-	-	-	-	-	-	-	-
AABL01001128_10551_YM05_453874	5	GG	RR	GG	RR	RR	RR	GG	GG	RR	GG	RR	GG	RR	RR	GG	RR	RR	GG	GG	GG	-	GG	GG	GG	RR	RR	GG	GG	RR	RR	RR	GG	RR	RR	GG	GG	GG	RR	RR	GG	RR	GG	GG	GG	GG
AABL01001128_9655_YM05_454772	5	GG	RR	GG	RR	RR	RR	GG	GG	RR	GG	RR	GG	RR	RR	GG	RR	RR	GG	GG	GG	GG	GG	GG	GG	RR	RR	GG	GG	RR	RR	RR	GG	RR	RR	GG	GG	GG	RR	RR	GG	RR	GG	GG	GG	GG
AABL01001128_6227_YM05_458529	5	GG	RR	GG	RR	RR	RR	GG	GG	RR	GG	RR	GG	RR	RR	GG	RR	RR	GG	GG	GG	GG	GG	GG	GG	RR	RR	GG	GG	RR	RR	RR	GG	RR	RR	GG	GG	GG	RR	RR	GG	RR	GG	GG	GG	GG
AABL01001128_5382_YM05_459374	5	GG	RR	GG	RR	RR	RR	GG	GG	RR	GG	RR	GG	RR	RR	GG	RR	RR	GG	GG	GG	GG	GG	GG	GG	RR	RR	GG	GG	RR	RR	RR	GG	RR	RR	GG	GG	GG	RR	RR	GG	RR	GG	GG	GG	GG
AABL01001128_3696_YM05_461064	5	GG	RR	-	-	-	-	GG	GG	-	GG	-	GG	-	-	GG	-	-	-	-	GG	GG	GG	GG	GG	-	-	GG	GG	-	-	-	GG	-	-	GG	GG	GG	-	-	GG	-	GG	GG	-	GG
AABL01001128_628_YM05_464188	5	GG	RR	GG	RR	RR	RR	GG	GG	RR	GG	RR	GG	RR	RR	GG	RR	RR	GG	GG	GG	-	GG	GG	GG	RR	RR	GG	GG	RR	RR	RR	GG	RR	RR	GG	GG	GG	RR	RR	GG	RR	GG	GG	GG	GG
AABL01002315_1580_YM05_466978	5	GG	RR	GG	RR	RR	RR	GG	GG	RR	GG	RR	GG	RR	RR	GG	RR	RR	GG	GG	GG	GG	GG	GG	GG	RR	RR	GG	GG	RR	RR	RR	GG	RR	RR	GG	GG	GG	RR	RR	GG	RR	GG	GG	GG	GG
AABL01002315_2951_YM05_468350	5	GG	RR	GG	RR	RR	RR	GG	GG	RR	GG	RR	GG	RR	RR	GG	RR	RR	GG	GG	GG	GG	GG	GG	GG	RR	RR	GG	GG	RR	RR	RR	GG	RR	RR	GG	GG	GG	RR	RR	GG	RR	GG	GG	GG	GG
AABL01002767_342_YM05_471552	5	GG	RR	GG	RR	RR	RR	GG	GG	RR	GG	RR	GG	RR	RR	GG	RR	RR	GG	GG	GG	GG	GG	GG	GG	RR	RR	GG	GG	RR	RR	RR	GG	RR	RR	GG	GG	GG	RR	RR	GG	RR	GG	GG	GG	GG
AABL01002767_2064_YM05_473274	5	GG	RR	-	RR	RR	RR	-	GG	RR	-	RR	-	RR	RR	-	RR	RR	GG	GG	GG	-	-	GG	GG	RR	RR	GG	GG	RR	RR	RR	GG	RR	RR	GG	GG	GG	RR	RR	GG	RR	-	GG	GG	GG
AABL01004039_815_YM05_474305	5	GG	RR	GG	RR	RR	RR	GG	-	RR	GG	RR	GG	RR	RR	GG	RR	RR	GG	GG	GG	GG	GG	GG	GG	RR	RR	GG	GG	RR	RR	RR	GG	RR	RR	GG	GG	GG	RR	RR	GG	RR	GG	GG	GG	GG
AABL01000542_4829_YM05_477922	5	GG	RR	-	-	-	-	-	-	-	-	-	-	-	-	-	-	-	-	-	-	-	-	-	-	-	-	-	-	-	-	-	-	-	-	-	-	-	-	-	-	-	-	-	-	-
AABL01000542_3388_YM05_479369	5	GG	RR	GG	RR	-	RR	GG	GG	RR	GG	RR	GG	RR	RR	GG	RR	RR	GG	GG	GG	GG	GG	GG	GG	RR	RR	GG	GG	RR	RR	RR	GG	RR	RR	-	GG	GG	RR	RR	GG	RR	GG	GG	GG	GG
AABL01003236_537_YM05_483587	5	GG	RR	-	RR	RR	RR	GG	GG	RR	GG	RR	GG	RR	RR	GG	RR	RR	GG	GG	GG	GG	GG	GG	GG	RR	RR	GG	GG	RR	RR	RR	GG	RR	RR	GG	GG	GG	RR	RR	GG	RR	GG	GG	-	GG
AABL01002012_1718_YM05_485763	5	GG	RR	GG	RR	RR	RR	GG	GG	RR	GG	RR	GG	RR	RR	GG	RR	RR	GG	GG	GG	GG	GG	GG	GG	RR	RR	GG	GG	RR	RR	RR	GG	RR	RR	GG	GG	GG	RR	RR	GG	RR	GG	GG	GG	GG
AABL01002012_3057_YM05_487103	5	GG	RR	GG	RR	RR	RR	GG	GG	RR	GG	RR	GG	RR	RR	GG	RR	RR	GG	GG	GG	GG	GG	GG	GG	RR	RR	GG	GG	RR	RR	RR	GG	RR	RR	GG	GG	GG	RR	RR	GG	RR	GG	GG	GG	GG
AABL01002012_4531_YM05_488577	5	GG	RR	GG	RR	RR	RR	GG	GG	RR	GG	RR	GG	RR	RR	GG	RR	RR	GG	GG	GG	GG	GG	GG	GG	RR	RR	GG	GG	RR	RR	RR	GG	RR	RR	GG	GG	GG	RR	RR	GG	RR	GG	GG	GG	GG
AABL01002012_6043_YM05_490087	5	GG	RR	GG	RR	RR	RR	GG	GG	RR	GG	RR	GG	RR	RR	GG	RR	RR	GG	GG	GG	GG	GG	GG	GG	RR	RR	GG	GG	RR	RR	RR	GG	RR	RR	GG	GG	GG	RR	RR	GG	RR	GG	GG	GG	GG
AABL01002012_9073_YM05_493118	5	GG	RR	GG	RR	RR	RR	GG	GG	RR	GG	RR	GG	RR	RR	GG	RR	RR	GG	GG	GG	GG	GG	GG	GG	RR	RR	GG	GG	RR	RR	RR	GG	RR	RR	GG	GG	GG	RR	RR	GG	RR	GG	GG	GG	GG
AABL01002469_2306_YM05_494662	5	GG	RR	GG	RR	RR	RR	GG	GG	RR	GG	RR	GG	RR	RR	GG	RR	RR	GG	GG	GG	GG	GG	GG	GG	RR	RR	GG	GG	RR	RR	RR	GG	RR	RR	GG	GG	GG	RR	RR	GG	RR	GG	GG	GG	GG
AABL01002469_585_YM05_496350	5	GG	RR	GG	RR	RR	RR	GG	GG	RR	GG	RR	GG	RR	RR	GG	RR	RR	GG	GG	GG	GG	GG	GG	GG	RR	RR	GG	GG	RR	RR	RR	GG	RR	RR	GG	GG	GG	RR	RR	GG	RR	GG	GG	GG	GG
AABL01001133_565_YM05_499467	5	GG	RR	GG	RR	RR	RR	GG	GG	RR	GG	RR	GG	RR	RR	GG	RR	RR	GG	GG	GG	GG	GG	GG	GG	RR	RR	GG	GG	RR	RR	RR	GG	RR	RR	GG	GG	GG	RR	RR	GG	RR	GG	GG	GG	GG
AABL01001133_3369_YM05_502657	5	GG	RR	GG	RR	RR	RR	GG	GG	RR	GG	RR	GG	RR	RR	GG	RR	RR	GG	GG	GG	GG	GG	GG	GG	RR	RR	GG	GG	RR	RR	RR	GG	RR	RR	GG	GG	GG	RR	RR	GG	RR	GG	GG	GG	GG
AABL01001133_4316_YM05_503601	5	GG	RR	GG	RR	RR	RR	GG	GG	RR	GG	RR	GG	RR	RR	GG	RR	RR	GG	GG	GG	GG	GG	GG	GG	RR	RR	GG	GG	RR	RR	RR	GG	RR	RR	GG	GG	GG	RR	RR	GG	RR	GG	GG	GG	GG
AABL01001927_2848_YM05_507722	5	GG	RR	GG	RR	RR	RR	GG	GG	RR	GG	RR	GG	RR	RR	GG	RR	RR	GG	GG	GG	GG	GG	GG	GG	RR	RR	GG	GG	RR	RR	RR	GG	RR	RR	GG	GG	GG	RR	RR	GG	RR	GG	GG	GG	GG
AABL01001927_5191_YM05_510064	5	GG	RR	GG	RR	RR	RR	GG	GG	RR	GG	RR	GG	RR	RR	GG	RR	RR	GG	GG	GG	GG	GG	GG	GG	RR	RR	GG	GG	RR	RR	RR	GG	RR	RR	GG	GG	GG	RR	RR	GG	RR	GG	GG	GG	GG
AABL01001927_6757_YM05_511629	5	GG	RR	GG	RR	RR	RR	GG	GG	RR	GG	RR	GG	RR	RR	GG	RR	RR	GG	GG	GG	GG	GG	GG	GG	RR	RR	GG	GG	RR	RR	RR	GG	RR	RR	-	GG	GG	RR	RR	GG	RR	GG	GG	GG	GG
AABL01001927_8779_YM05_514096	5	GG	RR	GG	RR	RR	RR	GG	GG	RR	GG	RR	GG	RR	RR	GG	RR	RR	GG	GG	GG	GG	GG	GG	GG	RR	RR	GG	GG	RR	RR	RR	GG	RR	RR	GG	GG	GG	RR	RR	GG	RR	GG	GG	GG	GG
AABL01001927_10060_YM05_515373	5	GG	RR	GG	RR	RR	RR	GG	GG	RR	GG	RR	GG	RR	RR	GG	RR	RR	GG	GG	GG	GG	GG	GG	GG	RR	RR	GG	GG	RR	RR	RR	GG	RR	RR	GG	GG	GG	RR	RR	GG	RR	GG	GG	GG	GG
AABL01001966_2597_YM05_517220	5	GG	RR	GG	RR	RR	RR	GG	GG	RR	GG	RR	GG	RR	RR	GG	RR	RR	GG	GG	GG	-	GG	GG	GG	RR	RR	GG	GG	RR	RR	RR	GG	RR	RR	GG	GG	GG	RR	RR	GG	RR	GG	GG	GG	GG
AABL01001966_1112_YM05_518704	5	GG	RR	GG	RR	RR	RR	GG	GG	RR	GG	RR	GG	RR	RR	GG	RR	RR	GG	GG	GG	GG	GG	GG	GG	RR	RR	GG	GG	RR	RR	RR	GG	RR	RR	GG	GG	GG	RR	RR	GG	RR	GG	GG	GG	GG
AABL01000832_6153_YM05_523148	5	GG	RR	GG	RR	RR	RR	GG	GG	RR	GG	RR	GG	RR	RR	GG	RR	RR	GG	GG	GG	GG	GG	GG	GG	RR	RR	GG	GG	RR	RR	RR	GG	RR	RR	GG	GG	GG	RR	RR	GG	RR	GG	GG	GG	GG
AABL01000832_4780_YM05_524518	5	GG	RR	-	-	-	-	-	-	-	-	-	-	-	-	-	-	-	-	-	-	-	-	-	-	-	-	-	-	-	-	-	-	-	-	-	-	-	-	-	-	-	-	-	-	-
AABL01000832_3994_YM05_525307	5	GG	RR	-	-	-	-	-	-	-	-	-	-	-	-	-	-	-	-	-	-	-	-	-	-	-	-	-	-	-	-	-	-	-	-	-	-	-	-	-	-	-	-	-	-	-
AABL01000832_1017_YM05_528685	5	GG	RR	GG	RR	RR	RR	GG	GG	RR	GG	RR	GG	RR	RR	GG	RR	RR	GG	GG	GG	GG	GG	GG	GG	RR	RR	GG	GG	RR	RR	RR	GG	RR	RR	GG	GG	GG	RR	RR	GG	RR	GG	GG	GG	GG
AABL01001759_757_YM05_530621	5	GG	RR	GG	RR	RR	RR	GG	GG	RR	GG	RR	GG	RR	RR	-	RR	RR	GG	GG	GG	-	GG	GG	GG	RR	RR	GG	GG	RR	RR	RR	GG	RR	RR	GG	GG	GG	RR	RR	GG	RR	GG	GG	-	GG
AABL01001759_2431_YM05_532289	5	GG	RR	GG	RR	RR	RR	GG	GG	RR	GG	RR	GG	RR	RR	GG	RR	RR	GG	GG	GG	GG	GG	GG	GG	RR	RR	GG	GG	RR	RR	RR	GG	RR	-	GG	GG	GG	RR	RR	GG	RR	GG	GG	GG	GG
AABL01001759_4404_YM05_534262	5	GG	RR	GG	RR	RR	RR	GG	GG	RR	GG	RR	GG	RR	RR	GG	RR	RR	GG	GG	GG	GG	GG	GG	GG	RR	RR	GG	GG	RR	RR	RR	GG	RR	RR	-	GG	GG	RR	RR	GG	RR	GG	GG	GG	GG
AABL01001759_6431_YM05_536289	5	GG	RR	GG	RR	RR	RR	GG	GG	RR	GG	RR	GG	RR	RR	GG	RR	RR	GG	GG	GG	GG	GG	GG	GG	RR	RR	GG	GG	RR	RR	RR	GG	RR	RR	-	GG	GG	RR	RR	GG	RR	GG	GG	GG	GG
AABL01001759_8646_YM05_538510	5	GG	RR	GG	RR	RR	RR	GG	GG	RR	GG	RR	GG	RR	RR	GG	RR	RR	GG	GG	GG	GG	GG	GG	GG	RR	RR	GG	GG	RR	RR	RR	GG	RR	RR	GG	GG	GG	RR	RR	GG	RR	GG	GG	GG	GG
AABL01000376_454_YM05_541285	5	GG	RR	GG	RR	RR	RR	GG	GG	RR	GG	RR	GG	RR	RR	GG	RR	RR	GG	GG	GG	GG	GG	GG	GG	RR	RR	GG	GG	RR	RR	RR	GG	RR	RR	GG	GG	GG	RR	RR	GG	RR	GG	GG	GG	GG
AABL01000376_2461_YM05_543297	5	GG	RR	GG	RR	RR	RR	GG	GG	RR	GG	RR	GG	RR	RR	GG	RR	RR	GG	GG	GG	GG	GG	GG	GG	RR	RR	GG	GG	RR	RR	RR	GG	RR	RR	GG	GG	GG	RR	RR	GG	RR	GG	GG	GG	GG
AABL01000376_4116_YM05_545309	5	GG	RR	GG	RR	RR	RR	GG	GG	RR	GG	RR	GG	RR	RR	GG	RR	RR	GG	GG	GG	GG	GG	GG	GG	RR	RR	GG	GG	RR	RR	RR	GG	RR	RR	GG	GG	GG	RR	RR	GG	RR	GG	GG	GG	GG
AABL01002534_1780_YM05_546841	5	GG	RR	GG	RR	RR	RR	GG	GG	RR	GG	RR	GG	RR	RR	GG	RR	RR	GG	GG	GG	GG	GG	GG	GG	-	RR	GG	GG	RR	RR	RR	GG	RR	RR	GG	GG	GG	RR	RR	GG	RR	GG	GG	GG	GG
AABL01002534_2052_YM05_547113	5	GG	RR	GG	RR	RR	RR	GG	GG	RR	GG	RR	GG	RR	RR	GG	RR	RR	GG	GG	GG	-	GG	GG	GG	RR	RR	GG	GG	RR	RR	RR	GG	RR	RR	GG	GG	GG	RR	RR	GG	RR	GG	GG	GG	GG
AABL01003776_232_YM05_550374	5	GG	RR	-	-	-	-	-	-	-	-	-	-	-	-	-	-	-	-	-	-	-	-	-	-	-	-	-	-	-	-	-	-	-	-	-	-	-	-	-	-	-	-	-	-	-
AABL01003298_343_YM05_551963	5	GG	RR	GG	RR	RR	RR	GG	GG	RR	GG	RR	GG	RR	RR	GG	RR	RR	GG	GG	GG	GG	GG	GG	GG	RR	RR	GG	GG	RR	RR	RR	GG	RR	RR	GG	GG	GG	RR	RR	GG	RR	GG	GG	GG	GG
AABL01000805_1705_YM05_554267	5	GG	RR	GG	RR	RR	RR	GG	GG	-	GG	RR	GG	RR	RR	GG	RR	RR	GG	GG	GG	GG	GG	GG	GG	RR	RR	GG	GG	RR	RR	RR	GG	RR	RR	GG	GG	GG	RR	RR	GG	RR	GG	GG	GG	GG
AABL01000805_2993_YM05_555556	5	GG	RR	GG	RR	RR	RR	GG	GG	RR	GG	RR	GG	RR	RR	GG	RR	RR	GG	GG	GG	GG	GG	GG	GG	RR	RR	GG	GG	RR	RR	RR	GG	RR	RR	GG	GG	GG	RR	RR	GG	RR	GG	GG	GG	GG
AABL01000805_4031_YM05_556595	5	GG	RR	GG	RR	RR	RR	GG	GG	RR	GG	RR	GG	RR	RR	GG	RR	RR	GG	GG	GG	GG	GG	GG	GG	RR	RR	GG	GG	RR	RR	RR	GG	RR	RR	GG	GG	GG	RR	RR	GG	RR	GG	GG	GG	GG
AABL01000569_818_YM05_557624	5	GG	RR	GG	RR	RR	RR	GG	GG	RR	GG	RR	GG	RR	RR	GG	RR	RR	GG	GG	GG	GG	GG	GG	GG	RR	RR	GG	GG	RR	RR	RR	GG	RR	RR	GG	GG	GG	RR	RR	GG	RR	GG	GG	GG	GG
AABL01000569_2273_YM05_559080	5	GG	RR	GG	RR	RR	RR	GG	GG	RR	GG	RR	GG	RR	RR	GG	RR	RR	GG	GG	GG	GG	GG	GG	GG	RR	RR	GG	GG	RR	RR	RR	GG	RR	RR	GG	GG	GG	RR	RR	GG	RR	GG	GG	GG	GG
AABL01000569_4897_YM05_561708	5	GG	RR	-	-	-	-	-	-	-	-	-	-	-	-	-	-	-	-	-	-	-	-	-	-	-	-	-	-	-	-	-	-	-	-	-	-	-	-	-	-	-	-	-	-	-
AABL01000569_6367_YM05_563178	5	GG	RR	-	-	-	-	-	-	-	-	-	-	-	-	-	-	-	-	-	-	-	-	-	-	-	-	-	-	-	-	-	-	-	-	-	-	-	-	-	-	-	-	-	-	-
AABL01000569_9026_YM05_565833	5	GG	RR	GG	RR	RR	RR	GG	GG	RR	GG	RR	GG	RR	RR	GG	RR	RR	GG	GG	GG	GG	GG	GG	GG	RR	RR	GG	GG	RR	RR	RR	GG	RR	RR	GG	GG	GG	RR	RR	GG	RR	GG	GG	GG	GG
AABL01000569_10041_YM05_566851	5	GG	RR	GG	RR	RR	RR	GG	GG	RR	GG	RR	GG	RR	RR	GG	RR	RR	GG	GG	GG	GG	GG	GG	GG	RR	RR	GG	GG	RR	RR	RR	GG	RR	RR	GG	GG	GG	RR	RR	GG	RR	GG	GG	GG	GG
AABL01000569_12770_YM05_569581	5	GG	RR	GG	RR	RR	RR	GG	GG	RR	GG	RR	GG	RR	RR	GG	RR	RR	GG	GG	GG	GG	GG	GG	GG	RR	RR	GG	GG	RR	RR	RR	GG	RR	RR	GG	GG	GG	RR	RR	GG	RR	GG	GG	GG	GG
AABL01000569_14649_YM05_571520	5	GG	RR	GG	RR	RR	RR	GG	GG	RR	GG	RR	GG	RR	RR	-	RR	RR	GG	GG	GG	GG	GG	GG	GG	RR	RR	GG	GG	RR	RR	RR	GG	RR	RR	GG	GG	GG	RR	RR	GG	RR	GG	GG	GG	GG
AABL01003653_246_YM05_573582	5	GG	RR	GG	RR	RR	RR	GG	GG	RR	GG	RR	GG	RR	RR	GG	RR	RR	GG	GG	GG	-	GG	GG	GG	RR	RR	GG	GG	RR	RR	RR	GG	RR	RR	GG	GG	GG	RR	RR	GG	RR	GG	GG	GG	GG
AABL01001230_1038_YM05_575796	5	GG	RR	GG	RR	RR	RR	GG	GG	RR	GG	RR	GG	RR	RR	GG	RR	RR	GG	GG	GG	GG	GG	GG	GG	RR	RR	GG	GG	RR	RR	RR	GG	RR	RR	GG	GG	GG	RR	RR	GG	RR	GG	GG	GG	GG
AABL01001230_3252_YM05_578009	5	GG	RR	-	-	-	-	-	-	-	-	-	-	-	-	-	-	-	-	-	-	-	-	-	-	-	-	-	-	-	-	-	-	-	-	-	-	-	-	-	-	-	-	-	-	-
AABL01001230_4063_YM05_578816	5	GG	RR	GG	RR	RR	RR	GG	GG	RR	GG	RR	GG	RR	RR	GG	RR	RR	GG	GG	GG	RR	GG	GG	GG	RR	RR	GG	GG	RR	RR	RR	GG	RR	RR	GG	GG	GG	RR	RR	GG	RR	GG	GG	GG	GG
AABL01001230_7972_YM05_583072	5	GG	RR	GG	RR	RR	RR	GG	GG	RR	GG	RR	GG	RR	RR	GG	RR	RR	GG	GG	GG	RR	GG	GG	GG	RR	RR	GG	GG	RR	RR	RR	GG	RR	RR	GG	GG	GG	RR	RR	GG	RR	GG	GG	GG	GG
AABL01001230_8715_YM05_583814	5	GG	RR	GG	RR	RR	RR	GG	GG	RR	GG	RR	GG	RR	RR	GG	RR	RR	GG	GG	GG	RR	GG	GG	GG	RR	RR	GG	GG	RR	RR	RR	GG	RR	RR	GG	-	GG	RR	RR	GG	RR	GG	GG	GG	GG
AABL01001230_13388_YM05_588444	5	GG	RR	GG	RR	RR	RR	GG	GG	RR	GG	RR	GG	RR	RR	-	RR	RR	GG	GG	GG	RR	GG	GG	GG	RR	RR	GG	GG	RR	RR	RR	GG	RR	RR	GG	GG	GG	RR	RR	GG	RR	GG	GG	GG	GG
AABL01001400_683_YM05_588444	5	GG	RR	GG	RR	RR	RR	GG	GG	RR	GG	RR	GG	RR	RR	GG	RR	RR	GG	GG	GG	RR	GG	GG	GG	RR	RR	GG	GG	RR	RR	RR	GG	RR	RR	GG	GG	GG	RR	RR	GG	RR	GG	GG	GG	GG
AABL01001400_3850_YM05_591635	5	GG	RR	GG	RR	-	RR	GG	GG	RR	GG	RR	GG	RR	RR	GG	RR	RR	GG	GG	GG	RR	GG	GG	GG	RR	RR	GG	GG	RR	RR	GG	GG	RR	RR	GG	GG	GG	RR	-	GG	RR	GG	GG	GG	GG
AABL01001400_4363_YM05_592145	5	GG	RR	GG	RR	RR	RR	GG	GG	RR	GG	RR	GG	RR	RR	GG	RR	RR	GG	GG	GG	RR	GG	GG	GG	RR	RR	GG	GG	RR	RR	GG	GG	RR	RR	GG	GG	GG	RR	RR	GG	RR	GG	GG	GG	GG
AABL01001400_6121_YM05_593904	5	GG	RR	GG	RR	RR	RR	GG	GG	RR	GG	RR	GG	RR	RR	GG	RR	RR	GG	GG	GG	RR	GG	GG	GG	RR	RR	GG	GG	RR	RR	GG	GG	RR	RR	GG	GG	GG	RR	RR	GG	RR	GG	GG	GG	GG
AABL01001400_8316_YM05_596097	5	GG	RR	GG	RR	RR	RR	GG	GG	RR	GG	RR	GG	RR	RR	GG	RR	RR	-	GG	GG	RR	GG	GG	GG	RR	RR	GG	GG	RR	RR	GG	GG	RR	RR	GG	GG	GG	RR	RR	GG	RR	GG	GG	GG	GG
AABL01002477_798_YM05_599257	5	GG	RR	GG	RR	RR	RR	GG	GG	RR	GG	RR	GG	RR	RR	GG	RR	RR	GG	GG	GG	RR	GG	GG	GG	RR	RR	GG	GG	RR	RR	GG	GG	RR	RR	-	GG	GG	RR	RR	GG	RR	GG	GG	GG	GG
AABL01002477_2179_YM05_600638	5	GG	RR	-	-	-	-	-	-	-	-	-	-	-	-	-	-	-	-	-	-	-	-	-	-	-	-	-	-	-	-	-	-	-	-	-	-	-	-	-	-	-	-	-	-	-
AABL01000146_10400_YM05_603275	5	GG	RR	GG	RR	RR	RR	GG	GG	RR	GG	RR	GG	RR	RR	GG	RR	RR	GG	GG	GG	RR	GG	GG	GG	RR	RR	GG	GG	RR	RR	GG	GG	RR	RR	GG	GG	GG	RR	RR	GG	RR	GG	GG	GG	GG
AABL01000146_8905_YM05_604764	5	GG	RR	GG	RR	RR	RR	GG	GG	RR	GG	RR	GG	RR	RR	GG	RR	RR	GG	GG	GG	RR	GG	GG	GG	RR	RR	GG	GG	RR	RR	GG	GG	RR	RR	GG	GG	GG	RR	RR	GG	RR	GG	GG	GG	GG
AABL01000146_7183_YM05_606491	5	GG	RR	-	RR	RR	RR	GG	GG	RR	GG	RR	GG	RR	RR	GG	RR	RR	GG	GG	GG	RR	GG	GG	GG	RR	RR	GG	GG	RR	RR	GG	GG	RR	RR	GG	GG	GG	RR	RR	GG	RR	GG	GG	GG	GG
AABL01000146_4035_YM05_609632	5	GG	RR	-	RR	RR	RR	GG	-	RR	GG	RR	GG	RR	RR	GG	RR	RR	GG	GG	GG	RR	GG	GG	-	RR	RR	GG	GG	RR	RR	GG	GG	RR	RR	GG	GG	GG	RR	RR	GG	RR	GG	GG	-	GG
AABL01000146_2409_YM05_611264	5	GG	RR	GG	RR	RR	RR	GG	GG	RR	GG	RR	GG	RR	RR	GG	RR	RR	GG	GG	GG	RR	GG	GG	GG	RR	RR	GG	GG	RR	RR	GG	GG	RR	RR	GG	GG	GG	RR	RR	GG	GG	GG	GG	GG	GG
AABL01000146_1943_YM05_611730	5	GG	RR	GG	RR	RR	RR	GG	GG	RR	GG	RR	GG	RR	RR	GG	RR	RR	GG	GG	GG	RR	GG	GG	GG	RR	RR	GG	GG	RR	RR	GG	GG	RR	RR	GG	GG	GG	RR	RR	GG	GG	GG	GG	GG	GG
AABL01001970_1303_YM05_614912	5	GG	RR	GG	RR	-	RR	GG	GG	RR	GG	RR	GG	RR	RR	GG	RR	RR	GG	GG	GG	RR	GG	GG	GG	RR	RR	GG	GG	RR	RR	GG	GG	RR	GG	GG	GG	GG	RR	RR	GG	GG	GG	GG	GG	GG
AABL01001970_2543_YM05_616155	5	GG	RR	GG	RR	RR	RR	GG	GG	RR	GG	RR	GG	RR	RR	GG	RR	RR	GG	GG	GG	RR	GG	GG	GG	RR	RR	GG	GG	RR	RR	GG	GG	RR	GG	GG	GG	GG	RR	RR	GG	GG	GG	GG	GG	GG
AABL01001970_4559_YM05_618169	5	GG	RR	GG	RR	RR	RR	GG	GG	RR	GG	RR	GG	RR	RR	GG	RR	RR	GG	GG	GG	RR	GG	GG	GG	RR	RR	GG	GG	RR	RR	GG	GG	RR	GG	GG	GG	GG	RR	RR	GG	GG	GG	GG	GG	GG
AABL01001970_7348_YM05_620957	5	GG	RR	GG	RR	RR	RR	GG	GG	RR	GG	RR	GG	RR	RR	GG	RR	RR	GG	GG	GG	RR	GG	GG	GG	RR	RR	GG	GG	RR	RR	GG	GG	RR	GG	GG	GG	GG	RR	RR	GG	GG	GG	GG	GG	GG
AABL01001970_8974_YM05_622929	5	GG	RR	GG	RR	RR	RR	GG	GG	RR	GG	RR	GG	RR	RR	GG	RR	RR	GG	GG	GG	RR	GG	GG	GG	RR	RR	GG	GG	RR	RR	GG	GG	RR	GG	GG	GG	GG	RR	RR	GG	GG	GG	GG	GG	GG
AABL01001970_11512_YM05_625807	5	GG	RR	GG	RR	RR	RR	GG	GG	RR	GG	RR	GG	RR	RR	GG	RR	RR	GG	GG	GG	RR	GG	GG	GG	RR	RR	GG	GG	RR	RR	GG	GG	RR	GG	GG	GG	GG	RR	RR	GG	GG	GG	GG	GG	GG
AABL01001969_4439_YM05_626595	5	GG	RR	GG	RR	-	RR	GG	GG	RR	GG	RR	GG	RR	RR	GG	RR	RR	GG	GG	GG	RR	GG	GG	GG	RR	RR	GG	GG	RR	RR	GG	GG	RR	GG	GG	GG	GG	RR	RR	GG	GG	GG	GG	GG	GG
AABL01001969_2967_YM05_628067	5	GG	RR	-	RR	RR	RR	GG	GG	RR	GG	RR	GG	RR	RR	GG	RR	RR	GG	GG	GG	RR	GG	GG	GG	RR	RR	GG	GG	RR	RR	GG	GG	RR	GG	GG	GG	GG	RR	RR	GG	GG	GG	GG	GG	GG
AABL01001969_713_YM05_630318	5	GG	RR	GG	RR	RR	RR	GG	GG	RR	GG	RR	GG	RR	RR	GG	RR	RR	GG	GG	GG	RR	GG	GG	GG	RR	RR	GG	GG	RR	RR	GG	GG	RR	GG	GG	GG	GG	RR	RR	GG	GG	GG	GG	GG	GG
AABL01002122_2347_YM05_634005	5	GG	RR	GG	RR	RR	RR	GG	GG	RR	GG	RR	GG	RR	RR	GG	RR	RR	GG	GG	GG	RR	-	GG	GG	RR	RR	GG	GG	RR	RR	GG	GG	RR	GG	GG	GG	GG	RR	RR	GG	GG	GG	GG	GG	GG
AABL01002122_798_YM05_635552	5	GG	RR	GG	RR	RR	RR	GG	GG	RR	GG	RR	GG	RR	RR	GG	RR	RR	GG	GG	GG	RR	GG	GG	GG	RR	RR	GG	GG	RR	RR	GG	GG	RR	GG	GG	GG	GG	RR	RR	GG	GG	GG	GG	GG	GG
AABL01001397_7521_YM05_636760	5	GG	RR	GG	RR	RR	RR	GG	GG	RR	GG	RR	GG	RR	RR	GG	RR	RR	GG	GG	GG	RR	GG	GG	GG	-	RR	GG	GG	RR	RR	GG	GG	RR	GG	GG	GG	GG	RR	RR	GG	GG	GG	GG	GG	GG
AABL01001397_4374_YM05_639903	5	GG	RR	GG	RR	RR	RR	GG	GG	RR	GG	RR	GG	RR	RR	GG	RR	RR	GG	GG	GG	RR	GG	GG	GG	RR	RR	GG	GG	RR	RR	GG	-	RR	GG	GG	GG	GG	RR	RR	GG	GG	GG	GG	GG	GG
AABL01001397_2129_YM05_642139	5	GG	RR	GG	RR	RR	RR	GG	GG	RR	GG	RR	GG	RR	RR	GG	RR	RR	GG	GG	GG	RR	-	GG	GG	RR	RR	GG	GG	RR	RR	GG	GG	RR	GG	-	GG	GG	RR	RR	GG	GG	GG	GG	GG	GG
AABL01001397_1443_YM05_642825	5	GG	RR	GG	RR	RR	RR	GG	GG	RR	GG	RR	GG	RR	RR	GG	RR	RR	GG	GG	GG	RR	GG	GG	GG	RR	RR	GG	GG	RR	RR	GG	GG	RR	GG	GG	GG	GG	RR	RR	GG	GG	GG	GG	GG	GG
AABL01005249_166_YM05_644456	5	GG	RR	GG	RR	RR	RR	GG	GG	RR	GG	RR	GG	RR	RR	GG	RR	RR	GG	GG	GG	RR	GG	GG	GG	RR	RR	GG	GG	RR	RR	GG	GG	RR	GG	GG	GG	GG	RR	RR	GG	GG	GG	GG	GG	GG
AABL01000226_1295_YM05_646587	5	GG	RR	GG	RR	RR	RR	GG	GG	RR	GG	RR	GG	RR	RR	GG	RR	RR	GG	GG	GG	RR	GG	GG	GG	RR	RR	GG	GG	RR	RR	GG	GG	RR	GG	GG	GG	GG	RR	RR	GG	GG	GG	GG	GG	GG
AABL01002776_821_YM05_649289	5	GG	RR	GG	RR	RR	RR	GG	GG	RR	GG	RR	GG	RR	RR	GG	RR	RR	GG	GG	GG	RR	GG	GG	GG	RR	RR	GG	GG	RR	RR	GG	GG	RR	GG	GG	GG	GG	RR	RR	GG	GG	GG	GG	GG	GG
AABL01000887_4015_YM05_656517	5	GG	RR	GG	RR	RR	RR	GG	GG	RR	GG	RR	GG	RR	RR	GG	RR	RR	GG	GG	GG	RR	GG	GG	GG	RR	RR	GG	GG	RR	RR	GG	GG	RR	GG	GG	GG	GG	GG	RR	GG	GG	GG	GG	GG	GG
AABL01000887_3722_YM05_656811	5	GG	RR	GG	RR	RR	RR	GG	GG	RR	GG	RR	GG	RR	RR	GG	RR	RR	GG	GG	GG	RR	GG	GG	GG	RR	RR	GG	GG	RR	RR	GG	GG	RR	GG	GG	GG	GG	GG	RR	GG	GG	GG	GG	GG	GG
AABL01000887_786_YM05_659745	5	GG	RR	GG	RR	RR	RR	GG	GG	RR	GG	RR	GG	RR	RR	GG	RR	RR	GG	GG	GG	RR	GG	GG	GG	RR	RR	GG	GG	RR	RR	GG	GG	RR	GG	-	GG	GG	GG	RR	GG	GG	GG	GG	GG	GG
AABL01000713_8586_YM05_661901	5	GG	RR	GG	RR	RR	RR	GG	GG	RR	GG	RR	GG	RR	RR	GG	RR	RR	GG	GG	GG	RR	GG	GG	GG	RR	RR	GG	GG	RR	RR	GG	GG	RR	GG	GG	GG	GG	GG	RR	GG	GG	GG	GG	GG	GG
AABL01000713_6896_YM05_663590	5	GG	RR	GG	RR	RR	RR	GG	GG	RR	GG	RR	GG	RR	RR	GG	RR	RR	GG	GG	GG	RR	GG	GG	GG	RR	RR	GG	GG	RR	RR	GG	GG	RR	GG	GG	GG	GG	GG	RR	GG	GG	GG	GG	GG	GG
AABL01000713_5328_YM05_665159	5	GG	RR	GG	-	RR	RR	GG	GG	RR	GG	RR	GG	RR	RR	GG	RR	RR	GG	GG	GG	RR	GG	GG	GG	RR	RR	GG	GG	RR	RR	GG	GG	RR	GG	GG	GG	GG	GG	RR	GG	GG	GG	GG	GG	GG
AABL01000713_3275_YM05_667212	5	GG	RR	GG	-	RR	RR	GG	GG	RR	GG	RR	GG	RR	RR	GG	RR	RR	GG	GG	GG	RR	GG	GG	GG	RR	RR	GG	GG	RR	RR	GG	GG	RR	GG	GG	GG	GG	GG	RR	GG	GG	GG	GG	GG	GG
AABL01000713_1533_YM05_668951	5	GG	RR	GG	RR	RR	RR	GG	GG	RR	GG	RR	GG	RR	RR	GG	RR	RR	GG	GG	GG	RR	GG	GG	GG	RR	RR	GG	GG	RR	RR	GG	GG	RR	GG	GG	GG	GG	GG	RR	GG	GG	GG	GG	GG	GG
AABL01001460_1246_YM05_672063	5	GG	RR	GG	RR	RR	RR	GG	GG	RR	GG	RR	GG	RR	RR	GG	RR	RR	GG	GG	GG	RR	GG	GG	GG	RR	RR	GG	GG	RR	RR	GG	GG	RR	GG	GG	GG	GG	GG	RR	GG	GG	GG	GG	GG	GG
AABL01001460_3553_YM05_674374	5	GG	RR	GG	RR	RR	RR	GG	GG	RR	GG	RR	GG	RR	RR	GG	RR	RR	GG	GG	GG	RR	GG	GG	GG	RR	RR	GG	GG	RR	RR	GG	GG	RR	GG	GG	GG	GG	GG	RR	GG	GG	GG	GG	GG	GG
AABL01001460_5176_YM05_675992	5	GG	RR	GG	RR	RR	RR	GG	GG	RR	GG	RR	GG	RR	RR	GG	RR	RR	GG	GG	GG	RR	GG	GG	GG	RR	RR	GG	GG	RR	RR	GG	-	RR	GG	GG	GG	GG	GG	RR	GG	GG	GG	GG	GG	GG
AABL01001460_6695_YM05_677516	5	GG	RR	GG	RR	RR	RR	GG	GG	RR	GG	RR	GG	RR	RR	GG	RR	RR	GG	GG	GG	RR	GG	GG	GG	RR	RR	GG	GG	RR	RR	GG	GG	RR	GG	GG	GG	GG	GG	RR	GG	GG	GG	GG	GG	GG
AABL01001460_8436_YM05_679253	5	GG	RR	GG	RR	RR	RR	GG	GG	RR	GG	RR	GG	RR	RR	GG	RR	RR	GG	GG	GG	RR	GG	GG	GG	RR	RR	GG	GG	RR	RR	GG	GG	RR	GG	GG	GG	GG	GG	RR	GG	GG	GG	GG	GG	GG
AABL01002775_1341_YM05_684010	5	GG	RR	GG	RR	RR	RR	GG	GG	RR	GG	RR	GG	RR	RR	GG	RR	RR	GG	GG	GG	RR	GG	GG	GG	RR	RR	GG	GG	RR	RR	GG	GG	RR	GG	GG	GG	GG	GG	RR	GG	GG	GG	GG	GG	GG
AABL01000888_13250_YM05_686423	5	GG	RR	-	-	-	-	-	-	-	-	-	-	-	-	-	-	-	-	-	-	-	-	-	-	-	-	-	-	-	-	-	-	-	-	-	-	-	-	-	-	-	-	-	-	-
AABL01000888_11384_YM05_688284	5	GG	RR	GG	RR	RR	RR	GG	GG	RR	GG	RR	GG	RR	RR	GG	RR	RR	GG	GG	GG	RR	GG	GG	GG	RR	RR	GG	GG	RR	RR	GG	GG	RR	GG	GG	GG	GG	GG	RR	GG	GG	GG	GG	GG	GG
AABL01000888_8394_YM05_691279	5	GG	RR	GG	RR	RR	-	GG	GG	RR	GG	RR	GG	RR	-	GG	-	-	GG	GG	GG	-	GG	GG	GG	-	RR	GG	GG	RR	RR	GG	GG	-	GG	GG	GG	GG	GG	-	GG	GG	GG	GG	GG	GG
AABL01000888_7006_YM05_692668	5	GG	RR	GG	RR	RR	RR	GG	GG	RR	GG	RR	GG	RR	RR	GG	RR	RR	GG	GG	GG	RR	GG	GG	GG	RR	RR	GG	GG	RR	RR	GG	GG	RR	GG	GG	GG	GG	GG	RR	GG	GG	GG	GG	GG	GG
AABL01000888_5994_YM05_693678	5	GG	RR	GG	RR	RR	RR	GG	GG	RR	GG	RR	GG	RR	RR	GG	RR	RR	GG	GG	GG	RR	GG	GG	GG	RR	RR	GG	GG	RR	RR	GG	GG	RR	GG	GG	GG	GG	GG	RR	GG	GG	GG	GG	GG	GG
AABL01000888_2048_YM05_697620	5	GG	RR	GG	RR	RR	RR	GG	GG	RR	GG	RR	GG	RR	RR	GG	RR	RR	GG	GG	GG	RR	GG	GG	GG	RR	RR	GG	GG	RR	RR	GG	GG	RR	GG	GG	GG	GG	GG	RR	GG	GG	GG	GG	GG	GG
AABL01000888_1562_YM05_698109	5	GG	RR	GG	RR	RR	RR	GG	GG	RR	GG	RR	GG	RR	RR	GG	RR	RR	GG	GG	GG	RR	GG	GG	GG	RR	RR	GG	GG	RR	RR	GG	GG	RR	GG	GG	GG	GG	GG	RR	GG	GG	GG	GG	GG	GG
AABL01000130_12222_YM05_700186	5	GG	RR	GG	RR	RR	RR	GG	GG	RR	GG	RR	GG	RR	RR	GG	RR	RR	GG	GG	GG	RR	GG	GG	GG	RR	RR	GG	GG	RR	RR	GG	GG	RR	GG	GG	GG	GG	GG	RR	GG	GG	GG	GG	GG	GG
AABL01000130_11529_YM05_700884	5	GG	RR	GG	RR	RR	RR	GG	GG	RR	GG	RR	GG	RR	RR	GG	RR	RR	RR	GG	GG	RR	GG	GG	GG	RR	RR	GG	GG	RR	RR	GG	GG	RR	GG	GG	GG	GG	GG	RR	GG	GG	GG	GG	GG	GG
AABL01000130_8819_YM05_703594	5	GG	RR	-	-	-	-	-	-	-	-	-	-	-	-	-	-	-	-	-	-	-	-	-	-	-	-	-	-	-	-	-	-	-	-	-	-	-	-	-	-	-	-	-	-	-
AABL01000130_6884_YM05_705527	5	GG	RR	GG	RR	RR	RR	GG	GG	RR	GG	RR	GG	RR	RR	GG	RR	RR	GG	GG	GG	RR	GG	GG	GG	RR	RR	GG	GG	RR	RR	GG	GG	RR	GG	GG	GG	GG	GG	-	GG	GG	GG	GG	GG	GG
AABL01000130_4751_YM05_707658	5	GG	RR	GG	RR	RR	RR	GG	GG	RR	GG	RR	GG	RR	RR	GG	RR	RR	GG	GG	GG	RR	GG	GG	GG	RR	RR	GG	GG	RR	RR	GG	GG	RR	GG	GG	GG	GG	GG	RR	GG	GG	GG	GG	GG	GG
AABL01000130_3440_YM05_708970	5	GG	RR	-	-	-	-	-	-	-	-	-	-	-	-	-	-	-	-	-	-	-	-	-	-	-	-	-	-	-	-	-	-	-	-	-	-	-	-	-	-	-	-	-	-	-
AABL01000130_1717_YM05_710695	5	GG	RR	GG	RR	-	RR	GG	GG	RR	GG	RR	GG	RR	RR	GG	RR	RR	GG	GG	GG	RR	GG	GG	GG	RR	RR	GG	GG	RR	RR	GG	GG	RR	GG	GG	GG	GG	GG	RR	GG	GG	GG	GG	GG	GG
AABL01001740_1079_YM05_713582	5	GG	RR	GG	RR	RR	RR	GG	GG	RR	GG	RR	GG	RR	RR	GG	RR	RR	GG	GG	GG	RR	GG	GG	GG	RR	RR	GG	GG	RR	RR	GG	GG	RR	GG	GG	GG	GG	GG	RR	GG	GG	GG	GG	GG	GG
AABL01001740_3178_YM05_715681	5	GG	RR	GG	RR	RR	RR	GG	GG	RR	GG	RR	GG	RR	RR	GG	RR	RR	GG	GG	GG	RR	GG	GG	GG	RR	RR	GG	GG	RR	RR	GG	GG	RR	GG	-	GG	GG	GG	RR	GG	GG	GG	GG	GG	GG
AABL01003182_254_YM05_715681	5	GG	RR	GG	RR	RR	RR	GG	GG	RR	GG	RR	GG	RR	RR	GG	RR	RR	GG	GG	GG	RR	GG	GG	GG	RR	RR	GG	GG	RR	RR	GG	GG	RR	GG	GG	GG	GG	GG	RR	GG	GG	GG	GG	GG	GG
AABL01001740_4105_YM05_716614	5	GG	RR	GG	RR	RR	RR	GG	GG	RR	GG	RR	GG	RR	RR	GG	RR	RR	GG	GG	GG	RR	GG	GG	GG	RR	RR	GG	GG	RR	RR	GG	GG	RR	GG	GG	GG	GG	GG	RR	GG	GG	GG	GG	GG	GG
AABL01001740_6259_YM05_718764	5	GG	RR	GG	RR	RR	RR	GG	GG	RR	GG	RR	GG	RR	RR	GG	RR	RR	GG	GG	GG	RR	GG	GG	GG	RR	RR	GG	GG	RR	RR	GG	GG	RR	GG	GG	GG	GG	GG	RR	GG	GG	GG	GG	GG	GG
AABL01001740_9713_YM05_722216	5	GG	RR	GG	RR	RR	RR	GG	GG	RR	GG	RR	GG	RR	RR	GG	RR	RR	GG	GG	GG	RR	GG	GG	GG	RR	RR	GG	GG	RR	RR	GG	GG	RR	GG	GG	GG	GG	GG	RR	GG	GG	GG	GG	GG	GG
AABL01001740_10111_YM05_722614	5	GG	RR	GG	RR	RR	RR	GG	GG	RR	GG	RR	GG	RR	RR	GG	RR	RR	GG	GG	GG	RR	GG	GG	GG	RR	RR	GG	GG	RR	RR	GG	GG	RR	GG	GG	GG	GG	GG	RR	GG	GG	GG	GG	GG	GG
AABL01001740_13948_YM05_726453	5	GG	RR	GG	RR	RR	RR	GG	GG	RR	GG	RR	GG	RR	RR	GG	RR	RR	GG	GG	GG	RR	GG	GG	GG	RR	RR	GG	GG	RR	RR	GG	GG	RR	GG	GG	GG	GG	GG	RR	GG	GG	GG	GG	GG	GG
AABL01001740_14977_YM05_727486	5	GG	RR	GG	RR	RR	RR	GG	GG	RR	GG	RR	GG	RR	RR	GG	RR	RR	GG	GG	GG	RR	GG	GG	GG	RR	RR	GG	GG	RR	RR	GG	GG	RR	GG	GG	GG	GG	GG	RR	GG	GG	GG	GG	GG	GG
AABL01001740_16172_YM05_728675	5	GG	RR	GG	RR	RR	RR	GG	GG	RR	GG	RR	GG	RR	RR	GG	RR	RR	GG	GG	-	RR	GG	GG	GG	RR	RR	GG	GG	RR	RR	GG	GG	RR	GG	GG	GG	GG	GG	RR	GG	GG	GG	GG	-	GG
AABL01001740_18313_YM05_730820	5	GG	RR	GG	RR	RR	RR	GG	GG	RR	GG	RR	GG	RR	RR	GG	RR	RR	GG	GG	GG	RR	-	GG	GG	RR	RR	GG	GG	RR	RR	GG	GG	RR	GG	GG	GG	-	GG	RR	GG	GG	GG	GG	-	GG
AABL01001157_8323_YM05_732387	5	GG	RR	GG	RR	RR	RR	GG	GG	RR	GG	RR	GG	RR	RR	GG	RR	RR	GG	GG	GG	RR	GG	GG	GG	RR	RR	GG	GG	RR	RR	GG	GG	RR	GG	GG	GG	GG	GG	RR	GG	GG	GG	GG	GG	GG
AABL01001157_7073_YM05_733636	5	GG	RR	GG	RR	RR	RR	GG	GG	RR	GG	RR	GG	RR	RR	GG	RR	RR	GG	GG	GG	RR	GG	GG	GG	RR	RR	GG	GG	RR	RR	GG	GG	RR	GG	GG	GG	GG	GG	RR	GG	GG	GG	GG	GG	GG
AABL01001157_5749_YM05_734959	5	GG	RR	GG	RR	RR	RR	GG	GG	RR	GG	RR	GG	RR	RR	GG	RR	RR	GG	GG	GG	RR	GG	GG	GG	RR	RR	GG	GG	RR	RR	GG	GG	RR	GG	GG	GG	GG	GG	RR	GG	GG	GG	GG	GG	GG
AABL01001157_2081_YM05_738630	5	GG	RR	GG	RR	RR	RR	GG	GG	RR	GG	RR	GG	RR	RR	GG	RR	RR	GG	GG	GG	RR	GG	GG	GG	RR	RR	GG	GG	RR	RR	GG	GG	RR	GG	GG	GG	GG	GG	RR	GG	GG	GG	GG	GG	GG
AABL01001157_845_YM05_739863	5	GG	RR	GG	RR	RR	RR	GG	GG	RR	GG	RR	GG	RR	RR	GG	RR	RR	GG	GG	GG	RR	GG	GG	GG	RR	RR	GG	GG	RR	RR	GG	GG	RR	GG	GG	GG	GG	GG	RR	GG	GG	GG	GG	GG	GG
AABL01000270_32822_YM05_741856	5	GG	RR	GG	RR	RR	RR	GG	GG	RR	GG	RR	GG	RR	RR	GG	RR	RR	GG	GG	GG	RR	GG	GG	GG	RR	RR	GG	GG	RR	RR	GG	GG	RR	GG	GG	GG	GG	GG	RR	GG	GG	GG	GG	GG	GG
AABL01000270_30748_YM05_743928	5	GG	RR	-	-	-	-	-	-	-	-	-	-	-	-	-	-	-	-	-	-	-	-	-	-	-	-	-	-	-	-	-	-	-	-	-	-	-	-	-	-	-	-	-	-	-
AABL01000270_28673_YM05_746008	5	GG	RR	-	RR	RR	RR	GG	-	RR	GG	RR	GG	RR	RR	GG	RR	RR	GG	GG	GG	RR	GG	GG	GG	RR	RR	GG	GG	RR	RR	GG	GG	RR	GG	GG	GG	GG	GG	RR	GG	GG	GG	GG	GG	GG
AABL01000270_26824_YM05_747852	5	GG	RR	GG	RR	RR	RR	GG	GG	RR	GG	RR	GG	RR	RR	GG	RR	RR	GG	GG	GG	RR	GG	GG	GG	RR	RR	GG	GG	RR	RR	GG	GG	RR	GG	GG	GG	GG	GG	RR	GG	GG	GG	GG	GG	GG
AABL01000270_24197_YM05_750479	5	GG	RR	GG	RR	RR	RR	GG	GG	RR	GG	RR	GG	RR	RR	GG	RR	RR	GG	GG	GG	RR	GG	GG	GG	RR	RR	GG	GG	RR	RR	GG	GG	RR	GG	GG	GG	GG	GG	RR	GG	GG	GG	GG	GG	GG
AABL01000270_23967_YM05_750714	5	GG	RR	GG	RR	RR	RR	GG	GG	RR	GG	RR	GG	RR	RR	GG	RR	RR	GG	GG	GG	RR	GG	GG	GG	RR	RR	GG	GG	RR	RR	GG	GG	RR	GG	GG	GG	GG	GG	RR	GG	GG	GG	GG	GG	GG
AABL01000270_21198_YM05_753484	5	GG	RR	GG	RR	RR	RR	GG	GG	RR	GG	RR	GG	RR	RR	GG	RR	RR	GG	GG	GG	RR	GG	GG	GG	RR	RR	GG	GG	RR	RR	GG	GG	RR	GG	GG	GG	GG	GG	RR	GG	GG	GG	GG	GG	GG
AABL01000270_19617_YM05_755060	5	GG	RR	GG	RR	RR	RR	GG	GG	RR	GG	RR	GG	RR	RR	GG	RR	RR	GG	GG	GG	RR	GG	GG	GG	RR	RR	GG	GG	RR	RR	GG	GG	RR	GG	GG	GG	GG	GG	RR	GG	GG	GG	GG	GG	GG
AABL01000270_17994_YM05_756684	5	GG	RR	GG	RR	RR	RR	GG	GG	RR	GG	RR	GG	RR	RR	GG	RR	RR	GG	GG	GG	RR	GG	GG	GG	RR	RR	GG	GG	RR	RR	GG	GG	RR	GG	GG	GG	GG	GG	RR	GG	GG	GG	GG	GG	GG
AABL01000270_14394_YM05_760286	5	GG	RR	GG	RR	RR	RR	GG	GG	RR	GG	RR	GG	RR	RR	GG	RR	RR	GG	GG	GG	RR	GG	GG	GG	RR	RR	GG	GG	RR	RR	GG	GG	RR	GG	GG	GG	GG	GG	RR	GG	GG	GG	GG	GG	GG
AABL01000270_12480_YM05_762200	5	GG	RR	GG	RR	-	RR	GG	GG	RR	GG	RR	GG	RR	RR	GG	RR	RR	GG	GG	GG	RR	GG	GG	GG	RR	RR	GG	GG	RR	RR	GG	GG	RR	GG	GG	GG	GG	GG	RR	GG	GG	GG	GG	GG	GG
AABL01000270_10918_YM05_763764	5	GG	RR	GG	RR	RR	RR	GG	GG	RR	GG	RR	GG	RR	RR	GG	RR	RR	GG	GG	GG	RR	GG	GG	GG	RR	RR	GG	GG	RR	RR	GG	GG	RR	GG	GG	GG	GG	GG	RR	GG	GG	GG	GG	GG	GG
AABL01000270_8824_YM05_765857	5	GG	RR	GG	RR	RR	RR	GG	GG	RR	GG	RR	GG	RR	RR	GG	RR	RR	GG	GG	GG	RR	GG	GG	GG	RR	RR	GG	GG	RR	RR	GG	GG	RR	GG	GG	GG	GG	GG	RR	GG	GG	GG	GG	GG	GG
AABL01000270_7888_YM05_766794	5	GG	RR	-	-	-	-	-	-	-	-	-	-	-	-	-	-	-	-	-	-	-	-	-	-	-	-	-	-	-	-	-	-	-	-	-	-	-	-	-	-	-	-	-	-	-
AABL01000270_5160_YM05_769516	5	GG	RR	GG	RR	-	RR	GG	GG	RR	GG	RR	GG	RR	RR	GG	RR	RR	GG	GG	GG	RR	GG	GG	-	RR	RR	GG	GG	RR	RR	GG	GG	RR	GG	GG	GG	GG	GG	RR	GG	GG	GG	GG	-	GG
AABL01000270_3716_YM05_770966	5	GG	RR	GG	RR	RR	RR	GG	GG	RR	GG	RR	GG	RR	RR	GG	RR	RR	GG	GG	GG	RR	GG	GG	GG	RR	RR	GG	GG	RR	RR	GG	GG	RR	GG	GG	GG	GG	GG	RR	GG	GG	GG	GG	GG	GG
AABL01003096_1205_YM05_770966	5	GG	RR	GG	RR	RR	RR	GG	GG	RR	GG	RR	GG	RR	RR	GG	RR	RR	GG	GG	GG	RR	GG	GG	GG	RR	RR	GG	GG	RR	RR	GG	GG	RR	GG	GG	GG	GG	GG	RR	GG	GG	GG	GG	GG	GG
AABL01000270_1681_YM05_773001	5	GG	RR	GG	RR	RR	RR	GG	GG	RR	GG	RR	GG	RR	RR	GG	RR	RR	GG	GG	GG	RR	GG	GG	GG	RR	RR	GG	GG	RR	RR	GG	GG	RR	GG	GG	GG	GG	GG	RR	GG	GG	GG	GG	GG	GG
AABL01001153_1512_YM05_777148	5	GG	RR	GG	RR	RR	RR	GG	GG	RR	GG	RR	GG	RR	RR	GG	RR	RR	GG	GG	GG	RR	GG	GG	GG	RR	RR	GG	GG	RR	RR	GG	GG	RR	GG	GG	GG	GG	GG	RR	GG	GG	GG	GG	GG	GG
AABL01001153_2808_YM05_778444	5	GG	RR	GG	RR	RR	RR	GG	GG	RR	GG	RR	GG	RR	RR	GG	RR	RR	GG	GG	GG	RR	GG	GG	GG	RR	RR	GG	GG	RR	RR	GG	GG	RR	GG	GG	GG	GG	GG	RR	GG	GG	GG	GG	GG	GG
AABL01003190_965_YM05_778444	5	GG	RR	GG	RR	RR	RR	GG	GG	RR	GG	RR	GG	RR	RR	GG	RR	RR	GG	GG	GG	RR	GG	GG	GG	RR	RR	GG	GG	RR	RR	GG	GG	RR	GG	GG	GG	GG	GG	RR	GG	GG	GG	GG	GG	GG
AABL01001153_5748_YM05_781384	5	GG	RR	GG	RR	RR	RR	GG	GG	RR	GG	RR	GG	RR	RR	GG	RR	RR	GG	GG	GG	RR	-	GG	GG	RR	RR	GG	GG	RR	RR	GG	GG	RR	GG	GG	GG	GG	GG	RR	GG	GG	GG	GG	GG	GG
AABL01001153_6157_YM05_781771	5	GG	RR	GG	RR	RR	RR	GG	GG	RR	GG	RR	GG	RR	RR	GG	RR	RR	GG	GG	GG	RR	GG	GG	GG	RR	RR	GG	GG	RR	RR	GG	GG	RR	GG	GG	GG	GG	GG	RR	GG	GG	GG	GG	GG	GG
AABL01001153_8333_YM05_783946	5	GG	RR	GG	RR	RR	RR	GG	GG	RR	GG	RR	GG	RR	RR	GG	RR	RR	GG	GG	GG	RR	GG	GG	GG	RR	RR	-	GG	RR	RR	GG	GG	RR	GG	GG	GG	GG	GG	RR	GG	GG	GG	GG	GG	GG
AABL01001153_10819_YM05_786432	5	GG	RR	GG	RR	RR	RR	GG	GG	RR	GG	RR	GG	RR	RR	-	RR	RR	GG	GG	GG	RR	GG	GG	GG	RR	RR	GG	GG	RR	RR	GG	GG	RR	GG	GG	GG	GG	GG	RR	GG	GG	GG	GG	GG	GG
AABL01001153_13766_YM05_789382	5	GG	RR	GG	RR	RR	RR	GG	GG	RR	GG	RR	GG	RR	RR	GG	RR	RR	GG	GG	GG	RR	GG	GG	GG	RR	RR	-	GG	RR	RR	GG	GG	RR	GG	GG	GG	GG	GG	RR	GG	GG	GG	GG	GG	GG
AABL01001153_14024_YM05_789641	5	GG	RR	GG	RR	RR	RR	GG	GG	RR	GG	RR	GG	RR	RR	GG	RR	RR	GG	GG	GG	RR	GG	GG	GG	RR	RR	GG	GG	RR	RR	GG	GG	RR	GG	GG	GG	GG	GG	RR	GG	GG	GG	GG	GG	GG
AABL01001153_16553_YM05_792166	5	GG	RR	GG	RR	RR	RR	GG	GG	RR	GG	RR	GG	RR	RR	GG	RR	RR	GG	GG	GG	RR	GG	GG	GG	RR	RR	GG	GG	RR	RR	GG	GG	RR	GG	GG	GG	GG	GG	RR	GG	GG	GG	GG	GG	GG
AABL01001222_236_YM05_792867	5	GG	RR	GG	RR	RR	RR	GG	GG	RR	GG	RR	GG	RR	RR	GG	RR	RR	GG	GG	GG	RR	GG	GG	GG	RR	RR	GG	GG	RR	RR	GG	GG	RR	GG	GG	GG	GG	GG	RR	GG	GG	GG	GG	-	GG
AABL01001222_2471_YM05_795106	5	GG	RR	GG	RR	RR	RR	GG	GG	RR	GG	RR	GG	RR	RR	GG	RR	RR	GG	GG	GG	RR	GG	GG	GG	RR	RR	GG	GG	RR	RR	GG	GG	RR	GG	GG	GG	GG	GG	RR	GG	GG	GG	GG	GG	GG
AABL01001222_4065_YM05_796698	5	GG	RR	GG	RR	RR	RR	GG	GG	RR	GG	RR	GG	RR	RR	GG	RR	RR	GG	GG	GG	RR	GG	GG	GG	RR	RR	GG	GG	RR	RR	GG	GG	RR	GG	GG	GG	GG	GG	RR	GG	GG	GG	GG	GG	GG
AABL01001222_7123_YM05_799758	5	GG	RR	GG	RR	RR	RR	GG	GG	RR	GG	RR	GG	RR	RR	GG	RR	RR	GG	GG	GG	RR	GG	GG	GG	RR	RR	GG	GG	RR	RR	GG	GG	RR	GG	GG	GG	GG	GG	RR	GG	GG	GG	GG	GG	GG
AABL01003191_385_YM05_800484	5	GG	RR	GG	RR	RR	RR	GG	GG	RR	GG	RR	GG	RR	RR	GG	RR	RR	GG	GG	GG	RR	GG	GG	GG	RR	RR	GG	GG	RR	RR	GG	GG	RR	GG	GG	GG	GG	GG	RR	GG	GG	GG	GG	GG	GG
AABL01001222_8721_YM05_801350	5	GG	RR	GG	RR	-	RR	GG	GG	RR	GG	RR	GG	RR	RR	GG	RR	RR	GG	GG	GG	RR	GG	GG	GG	RR	RR	GG	GG	RR	RR	GG	GG	RR	GG	GG	GG	GG	GG	RR	GG	GG	GG	GG	GG	GG
AABL01001222_11084_YM05_803712	5	GG	RR	GG	RR	RR	RR	GG	GG	RR	GG	RR	GG	RR	RR	GG	RR	RR	GG	GG	GG	RR	GG	GG	GG	RR	RR	GG	GG	RR	RR	GG	GG	RR	GG	GG	GG	GG	GG	RR	GG	GG	GG	GG	GG	GG
AABL01001222_14195_YM05_806825	5	GG	RR	GG	RR	RR	RR	GG	GG	RR	GG	RR	GG	RR	RR	GG	RR	RR	GG	GG	GG	RR	GG	GG	GG	RR	RR	GG	GG	RR	RR	GG	GG	RR	GG	GG	GG	GG	GG	RR	GG	GG	GG	GG	GG	GG
AABL01001020_792_YM05_807905	5	GG	RR	GG	RR	RR	RR	GG	GG	RR	GG	RR	GG	RR	RR	GG	RR	RR	GG	GG	GG	RR	GG	GG	GG	RR	RR	GG	GG	RR	RR	GG	GG	RR	GG	GG	GG	GG	GG	RR	GG	GG	GG	GG	GG	GG
AABL01001020_2534_YM05_809648	5	GG	RR	GG	RR	RR	RR	GG	GG	RR	GG	RR	GG	RR	RR	GG	RR	RR	GG	GG	GG	RR	GG	GG	GG	RR	RR	GG	GG	RR	RR	GG	GG	RR	GG	GG	GG	GG	GG	RR	GG	GG	GG	GG	GG	GG
AABL01001508_1382_YM05_811430	5	GG	RR	GG	RR	RR	RR	GG	GG	RR	GG	RR	GG	RR	RR	GG	RR	RR	GG	GG	GG	RR	GG	GG	GG	RR	RR	GG	GG	RR	RR	GG	GG	RR	GG	GG	GG	GG	GG	RR	GG	GG	GG	GG	GG	GG
AABL01002368_4575_YM05_814711	5	GG	RR	GG	RR	RR	RR	GG	GG	RR	GG	RR	GG	RR	RR	GG	RR	RR	GG	GG	GG	RR	GG	GG	GG	RR	RR	GG	GG	RR	RR	GG	GG	RR	GG	GG	GG	GG	GG	RR	GG	GG	GG	GG	GG	GG
AABL01002368_2106_YM05_817180	5	GG	RR	GG	RR	RR	RR	GG	GG	RR	GG	RR	GG	RR	RR	GG	RR	RR	GG	GG	GG	RR	GG	GG	GG	RR	RR	GG	GG	RR	RR	GG	GG	RR	GG	GG	GG	GG	GG	RR	GG	GG	GG	GG	GG	GG
AABL01002368_147_YM05_819138	5	GG	RR	GG	RR	-	RR	GG	GG	RR	GG	RR	GG	RR	RR	GG	RR	RR	GG	GG	GG	RR	GG	GG	GG	RR	RR	GG	GG	RR	RR	GG	GG	RR	GG	GG	GG	GG	GG	RR	GG	GG	GG	GG	GG	GG
AABL01000525_11957_YM05_821049	5	GG	RR	GG	RR	RR	RR	GG	GG	RR	GG	RR	GG	RR	RR	GG	RR	RR	GG	GG	GG	RR	GG	GG	GG	RR	RR	GG	GG	RR	RR	GG	-	RR	GG	GG	GG	GG	GG	RR	GG	GG	GG	GG	GG	GG
AABL01002193_656_YM05_824187	5	GG	RR	GG	RR	-	GG	GG	GG	RR	GG	GG	GG	GG	RR	GG	GG	RR	GG	GG	GG	GG	GG	GG	GG	GG	-	GG	GG	GG	GG	GG	GG	RR	GG	GG	GG	GG	GG	GG	GG	GG	GG	GG	GG	GG
AABL01000525_7027_YM05_826136	5	GG	RR	-	-	-	-	-	-	-	-	-	-	-	-	-	-	-	-	-	-	-	-	-	-	-	-	-	-	-	-	-	-	-	-	-	-	-	-	-	-	-	-	-	-	-
AABL01000525_4389_YM05_828769	5	GG	RR	-	-	-	-	-	-	-	-	-	-	-	-	-	-	-	-	-	-	-	-	-	-	-	-	-	-	-	-	-	-	-	-	-	-	-	-	-	-	-	-	-	-	-
AABL01000525_2014_YM05_831143	5	GG	RR	GG	RR	RR	RR	GG	GG	RR	GG	RR	GG	RR	RR	GG	RR	RR	GG	GG	GG	RR	GG	GG	GG	RR	RR	GG	GG	RR	RR	GG	GG	-	GG	GG	GG	GG	GG	RR	GG	GG	GG	GG	GG	GG
AABL01000525_1978_YM05_831179	5	GG	RR	-	-	-	-	-	-	-	-	-	-	-	-	-	-	-	-	-	-	-	-	-	-	-	-	-	-	-	-	-	-	-	-	-	-	-	-	-	-	-	-	-	-	-
AABL01001746_10266_YM05_833267	5	GG	RR	GG	RR	RR	RR	GG	GG	RR	GG	RR	GG	RR	RR	GG	RR	RR	GG	GG	GG	RR	GG	GG	GG	RR	RR	GG	GG	RR	RR	GG	GG	RR	GG	GG	GG	GG	GG	RR	GG	GG	GG	GG	GG	GG
AABL01001746_8765_YM05_834768	5	GG	RR	GG	RR	RR	RR	GG	GG	RR	GG	RR	GG	RR	RR	GG	RR	RR	GG	GG	GG	RR	GG	GG	GG	RR	RR	GG	GG	RR	RR	GG	GG	RR	GG	GG	GG	GG	GG	RR	GG	GG	GG	GG	GG	GG
AABL01001746_6880_YM05_836651	5	GG	RR	GG	RR	RR	RR	GG	GG	RR	GG	RR	GG	RR	RR	GG	RR	RR	GG	GG	GG	RR	GG	GG	GG	RR	RR	GG	GG	RR	RR	GG	GG	RR	GG	GG	GG	GG	GG	RR	GG	GG	GG	GG	GG	GG
AABL01001746_4866_YM05_838664	5	GG	RR	GG	RR	RR	RR	GG	GG	RR	GG	RR	GG	RR	RR	GG	RR	RR	GG	GG	GG	RR	GG	GG	GG	RR	RR	GG	GG	RR	RR	GG	GG	RR	GG	GG	GG	GG	GG	RR	GG	GG	GG	GG	GG	GG
AABL01001746_3357_YM05_840176	5	GG	RR	GG	RR	RR	RR	GG	GG	RR	GG	RR	GG	RR	RR	GG	RR	RR	GG	GG	GG	RR	GG	GG	GG	RR	RR	GG	GG	RR	RR	GG	GG	RR	GG	GG	GG	GG	GG	RR	GG	GG	GG	GG	GG	GG
AABL01001746_802_YM05_842731	5	GG	RR	GG	RR	RR	RR	GG	GG	RR	GG	RR	GG	RR	RR	GG	RR	RR	GG	GG	GG	RR	GG	GG	GG	RR	RR	GG	GG	RR	RR	GG	GG	RR	GG	GG	GG	GG	GG	RR	GG	GG	GG	GG	GG	GG
AABL01003003_441_YM05_845812	5	GG	RR	GG	RR	RR	RR	GG	GG	RR	GG	RR	GG	RR	RR	GG	RR	RR	GG	GG	GG	RR	GG	GG	GG	RR	RR	GG	GG	RR	RR	GG	GG	RR	GG	GG	GG	GG	GG	RR	GG	GG	GG	GG	GG	GG
AABL01002105_10769_YM05_846352	5	GG	RR	GG	-	RR	RR	GG	GG	RR	GG	RR	GG	RR	RR	GG	RR	RR	GG	GG	GG	RR	GG	GG	GG	RR	RR	GG	GG	RR	RR	GG	GG	RR	GG	GG	GG	GG	GG	RR	GG	GG	GG	GG	GG	GG
AABL01002105_8630_YM05_848502	5	GG	RR	GG	RR	RR	RR	GG	GG	RR	GG	RR	GG	RR	RR	GG	RR	RR	GG	GG	GG	RR	GG	GG	GG	RR	RR	GG	GG	RR	RR	GG	GG	RR	GG	GG	GG	GG	GG	RR	GG	GG	-	GG	GG	GG
AABL01002105_5511_YM05_851542	5	GG	RR	GG	RR	RR	RR	GG	GG	RR	GG	RR	GG	RR	RR	GG	RR	RR	GG	GG	GG	RR	GG	GG	GG	RR	RR	GG	GG	RR	RR	GG	GG	RR	GG	GG	GG	GG	GG	RR	GG	GG	GG	RR	GG	GG
AABL01002105_3259_YM05_853790	5	GG	RR	GG	RR	RR	RR	GG	GG	RR	GG	RR	GG	RR	RR	GG	RR	RR	GG	GG	GG	RR	GG	GG	GG	RR	RR	GG	GG	RR	RR	GG	GG	RR	GG	GG	GG	GG	GG	RR	GG	GG	GG	RR	GG	GG
AABL01002105_1193_YM05_855861	5	GG	RR	GG	RR	RR	RR	GG	GG	RR	GG	RR	GG	RR	RR	GG	RR	RR	GG	GG	GG	RR	GG	GG	GG	RR	RR	GG	GG	RR	RR	GG	GG	RR	GG	GG	GG	GG	GG	RR	GG	GG	GG	RR	GG	GG
AABL01002126_3845_YM05_861955	5	GG	RR	GG	RR	RR	RR	GG	GG	RR	GG	RR	-	RR	RR	GG	RR	RR	GG	GG	GG	RR	GG	GG	GG	RR	RR	GG	GG	RR	RR	GG	GG	RR	GG	GG	GG	GG	GG	RR	GG	GG	GG	RR	-	GG
AABL01002126_4688_YM05_862797	5	GG	RR	GG	RR	RR	RR	GG	GG	RR	GG	RR	GG	RR	RR	GG	RR	RR	GG	GG	GG	RR	GG	GG	GG	RR	RR	GG	GG	RR	RR	GG	GG	RR	GG	GG	GG	GG	GG	RR	GG	GG	GG	RR	GG	GG
AABL01002126_7166_YM05_865275	5	GG	RR	-	-	-	-	-	-	-	-	-	-	-	-	-	-	-	-	-	-	-	-	-	-	-	-	-	-	-	-	-	-	-	-	-	-	-	-	-	-	-	-	-	-	-
AABL01002126_9221_YM05_867331	5	GG	RR	GG	RR	RR	RR	GG	GG	RR	GG	RR	GG	RR	RR	GG	RR	RR	GG	GG	GG	RR	GG	GG	GG	RR	RR	GG	GG	RR	RR	GG	GG	RR	GG	GG	GG	GG	GG	RR	GG	GG	GG	RR	GG	GG
AABL01002126_10084_YM05_868188	5	GG	RR	GG	RR	RR	RR	GG	GG	RR	GG	RR	GG	RR	RR	GG	RR	RR	GG	GG	GG	RR	GG	GG	GG	RR	RR	GG	GG	RR	RR	GG	GG	RR	GG	GG	GG	GG	GG	RR	GG	GG	GG	RR	GG	GG
AABL01002126_12597_YM05_871034	5	GG	RR	GG	RR	RR	RR	GG	GG	RR	GG	RR	GG	RR	RR	GG	RR	RR	GG	GG	GG	RR	GG	GG	GG	RR	RR	GG	GG	RR	RR	GG	GG	RR	GG	GG	GG	GG	GG	RR	GG	GG	GG	RR	GG	GG
AABL01002126_14351_YM05_872793	5	GG	RR	GG	RR	RR	RR	GG	GG	RR	GG	RR	GG	RR	RR	GG	RR	RR	GG	GG	GG	RR	GG	GG	GG	RR	RR	GG	GG	RR	RR	GG	GG	RR	GG	GG	GG	GG	GG	RR	GG	GG	GG	RR	GG	GG
AABL01003668_444_YM05_874890	5	GG	RR	-	-	-	-	-	-	-	-	-	-	-	-	-	-	-	-	-	-	-	-	-	-	-	-	-	-	-	-	-	-	-	-	-	-	-	-	-	-	-	-	-	-	-
AABL01000675_4618_YM05_875782	5	GG	RR	GG	RR	RR	RR	GG	GG	RR	GG	RR	GG	RR	RR	GG	RR	RR	GG	GG	-	RR	GG	GG	GG	RR	RR	GG	GG	RR	RR	GG	GG	RR	GG	GG	GG	GG	GG	RR	GG	GG	GG	RR	GG	GG
AABL01000675_2715_YM05_877680	5	GG	RR	GG	RR	RR	RR	GG	GG	RR	GG	RR	GG	RR	RR	GG	RR	RR	GG	GG	GG	RR	GG	GG	GG	RR	RR	GG	GG	GG	RR	GG	GG	RR	GG	GG	GG	GG	GG	RR	GG	GG	GG	RR	GG	GG
AABL01000675_1251_YM05_879143	5	GG	RR	GG	RR	RR	RR	GG	GG	RR	GG	RR	GG	RR	RR	GG	RR	RR	GG	GG	GG	RR	GG	GG	GG	RR	RR	GG	GG	GG	RR	GG	GG	RR	GG	GG	GG	GG	GG	RR	GG	GG	GG	RR	GG	GG
AABL01004231_183_YM05_883447	5	GG	RR	GG	RR	RR	RR	GG	GG	RR	GG	RR	GG	RR	RR	GG	RR	RR	GG	GG	GG	RR	GG	GG	GG	RR	RR	GG	GG	GG	RR	GG	GG	RR	GG	GG	GG	GG	GG	RR	GG	GG	GG	RR	GG	GG
AABL01002863_2559_YM05_884069	5	GG	RR	GG	RR	RR	RR	GG	GG	RR	GG	RR	GG	RR	RR	GG	RR	RR	GG	GG	GG	RR	GG	GG	GG	RR	RR	GG	GG	GG	RR	GG	GG	RR	GG	GG	GG	GG	GG	RR	GG	GG	GG	RR	GG	GG
AABL01002863_952_YM05_885680	5	GG	RR	GG	RR	RR	RR	GG	GG	RR	GG	RR	GG	RR	RR	GG	RR	RR	GG	GG	GG	RR	GG	GG	GG	RR	RR	GG	GG	GG	RR	GG	GG	RR	GG	GG	GG	GG	GG	RR	GG	GG	GG	RR	GG	GG
AABL01004158_345_YM05_887558	5	GG	RR	GG	RR	RR	RR	GG	GG	RR	GG	RR	GG	RR	RR	GG	RR	RR	GG	GG	GG	RR	GG	GG	GG	RR	RR	GG	GG	GG	RR	GG	GG	RR	GG	GG	GG	GG	GG	RR	GG	GG	GG	RR	GG	GG
AABL01001782_12404_YM05_888919	5	GG	RR	GG	RR	RR	RR	GG	GG	RR	GG	RR	GG	RR	RR	GG	RR	RR	GG	GG	GG	RR	GG	GG	GG	RR	RR	GG	GG	GG	RR	GG	GG	RR	GG	GG	GG	GG	GG	RR	GG	GG	GG	RR	GG	GG
AABL01001782_11310_YM05_890018	5	GG	RR	GG	RR	RR	RR	GG	GG	RR	GG	RR	GG	RR	RR	GG	RR	RR	GG	GG	GG	RR	GG	GG	GG	RR	RR	GG	GG	GG	RR	GG	GG	RR	GG	GG	GG	GG	GG	RR	GG	GG	GG	RR	GG	GG
AABL01001782_9462_YM05_891861	5	GG	RR	GG	-	RR	RR	GG	GG	RR	GG	RR	GG	RR	RR	GG	RR	RR	GG	GG	GG	RR	GG	GG	GG	RR	RR	GG	GG	-	RR	GG	GG	RR	GG	GG	GG	GG	GG	RR	GG	GG	GG	RR	GG	GG
AABL01001782_6319_YM05_895358	5	GG	RR	GG	RR	RR	RR	GG	GG	RR	GG	RR	GG	RR	RR	GG	RR	RR	GG	GG	GG	RR	GG	GG	GG	RR	RR	GG	GG	GG	RR	GG	GG	RR	GG	GG	GG	GG	GG	RR	GG	GG	GG	RR	GG	GG
AABL01003173_1049_YM05_895358	5	GG	RR	GG	RR	RR	-	GG	GG	RR	GG	RR	GG	RR	RR	GG	RR	RR	GG	GG	GG	RR	GG	GG	GG	RR	RR	GG	GG	GG	RR	GG	GG	RR	GG	GG	GG	GG	GG	RR	GG	GG	GG	RR	GG	GG
AABL01001782_5078_YM05_896594	5	GG	RR	GG	RR	RR	RR	GG	GG	RR	GG	RR	GG	RR	RR	GG	RR	RR	GG	GG	GG	RR	GG	GG	GG	RR	RR	GG	GG	GG	RR	GG	GG	RR	GG	GG	GG	GG	GG	RR	GG	GG	GG	RR	GG	GG
AABL01001782_2363_YM05_899312	5	GG	RR	GG	RR	RR	RR	GG	GG	RR	GG	RR	GG	RR	RR	GG	RR	RR	GG	GG	GG	RR	GG	GG	GG	RR	RR	GG	GG	GG	RR	GG	GG	RR	GG	GG	GG	GG	GG	RR	GG	GG	GG	RR	GG	GG
AABL01001782_1312_YM05_900666	5	GG	RR	GG	RR	RR	RR	GG	GG	RR	GG	RR	GG	RR	RR	GG	RR	RR	GG	GG	GG	RR	GG	GG	GG	RR	RR	GG	GG	GG	RR	GG	GG	RR	GG	GG	GG	GG	GG	RR	GG	GG	GG	RR	GG	GG
AABL01001218_14807_YM05_903147	5	GG	RR	GG	RR	RR	RR	GG	GG	RR	GG	RR	GG	RR	RR	GG	RR	RR	GG	GG	GG	RR	GG	GG	GG	RR	RR	GG	GG	GG	RR	GG	GG	RR	GG	GG	GG	GG	GG	RR	GG	GG	GG	RR	GG	GG
AABL01001218_12420_YM05_905894	5	GG	RR	GG	RR	RR	RR	GG	GG	RR	GG	RR	GG	RR	RR	GG	RR	RR	GG	GG	GG	RR	GG	GG	GG	RR	RR	GG	GG	GG	RR	GG	GG	RR	GG	GG	GG	GG	GG	RR	GG	GG	GG	RR	GG	GG
AABL01001218_11680_YM05_906995	5	GG	RR	GG	RR	GG	RR	GG	GG	RR	GG	RR	GG	-	-	GG	-	RR	GG	GG	GG	RR	GG	GG	GG	RR	RR	GG	GG	GG	RR	GG	GG	RR	GG	GG	GG	GG	GG	GG	GG	GG	GG	RR	GG	GG
AABL01001218_6825_YM05_911852	5	GG	RR	GG	RR	RR	RR	GG	GG	RR	GG	RR	GG	RR	RR	GG	RR	RR	GG	GG	GG	RR	GG	GG	GG	RR	RR	GG	GG	GG	RR	GG	GG	RR	GG	GG	GG	GG	GG	RR	GG	GG	GG	RR	GG	GG
AABL01001218_2398_YM05_916632	5	GG	RR	GG	RR	RR	RR	GG	GG	RR	GG	RR	GG	RR	RR	GG	RR	RR	GG	GG	GG	RR	GG	GG	GG	RR	RR	GG	GG	GG	RR	GG	GG	RR	GG	GG	GG	GG	GG	RR	GG	GG	GG	RR	GG	GG
AABL01001218_406_YM05_918618	5	GG	RR	GG	RR	RR	RR	GG	GG	RR	GG	RR	GG	RR	RR	GG	RR	RR	GG	GG	GG	RR	-	GG	GG	RR	RR	GG	GG	GG	RR	GG	GG	RR	GG	GG	GG	GG	GG	RR	GG	GG	GG	RR	GG	GG
AABL01001604_1711_YM05_920591	5	GG	RR	GG	RR	RR	RR	GG	GG	RR	GG	RR	GG	RR	RR	GG	RR	RR	GG	GG	GG	RR	GG	GG	GG	RR	RR	GG	GG	GG	RR	GG	GG	RR	GG	GG	GG	GG	GG	RR	GG	GG	GG	RR	GG	GG
AABL01001604_3854_YM05_922737	5	GG	RR	GG	RR	RR	RR	GG	GG	RR	GG	RR	GG	RR	RR	GG	RR	RR	GG	GG	GG	RR	GG	GG	GG	RR	RR	GG	GG	GG	RR	GG	GG	RR	GG	GG	GG	GG	GG	RR	GG	GG	GG	RR	GG	GG
AABL01001604_4675_YM05_923519	5	GG	RR	GG	RR	RR	RR	GG	GG	RR	GG	RR	GG	RR	RR	GG	RR	RR	GG	GG	GG	RR	GG	GG	GG	RR	RR	GG	GG	GG	RR	GG	GG	RR	GG	GG	GG	GG	GG	RR	GG	GG	GG	RR	GG	GG
AABL01002186_1519_YM05_926792	5	GG	RR	GG	RR	RR	RR	GG	GG	RR	GG	RR	GG	RR	RR	GG	RR	RR	GG	GG	GG	RR	GG	GG	GG	RR	RR	GG	GG	GG	RR	GG	GG	RR	GG	GG	GG	GG	GG	RR	GG	GG	GG	RR	GG	GG
AABL01002186_4006_YM05_929669	5	GG	RR	GG	RR	RR	RR	GG	GG	RR	GG	RR	GG	RR	RR	GG	RR	RR	GG	GG	GG	RR	GG	GG	GG	RR	RR	GG	GG	GG	RR	GG	GG	RR	GG	GG	GG	GG	GG	RR	GG	GG	GG	RR	GG	GG
AABL01002186_6196_YM05_932197	5	GG	RR	GG	RR	RR	RR	GG	GG	RR	GG	RR	GG	RR	RR	GG	RR	RR	GG	GG	GG	RR	GG	GG	GG	RR	RR	GG	GG	GG	RR	GG	GG	RR	GG	GG	GG	GG	GG	RR	GG	GG	GG	RR	GG	GG
AABL01002186_8739_YM05_935106	5	GG	RR	GG	RR	RR	RR	GG	GG	RR	GG	RR	GG	RR	RR	GG	RR	RR	GG	GG	GG	RR	GG	GG	GG	RR	RR	GG	GG	GG	RR	GG	GG	RR	GG	GG	GG	GG	GG	RR	GG	GG	GG	RR	GG	GG
AABL01002186_10099_YM05_936470	5	GG	RR	GG	RR	RR	RR	GG	GG	RR	GG	RR	GG	RR	RR	GG	RR	RR	GG	GG	GG	RR	GG	GG	GG	RR	RR	GG	GG	GG	RR	GG	GG	RR	GG	GG	GG	GG	GG	RR	GG	GG	GG	RR	GG	GG
AABL01002186_13544_YM05_939910	5	GG	RR	GG	RR	-	RR	GG	GG	RR	GG	RR	GG	RR	RR	GG	RR	RR	GG	GG	GG	RR	GG	GG	GG	RR	RR	GG	GG	GG	RR	GG	GG	RR	GG	GG	GG	GG	GG	RR	GG	GG	GG	RR	-	GG
AABL01002186_14878_YM05_941250	5	GG	RR	-	-	-	-	-	-	-	-	-	-	-	-	-	-	-	-	-	-	-	-	-	-	-	-	-	-	-	-	-	-	-	-	-	-	-	-	-	-	-	-	-	-	-
AABL01002186_17351_YM05_943764	5	GG	RR	GG	RR	RR	RR	GG	GG	RR	GG	RR	GG	RR	RR	GG	RR	RR	GG	GG	GG	RR	GG	GG	GG	RR	RR	GG	RR	GG	RR	GG	GG	RR	GG	GG	GG	GG	GG	RR	GG	GG	GG	RR	GG	GG
AABL01002186_19187_YM05_945598	5	GG	RR	GG	RR	RR	RR	GG	GG	RR	GG	RR	GG	RR	RR	GG	RR	RR	GG	GG	GG	RR	GG	GG	GG	RR	RR	GG	RR	GG	RR	GG	GG	RR	GG	GG	GG	GG	GG	RR	GG	GG	GG	RR	GG	GG
AABL01002186_21555_YM05_947968	5	GG	RR	GG	RR	RR	RR	GG	GG	RR	GG	RR	GG	RR	RR	GG	RR	RR	GG	GG	GG	RR	GG	GG	GG	RR	RR	GG	RR	GG	RR	GG	GG	RR	GG	GG	GG	GG	GG	RR	GG	GG	GG	RR	GG	GG
AABL01002186_22383_YM05_948794	5	GG	RR	GG	RR	RR	RR	GG	GG	RR	-	RR	GG	RR	RR	GG	RR	RR	GG	GG	GG	RR	GG	GG	GG	RR	RR	GG	RR	GG	RR	GG	GG	RR	GG	GG	GG	GG	GG	RR	GG	GG	GG	RR	GG	GG
AABL01001149_2441_YM05_952969	5	GG	RR	GG	RR	RR	RR	GG	GG	RR	GG	RR	GG	RR	RR	GG	RR	RR	GG	GG	GG	RR	GG	GG	GG	RR	RR	-	RR	GG	RR	GG	GG	RR	GG	GG	GG	GG	GG	RR	GG	GG	GG	RR	-	GG
AABL01001149_1266_YM05_954142	5	GG	RR	GG	RR	RR	RR	GG	GG	RR	GG	RR	GG	RR	RR	GG	RR	RR	GG	GG	GG	RR	GG	GG	GG	RR	RR	GG	RR	GG	RR	GG	GG	RR	GG	GG	GG	GG	GG	RR	GG	GG	GG	RR	RR	GG
AABL01001059_4337_YM05_958342	5	GG	RR	GG	RR	RR	RR	GG	GG	RR	GG	RR	GG	RR	RR	GG	RR	RR	GG	GG	GG	RR	GG	GG	GG	RR	RR	GG	RR	GG	RR	GG	GG	RR	GG	GG	GG	GG	GG	RR	GG	GG	GG	RR	RR	GG
AABL01001059_3897_YM05_958780	5	GG	RR	GG	RR	RR	RR	GG	GG	RR	GG	RR	GG	RR	RR	GG	RR	RR	GG	GG	GG	RR	GG	GG	GG	RR	RR	GG	RR	GG	RR	GG	GG	RR	GG	GG	GG	GG	GG	RR	GG	GG	GG	RR	RR	GG
AABL01001059_1195_YM05_961482	5	GG	RR	GG	RR	RR	RR	GG	GG	RR	GG	RR	GG	RR	RR	GG	RR	RR	GG	GG	GG	RR	GG	GG	GG	RR	RR	GG	RR	GG	RR	GG	GG	RR	GG	GG	GG	GG	GG	RR	GG	GG	GG	RR	RR	GG
AABL01002753_2474_YM05_963431	5	GG	RR	GG	RR	RR	RR	GG	GG	RR	GG	RR	GG	RR	RR	-	RR	RR	GG	GG	GG	RR	GG	GG	GG	RR	RR	GG	RR	GG	RR	GG	GG	RR	GG	GG	GG	GG	GG	RR	GG	GG	GG	RR	RR	GG
AABL01002753_225_YM05_965679	5	GG	RR	GG	RR	RR	RR	GG	GG	RR	GG	RR	GG	RR	RR	GG	RR	RR	GG	GG	GG	RR	GG	GG	GG	RR	RR	GG	RR	GG	RR	GG	GG	RR	GG	GG	GG	GG	GG	RR	GG	GG	GG	RR	RR	GG
AABL01002806_2322_YM05_968149	5	GG	RR	-	-	-	-	-	-	-	-	-	-	-	-	-	-	-	-	-	-	-	-	-	-	-	-	-	-	-	-	-	-	-	-	-	-	-	-	-	-	-	-	-	-	-
AABL01002806_439_YM05_970033	5	GG	RR	GG	RR	RR	RR	GG	GG	RR	GG	RR	GG	RR	RR	GG	RR	RR	GG	GG	GG	RR	GG	GG	GG	RR	RR	GG	RR	GG	RR	GG	GG	RR	GG	GG	GG	GG	GG	RR	GG	GG	GG	RR	RR	GG
AABL01001480_1338_YM05_975710	5	GG	RR	GG	RR	RR	RR	GG	GG	RR	GG	RR	GG	RR	RR	GG	RR	RR	GG	GG	GG	RR	GG	GG	GG	RR	RR	GG	RR	GG	RR	GG	GG	RR	GG	GG	GG	GG	GG	RR	GG	GG	GG	RR	RR	GG
AABL01001480_3531_YM05_977839	5	GG	RR	GG	RR	RR	RR	GG	GG	RR	GG	RR	GG	RR	RR	GG	RR	RR	GG	GG	GG	RR	GG	GG	GG	RR	RR	GG	RR	GG	RR	GG	GG	RR	GG	GG	GG	GG	GG	RR	GG	GG	GG	RR	RR	GG
AABL01001480_5388_YM05_979694	5	GG	RR	GG	RR	RR	RR	GG	GG	RR	GG	RR	GG	RR	RR	GG	RR	RR	GG	GG	GG	RR	GG	GG	GG	RR	RR	GG	RR	GG	RR	GG	GG	RR	GG	GG	GG	GG	GG	RR	GG	GG	GG	RR	RR	GG
AABL01001480_7464_YM05_981773	5	GG	RR	GG	RR	RR	RR	GG	GG	RR	GG	RR	GG	RR	RR	GG	RR	RR	GG	GG	GG	RR	GG	GG	GG	RR	RR	GG	RR	GG	RR	GG	GG	RR	GG	GG	GG	GG	GG	RR	GG	GG	GG	RR	RR	GG
AABL01001785_4303_YM05_987208	5	GG	RR	GG	RR	RR	RR	GG	GG	RR	GG	RR	GG	RR	RR	GG	RR	RR	GG	GG	GG	RR	GG	GG	GG	RR	RR	GG	RR	GG	RR	GG	GG	RR	GG	GG	GG	GG	GG	RR	GG	GG	GG	RR	-	GG
AABL01002831_1375_YM05_988535	5	GG	RR	GG	RR	RR	RR	GG	GG	RR	GG	RR	GG	RR	RR	GG	RR	RR	GG	GG	GG	RR	GG	GG	GG	RR	RR	GG	RR	GG	RR	GG	GG	RR	GG	GG	GG	GG	GG	RR	GG	GG	GG	RR	RR	GG
AABL01000388_1762_YM05_992443	5	GG	RR	-	-	-	-	-	-	-	-	-	-	-	-	-	-	-	-	-	-	-	-	-	-	-	-	-	-	-	-	-	-	-	-	-	-	-	-	-	-	-	-	-	-	-
AABL01000178_130_YM05_995800	5	GG	RR	-	-	-	-	-	-	-	-	-	-	-	-	-	-	-	-	-	-	-	-	-	-	-	-	-	-	-	-	-	-	-	-	-	-	-	-	-	-	-	-	-	-	-
AABL01000178_4586_YM05_1000256	5	GG	RR	-	-	-	-	-	-	-	-	-	-	-	-	-	-	-	-	-	-	-	-	-	-	-	-	-	-	-	-	-	-	-	-	-	-	-	-	-	-	-	-	-	-	-
AABL01000238_4991_YM05_1008102	5	GG	RR	GG	RR	RR	RR	GG	GG	RR	GG	RR	GG	RR	RR	GG	RR	RR	GG	GG	GG	RR	GG	GG	GG	RR	RR	GG	RR	GG	RR	GG	GG	RR	GG	GG	GG	GG	GG	RR	GG	GG	GG	RR	RR	GG
AABL01000238_3990_YM05_1009104	5	GG	RR	-	-	-	-	-	-	-	-	-	-	-	-	-	-	-	-	-	-	-	-	-	-	-	-	-	-	-	-	-	-	-	-	-	-	-	-	-	-	-	-	-	-	-
AABL01000733_2228_YM05_1015450	5	GG	RR	-	-	-	-	-	-	-	-	-	-	-	-	-	-	-	-	-	-	-	-	-	-	-	-	-	-	-	-	-	-	-	-	-	-	-	-	-	-	-	-	-	-	-
AABL01001552_5096_YM05_1016901	5	GG	RR	-	-	-	-	-	-	-	-	-	-	-	-	-	-	-	-	-	-	-	-	-	-	-	-	-	-	-	-	-	-	-	-	-	-	-	-	-	-	-	-	-	-	-
AABL01002485_1860_YM05_1016901	5	GG	RR	-	-	-	-	-	-	-	-	-	-	-	-	-	-	-	-	-	-	-	-	-	-	-	-	-	-	-	-	-	-	-	-	-	-	-	-	-	-	-	-	-	-	-
AABL01000733_4433_YM05_1017660	5	GG	RR	-	-	-	-	-	-	-	-	-	-	-	-	-	-	-	-	-	-	-	-	-	-	-	-	-	-	-	-	-	-	-	-	-	-	-	-	-	-	-	-	-	-	-
AABL01001300_1429_YM05_1023358	5	GG	RR	-	-	-	-	-	-	-	-	-	-	-	-	-	-	-	-	-	-	-	-	-	-	-	-	-	-	-	-	-	-	-	-	-	-	-	-	-	-	-	-	-	-	-
AABL01001930_1647_YM05_1027357	5	GG	RR	-	-	-	-	-	-	-	-	-	-	-	-	-	-	-	-	-	-	-	-	-	-	-	-	-	-	-	-	-	-	-	-	-	-	-	-	-	-	-	-	-	-	-
AABL01002144_6581_YM05_1029451	5	GG	RR	-	-	-	-	-	-	-	-	-	-	-	-	-	-	-	-	-	-	-	-	-	-	-	-	-	-	-	-	-	-	-	-	-	-	-	-	-	-	-	-	-	-	-
AABL01002144_4913_YM05_1031117	5	GG	RR	-	-	-	-	-	-	-	-	-	-	-	-	-	-	-	-	-	-	-	-	-	-	-	-	-	-	-	-	-	-	-	-	-	-	-	-	-	-	-	-	-	-	-
AABL01002144_3029_YM05_1032999	5	GG	RR	-	-	-	-	-	-	-	-	-	-	-	-	-	-	-	-	-	-	-	-	-	-	-	-	-	-	-	-	-	-	-	-	-	-	-	-	-	-	-	-	-	-	-
AABL01001549_1513_YM05_1037865	5	GG	RR	-	-	-	-	-	-	-	-	-	-	-	-	-	-	-	-	-	-	-	-	-	-	-	-	-	-	-	-	-	-	-	-	-	-	-	-	-	-	-	-	-	-	-
AABL01002629_1100_YM05_1040786	5	GG	RR	-	-	-	-	-	-	-	-	-	-	-	-	-	-	-	-	-	-	-	-	-	-	-	-	-	-	-	-	-	-	-	-	-	-	-	-	-	-	-	-	-	-	-
AABL01002392_2004_YM05_1042478	5	GG	RR	-	-	-	-	-	-	-	-	-	-	-	-	-	-	-	-	-	-	-	-	-	-	-	-	-	-	-	-	-	-	-	-	-	-	-	-	-	-	-	-	-	-	-
AABL01002473_2005_YM05_1045121	5	GG	RR	-	-	-	-	-	-	-	-	-	-	-	-	-	-	-	-	-	-	-	-	-	-	-	-	-	-	-	-	-	-	-	-	-	-	-	-	-	-	-	-	-	-	-
AABL01002605_1431_YM05_1045555	5	GG	RR	-	-	-	-	-	-	-	-	-	-	-	-	-	-	-	-	-	-	-	-	-	-	-	-	-	-	-	-	-	-	-	-	-	-	-	-	-	-	-	-	-	-	-
AABL01002177_1233_YM06_3167	6	GG	RR	-	-	-	-	-	-	-	-	-	-	-	-	-	-	-	-	-	-	-	-	-	-	-	-	-	-	-	-	-	-	-	-	-	-	-	-	-	-	-	-	-	-	-
AABL01002779_1669_YM06_7021	6	GG	RR	-	-	-	-	-	-	-	-	-	-	-	-	-	-	-	-	-	-	-	-	-	-	-	-	-	-	-	-	-	-	-	-	-	-	-	-	-	-	-	-	-	-	-
AABL01003708_153_YM06_9371	6	GG	RR	-	-	-	-	-	-	-	-	-	-	-	-	-	-	-	-	-	-	-	-	-	-	-	-	-	-	-	-	-	-	-	-	-	-	-	-	-	-	-	-	-	-	-
AABL01001933_1044_YM06_10618	6	GG	RR	-	-	-	-	-	-	-	-	-	-	-	-	-	-	-	-	-	-	-	-	-	-	-	-	-	-	-	-	-	-	-	-	-	-	-	-	-	-	-	-	-	-	-
AABL01000136_7979_YM06_11014	6	GG	RR	-	-	-	-	-	-	-	-	-	-	-	-	-	-	-	-	-	-	-	-	-	-	-	-	-	-	-	-	-	-	-	-	-	-	-	-	-	-	-	-	-	-	-
AABL01005100_622_YM06_11014	6	GG	RR	-	-	-	-	-	-	-	-	-	-	-	-	-	-	-	-	-	-	-	-	-	-	-	-	-	-	-	-	-	-	-	-	-	-	-	-	-	-	-	-	-	-	-
AABL01001883_1683_YM06_14011	6	GG	RR	-	-	-	-	-	-	-	-	-	-	-	-	-	-	-	-	-	-	-	-	-	-	-	-	-	-	-	-	-	-	-	-	-	-	-	-	-	-	-	-	-	-	-
AABL01000110_6914_YM06_16183	6	GG	RR	-	-	-	-	-	-	-	-	-	-	-	-	-	-	-	-	-	-	-	-	-	-	-	-	-	-	-	-	-	-	-	-	-	-	-	-	-	-	-	-	-	-	-
AABL01000743_8314_YM06_20143	6	GG	RR	RR	GG	-	RR	GG	RR	RR	RR	RR	RR	RR	RR	GG	GG	RR	RR	GG	GG	RR	GG	GG	GG	RR	RR	GG	RR	GG	GG	RR	RR	RR	GG	GG	RR	RR	RR	GG	RR	RR	RR	GG	GG	GG
AABL01000743_7907_YM06_20555	6	GG	RR	RR	GG	RR	RR	GG	RR	RR	RR	RR	RR	RR	RR	GG	GG	RR	RR	GG	GG	RR	-	GG	GG	RR	RR	GG	RR	GG	GG	RR	RR	RR	GG	GG	RR	RR	RR	GG	RR	RR	RR	GG	-	GG
AABL01000743_4450_YM06_23967	6	GG	RR	-	-	-	-	-	-	-	-	-	-	-	-	-	-	-	-	-	-	-	-	-	-	-	-	-	-	-	-	-	-	-	-	-	-	-	-	-	-	-	-	-	-	-
AABL01000743_1381_YM06_27035	6	GG	RR	-	-	-	-	-	-	-	-	-	-	-	-	-	-	-	-	-	-	-	-	-	-	-	-	-	-	-	-	-	-	-	-	-	-	-	-	-	-	-	-	-	-	-
AABL01002302_1206_YM06_29666	6	GG	RR	-	-	-	-	-	-	-	-	-	-	-	-	-	-	-	-	-	-	-	-	-	-	-	-	-	-	-	-	-	-	-	-	-	-	-	-	-	-	-	-	-	-	-
AABL01002302_2322_YM06_30778	6	GG	RR	-	-	-	-	-	-	-	-	-	-	-	-	-	-	-	-	-	-	-	-	-	-	-	-	-	-	-	-	-	-	-	-	-	-	-	-	-	-	-	-	-	-	-
AABL01002865_2584_YM06_31835	6	GG	RR	RR	GG	RR	RR	GG	RR	RR	RR	RR	RR	RR	RR	GG	GG	RR	RR	RR	GG	RR	GG	GG	GG	RR	RR	GG	RR	GG	GG	RR	RR	RR	GG	GG	RR	RR	RR	GG	RR	RR	RR	GG	GG	GG
AABL01002865_1811_YM06_32606	6	GG	RR	RR	GG	RR	RR	GG	RR	RR	RR	RR	RR	RR	RR	GG	GG	RR	RR	RR	GG	RR	GG	GG	GG	RR	RR	GG	RR	GG	GG	RR	RR	RR	GG	GG	RR	RR	RR	GG	RR	RR	RR	GG	GG	GG
AABL01001919_4481_YM06_37296	6	GG	RR	-	-	-	-	-	-	-	-	-	-	-	-	-	-	-	-	-	-	-	-	-	-	-	-	-	-	-	-	-	-	-	-	-	-	-	-	-	-	-	-	-	-	-
AABL01001241_1049_YM06_39652	6	GG	RR	-	-	-	-	-	-	-	-	-	-	-	-	-	-	-	-	-	-	-	-	-	-	-	-	-	-	-	-	-	-	-	-	-	-	-	-	-	-	-	-	-	-	-
AABL01003974_532_YM06_45371	6	GG	RR	-	-	-	-	-	-	-	-	-	-	-	-	-	-	-	-	-	-	-	-	-	-	-	-	-	-	-	-	-	-	-	-	-	-	-	-	-	-	-	-	-	-	-
AABL01003964_268_YM06_46638	6	GG	RR	-	-	-	-	-	-	-	-	-	-	-	-	-	-	-	-	-	-	-	-	-	-	-	-	-	-	-	-	-	-	-	-	-	-	-	-	-	-	-	-	-	-	-
AABL01000157_3551_YM06_50662	6	GG	RR	RR	GG	RR	RR	GG	RR	RR	RR	RR	RR	RR	RR	GG	GG	RR	RR	RR	GG	RR	GG	GG	GG	RR	RR	GG	RR	GG	GG	RR	RR	RR	GG	GG	RR	RR	RR	GG	RR	RR	RR	GG	GG	GG
AABL01000157_4819_YM06_51934	6	GG	RR	-	-	-	-	-	-	-	-	-	-	-	-	-	-	-	-	-	-	-	-	-	-	-	-	-	-	-	-	-	-	-	-	-	-	-	-	-	-	-	-	-	-	-
AABL01001478_687_YM06_53051	6	GG	RR	-	-	-	-	-	-	-	-	-	-	-	-	-	-	-	-	-	-	-	-	-	-	-	-	-	-	-	-	-	-	-	-	-	-	-	-	-	-	-	-	-	-	-
AABL01002583_1366_YM06_53908	6	GG	RR	-	-	-	-	-	-	-	-	-	-	-	-	-	-	-	-	-	-	-	-	-	-	-	-	-	-	-	-	-	-	-	-	-	-	-	-	-	-	-	-	-	-	-
AABL01001478_2220_YM06_54589	6	GG	RR	RR	GG	RR	RR	GG	RR	RR	RR	RR	RR	RR	RR	GG	GG	RR	RR	RR	GG	RR	GG	GG	GG	RR	RR	GG	RR	GG	GG	RR	RR	RR	GG	GG	RR	RR	RR	-	RR	RR	RR	GG	GG	GG
AABL01001656_2002_YM06_57670	6	GG	RR	-	-	-	-	-	-	-	-	-	-	-	-	-	-	-	-	-	-	-	-	-	-	-	-	-	-	-	-	-	-	-	-	-	-	-	-	-	-	-	-	-	-	-
AABL01001656_441_YM06_59231	6	GG	RR	-	-	-	-	-	-	-	-	-	-	-	-	-	-	-	-	-	-	-	-	-	-	-	-	-	-	-	-	-	-	-	-	-	-	-	-	-	-	-	-	-	-	-
AABL01000840_1277_YM06_67992	6	GG	RR	-	-	-	-	-	-	-	-	-	-	-	-	-	-	-	-	-	-	-	-	-	-	-	-	-	-	-	-	-	-	-	-	-	-	-	-	-	-	-	-	-	-	-
AABL01002596_3085_YM06_71048	6	GG	RR	-	-	-	-	-	-	-	-	-	-	-	-	-	-	-	-	-	-	-	-	-	-	-	-	-	-	-	-	-	-	-	-	-	-	-	-	-	-	-	-	-	-	-
AABL01002596_1433_YM06_72695	6	GG	RR	-	-	-	-	-	-	-	-	-	-	-	-	-	-	-	-	-	-	-	-	-	-	-	-	-	-	-	-	-	-	-	-	-	-	-	-	-	-	-	-	-	-	-
AABL01000904_5719_YM06_76467	6	GG	RR	-	-	-	-	-	-	-	-	-	-	-	-	-	-	-	-	-	-	-	-	-	-	-	-	-	-	-	-	-	-	-	-	-	-	-	-	-	-	-	-	-	-	-
AABL01000904_343_YM06_81843	6	GG	RR	-	-	RR	RR	-	RR	RR	RR	RR	RR	RR	RR	-	GG	RR	RR	RR	GG	RR	GG	GG	GG	RR	RR	GG	RR	-	-	RR	RR	RR	-	GG	RR	RR	RR	-	RR	RR	RR	GG	-	-
AABL01000558_3051_YM06_84241	6	GG	RR	RR	-	RR	RR	GG	RR	RR	RR	RR	RR	RR	RR	GG	GG	RR	RR	RR	GG	RR	GG	GG	GG	RR	RR	GG	RR	GG	GG	RR	RR	RR	GG	GG	RR	RR	RR	GG	RR	RR	RR	GG	GG	GG
AABL01000558_4909_YM06_86098	6	GG	RR	-	-	-	-	-	-	-	-	-	-	-	-	-	-	-	-	-	-	-	-	-	-	-	-	-	-	-	-	-	-	-	-	-	-	-	-	-	-	-	-	-	-	-
AABL01000558_6871_YM06_88062	6	GG	RR	RR	GG	RR	RR	GG	RR	RR	RR	RR	RR	RR	RR	GG	GG	RR	RR	RR	GG	RR	GG	GG	GG	RR	-	GG	RR	GG	GG	RR	RR	RR	GG	GG	RR	RR	RR	GG	RR	RR	RR	GG	GG	GG
AABL01000395_2266_YM06_88482	6	GG	RR	RR	GG	RR	RR	GG	RR	RR	RR	RR	RR	RR	RR	GG	GG	RR	RR	RR	GG	RR	GG	GG	GG	RR	RR	GG	RR	GG	GG	RR	RR	RR	GG	GG	RR	RR	RR	GG	RR	RR	RR	GG	GG	GG
AABL01000395_1200_YM06_89543	6	GG	RR	-	GG	RR	RR	GG	RR	-	RR	RR	RR	RR	RR	GG	GG	RR	RR	RR	GG	RR	GG	GG	GG	RR	RR	GG	RR	GG	GG	RR	RR	RR	GG	GG	RR	RR	RR	GG	RR	RR	RR	GG	GG	GG
AABL01003105_240_YM06_92427	6	GG	RR	RR	GG	RR	RR	GG	RR	-	RR	RR	-	RR	RR	GG	GG	RR	RR	RR	GG	RR	GG	GG	GG	RR	RR	GG	RR	GG	GG	RR	RR	RR	GG	GG	RR	RR	RR	GG	RR	RR	RR	GG	GG	GG
AABL01003846_436_YM06_93793	6	GG	RR	RR	GG	RR	RR	GG	RR	RR	RR	RR	RR	RR	RR	GG	GG	RR	RR	RR	GG	RR	GG	GG	GG	RR	RR	GG	RR	GG	GG	RR	RR	RR	GG	GG	RR	RR	RR	GG	RR	RR	RR	GG	GG	GG
AABL01005380_115_YM06_95321	6	GG	RR	RR	GG	RR	RR	GG	RR	RR	RR	RR	RR	RR	RR	GG	GG	RR	RR	RR	GG	RR	GG	GG	GG	RR	RR	GG	RR	GG	GG	RR	RR	RR	GG	GG	RR	RR	RR	GG	RR	RR	RR	GG	GG	GG
AABL01001252_923_YM06_96733	6	GG	RR	RR	GG	RR	RR	GG	RR	RR	RR	RR	RR	RR	RR	GG	GG	RR	RR	RR	GG	RR	GG	GG	GG	RR	RR	GG	RR	GG	GG	RR	RR	RR	GG	GG	RR	RR	RR	GG	RR	RR	RR	GG	GG	GG
AABL01001252_5456_YM06_101271	6	GG	RR	RR	GG	RR	RR	GG	RR	RR	RR	RR	RR	RR	RR	-	GG	RR	RR	RR	GG	RR	GG	GG	GG	RR	RR	GG	RR	GG	GG	RR	RR	RR	GG	GG	RR	RR	RR	GG	RR	RR	RR	GG	GG	GG
AABL01000129_1209_YM06_102118	6	GG	RR	RR	GG	RR	RR	GG	RR	RR	RR	RR	RR	RR	RR	GG	GG	RR	RR	RR	GG	RR	GG	GG	GG	RR	RR	GG	RR	GG	GG	RR	RR	RR	GG	GG	RR	RR	RR	GG	RR	RR	RR	GG	-	GG
AABL01001252_6302_YM06_102118	6	GG	RR	RR	GG	RR	RR	GG	RR	RR	RR	RR	RR	RR	RR	GG	GG	RR	RR	RR	GG	RR	GG	GG	GG	RR	RR	GG	RR	GG	GG	RR	RR	RR	GG	GG	RR	RR	RR	GG	RR	RR	RR	GG	-	GG
AABL01000129_3313_YM06_104216	6	GG	RR	RR	GG	RR	RR	GG	RR	RR	RR	RR	RR	RR	RR	GG	GG	RR	RR	RR	GG	RR	GG	GG	GG	RR	RR	GG	-	GG	GG	RR	RR	RR	GG	GG	RR	RR	RR	GG	RR	RR	RR	GG	GG	GG
AABL01000129_5941_YM06_106850	6	GG	RR	RR	GG	RR	RR	GG	RR	RR	RR	RR	RR	RR	RR	GG	GG	RR	RR	RR	GG	RR	GG	GG	GG	RR	RR	GG	RR	GG	GG	RR	RR	RR	GG	GG	RR	RR	RR	GG	RR	RR	RR	GG	GG	GG
AABL01000129_7902_YM06_108803	6	GG	RR	-	GG	RR	RR	GG	RR	RR	RR	RR	RR	RR	RR	GG	GG	RR	RR	RR	GG	RR	GG	GG	GG	RR	RR	GG	RR	GG	GG	RR	RR	RR	GG	GG	RR	RR	RR	GG	RR	RR	RR	GG	GG	GG
AABL01000129_8615_YM06_109521	6	GG	RR	RR	GG	RR	RR	GG	RR	RR	RR	RR	RR	RR	RR	GG	GG	RR	RR	RR	GG	RR	GG	GG	GG	RR	RR	GG	RR	GG	GG	RR	RR	RR	GG	GG	RR	RR	RR	GG	RR	RR	RR	GG	GG	GG
AABL01000129_10048_YM06_110948	6	GG	RR	RR	GG	RR	RR	GG	RR	RR	RR	RR	RR	RR	RR	GG	GG	RR	RR	RR	GG	RR	GG	GG	GG	RR	RR	GG	RR	GG	GG	RR	RR	RR	GG	GG	RR	RR	RR	GG	RR	-	RR	GG	-	GG
AABL01003051_383_YM06_114080	6	GG	RR	-	-	-	-	-	-	-	-	-	-	-	-	-	-	-	-	-	-	-	-	-	-	-	-	-	-	-	-	-	-	-	-	-	-	-	-	-	-	-	-	-	-	-
AABL01001534_2069_YM06_120010	6	GG	RR	RR	GG	RR	RR	GG	RR	RR	RR	RR	RR	RR	RR	GG	GG	RR	RR	RR	GG	RR	GG	GG	GG	RR	RR	GG	RR	GG	GG	RR	RR	RR	GG	GG	RR	RR	RR	GG	RR	RR	RR	GG	GG	GG
AABL01001534_1333_YM06_120746	6	GG	RR	RR	GG	RR	RR	GG	RR	RR	RR	RR	RR	RR	RR	GG	GG	RR	RR	RR	GG	RR	GG	GG	GG	RR	RR	GG	RR	GG	GG	RR	RR	RR	GG	GG	RR	RR	RR	GG	RR	RR	RR	GG	GG	GG
AABL01003959_530_YM06_122536	6	GG	RR	RR	GG	RR	RR	GG	RR	RR	RR	RR	RR	RR	RR	GG	GG	RR	RR	RR	GG	RR	GG	GG	GG	RR	RR	GG	RR	GG	GG	RR	RR	RR	GG	GG	RR	RR	RR	GG	RR	RR	RR	GG	GG	GG
AABL01005328_125_YM06_124056	6	GG	RR	RR	GG	RR	RR	GG	RR	RR	RR	RR	RR	RR	RR	GG	GG	RR	RR	RR	GG	RR	GG	GG	GG	RR	RR	GG	RR	GG	GG	RR	RR	RR	GG	GG	RR	RR	RR	GG	RR	RR	RR	GG	GG	GG
AABL01000404_16064_YM06_128897	6	GG	RR	RR	GG	RR	RR	GG	RR	RR	RR	RR	RR	RR	RR	GG	GG	RR	RR	RR	GG	RR	GG	GG	GG	RR	RR	GG	RR	GG	GG	RR	RR	RR	GG	GG	RR	RR	RR	GG	RR	RR	RR	GG	GG	GG
AABL01000404_15770_YM06_129190	6	GG	RR	RR	GG	RR	RR	GG	RR	RR	RR	RR	RR	RR	RR	GG	GG	RR	RR	RR	GG	RR	GG	GG	GG	RR	RR	GG	RR	GG	GG	RR	RR	RR	GG	GG	RR	RR	RR	GG	RR	RR	RR	GG	GG	GG
AABL01000404_12276_YM06_133043	6	GG	RR	RR	GG	RR	RR	GG	RR	RR	RR	RR	RR	RR	RR	GG	GG	RR	RR	RR	-	RR	GG	GG	GG	RR	RR	GG	RR	GG	GG	RR	RR	RR	GG	GG	RR	RR	RR	GG	RR	RR	RR	GG	GG	GG
AABL01000404_8679_YM06_136704	6	GG	RR	RR	GG	RR	RR	GG	RR	RR	RR	RR	RR	RR	RR	GG	GG	RR	RR	RR	GG	RR	GG	GG	GG	RR	RR	GG	RR	GG	GG	RR	RR	RR	GG	GG	-	RR	RR	GG	RR	RR	RR	GG	GG	GG
AABL01000404_3473_YM06_141908	6	GG	RR	RR	GG	RR	RR	GG	RR	RR	RR	RR	RR	RR	RR	GG	GG	RR	RR	RR	GG	RR	GG	GG	GG	RR	RR	GG	RR	GG	GG	RR	RR	RR	GG	GG	RR	RR	RR	GG	RR	RR	RR	GG	GG	GG
AABL01000404_1469_YM06_143915	6	GG	RR	RR	GG	RR	RR	GG	RR	RR	-	RR	RR	RR	RR	GG	GG	RR	-	RR	GG	RR	GG	GG	GG	RR	RR	GG	RR	GG	GG	RR	RR	RR	GG	GG	RR	RR	RR	GG	RR	RR	RR	GG	GG	GG
AABL01001633_3223_YM06_149400	6	GG	RR	RR	GG	RR	RR	GG	RR	RR	RR	RR	RR	RR	RR	GG	GG	RR	RR	RR	GG	RR	GG	GG	GG	RR	RR	GG	RR	GG	GG	RR	RR	RR	GG	GG	RR	RR	RR	GG	RR	RR	RR	GG	GG	GG
AABL01001633_1456_YM06_151169	6	GG	RR	-	-	-	-	-	-	-	-	-	-	-	-	-	-	-	-	-	-	-	-	-	-	-	-	-	-	-	-	-	-	-	-	-	-	-	-	-	-	-	-	-	-	-
AABL01001667_787_YM06_153432	6	GG	RR	RR	GG	RR	RR	GG	RR	RR	RR	RR	RR	RR	RR	GG	GG	RR	RR	RR	GG	RR	GG	GG	GG	RR	RR	GG	RR	GG	GG	RR	RR	RR	GG	GG	RR	RR	RR	GG	RR	RR	RR	GG	GG	GG
AABL01001667_5954_YM06_159290	6	GG	RR	RR	RR	RR	RR	GG	RR	RR	RR	RR	RR	RR	RR	GG	GG	RR	RR	RR	GG	RR	GG	GG	GG	RR	RR	GG	RR	GG	GG	RR	RR	RR	GG	GG	RR	RR	RR	GG	RR	RR	RR	GG	GG	GG
AABL01001667_7362_YM06_160696	6	GG	RR	RR	RR	RR	RR	GG	RR	RR	RR	RR	RR	RR	RR	GG	GG	RR	RR	RR	GG	RR	GG	GG	GG	RR	RR	GG	RR	GG	GG	RR	RR	RR	GG	GG	RR	RR	RR	GG	RR	RR	RR	GG	GG	GG
AABL01001667_9547_YM06_162878	6	GG	RR	RR	RR	RR	RR	GG	RR	RR	RR	RR	RR	RR	RR	GG	GG	RR	RR	RR	GG	RR	GG	GG	GG	RR	RR	GG	RR	GG	GG	RR	RR	RR	GG	GG	RR	RR	RR	GG	RR	RR	RR	GG	GG	GG
AABL01001667_10831_YM06_164161	6	GG	RR	RR	RR	RR	RR	GG	RR	RR	RR	RR	RR	RR	RR	GG	GG	RR	RR	RR	GG	RR	GG	GG	GG	RR	RR	GG	RR	GG	GG	RR	RR	RR	GG	GG	RR	RR	RR	GG	RR	RR	RR	GG	GG	-
AABL01001667_14157_YM06_167487	6	GG	RR	RR	RR	RR	RR	GG	RR	RR	RR	RR	RR	RR	RR	GG	GG	RR	RR	RR	GG	RR	GG	GG	GG	RR	RR	GG	RR	GG	GG	RR	RR	RR	GG	GG	RR	RR	RR	GG	RR	RR	RR	GG	GG	GG
AABL01001941_6010_YM06_176602	6	GG	RR	RR	RR	RR	RR	GG	RR	RR	RR	RR	RR	RR	RR	GG	GG	RR	RR	RR	GG	RR	GG	GG	GG	RR	RR	GG	RR	GG	GG	RR	RR	RR	GG	GG	RR	RR	RR	GG	RR	RR	RR	GG	GG	GG
AABL01000856_927_YM06_181728	6	GG	RR	RR	RR	RR	RR	GG	RR	RR	RR	RR	RR	RR	RR	GG	GG	RR	RR	RR	GG	RR	GG	GG	GG	RR	RR	GG	RR	GG	GG	RR	RR	RR	GG	GG	-	RR	RR	-	RR	RR	RR	GG	-	GG
AABL01000264_1076_YM06_185205	6	GG	RR	RR	RR	RR	RR	GG	RR	RR	RR	RR	RR	RR	RR	GG	GG	RR	RR	RR	GG	RR	GG	GG	GG	RR	RR	GG	RR	GG	GG	RR	RR	RR	GG	GG	RR	RR	RR	GG	RR	RR	RR	GG	GG	GG
AABL01000264_2495_YM06_186582	6	GG	RR	RR	RR	RR	RR	GG	RR	RR	RR	RR	RR	RR	RR	GG	GG	RR	RR	RR	GG	RR	GG	GG	GG	RR	RR	GG	RR	GG	GG	RR	RR	RR	GG	GG	RR	RR	RR	GG	RR	RR	RR	GG	GG	GG
AABL01000264_4118_YM06_188209	6	GG	RR	RR	RR	RR	RR	GG	RR	RR	RR	RR	RR	RR	RR	GG	GG	RR	RR	RR	GG	RR	GG	GG	GG	RR	RR	GG	RR	GG	GG	RR	RR	RR	GG	GG	RR	RR	RR	GG	RR	RR	RR	GG	GG	GG
AABL01000264_7469_YM06_191560	6	GG	RR	RR	RR	RR	RR	GG	RR	RR	RR	RR	RR	RR	RR	GG	GG	RR	RR	RR	GG	RR	GG	GG	GG	RR	RR	GG	RR	GG	GG	RR	RR	RR	GG	GG	RR	RR	RR	GG	RR	-	RR	GG	GG	GG
AABL01000264_9492_YM06_193577	6	GG	RR	RR	RR	RR	RR	GG	RR	RR	RR	RR	RR	RR	RR	GG	GG	RR	RR	RR	GG	RR	GG	GG	GG	RR	RR	GG	RR	GG	GG	RR	RR	RR	GG	GG	RR	RR	RR	GG	RR	RR	RR	GG	GG	GG
AABL01000264_10096_YM06_194177	6	GG	RR	RR	RR	RR	RR	GG	RR	RR	RR	RR	RR	RR	RR	GG	GG	RR	RR	RR	GG	RR	GG	GG	GG	RR	RR	GG	RR	GG	GG	RR	RR	RR	GG	GG	RR	RR	RR	GG	RR	RR	RR	GG	GG	GG
AABL01001446_1198_YM06_197043	6	GG	RR	RR	RR	RR	RR	GG	RR	RR	RR	RR	RR	RR	RR	GG	GG	RR	RR	RR	GG	RR	GG	GG	GG	RR	RR	GG	RR	GG	GG	RR	RR	RR	GG	GG	RR	RR	RR	GG	RR	RR	RR	GG	GG	GG
AABL01001447_2022_YM06_198482	6	GG	RR	RR	RR	RR	RR	GG	RR	RR	RR	RR	RR	RR	RR	GG	GG	RR	RR	RR	GG	RR	GG	GG	GG	RR	RR	GG	RR	GG	GG	RR	RR	RR	GG	GG	RR	RR	RR	GG	RR	RR	RR	GG	GG	GG
AABL01001447_916_YM06_199582	6	GG	RR	-	-	-	-	-	-	-	-	-	-	-	-	-	-	-	-	-	-	-	-	-	-	-	-	-	-	-	-	-	-	-	-	-	-	-	-	-	-	-	-	-	-	-
AABL01001701_1978_YM06_203233	6	GG	RR	RR	RR	RR	RR	GG	RR	RR	RR	RR	RR	RR	RR	GG	-	RR	RR	RR	GG	RR	GG	GG	GG	RR	RR	GG	RR	GG	GG	RR	RR	RR	GG	GG	RR	RR	RR	GG	RR	RR	-	GG	GG	GG
AABL01001701_2656_YM06_203916	6	GG	RR	RR	RR	RR	RR	GG	RR	RR	RR	RR	RR	RR	RR	GG	GG	RR	RR	RR	GG	RR	GG	GG	GG	RR	RR	GG	RR	GG	GG	RR	RR	RR	GG	GG	RR	RR	RR	GG	RR	RR	RR	GG	GG	GG
AABL01004205_456_YM06_205814	6	GG	RR	RR	RR	RR	RR	GG	RR	RR	RR	RR	RR	RR	RR	GG	GG	RR	RR	RR	GG	RR	GG	GG	GG	RR	RR	GG	RR	GG	GG	RR	RR	RR	GG	-	RR	RR	RR	GG	RR	RR	RR	GG	GG	GG
AABL01001701_4641_YM06_206131	6	GG	RR	-	-	-	-	-	-	-	-	-	-	-	-	-	-	-	-	-	-	-	-	-	-	-	-	-	-	-	-	-	-	-	-	-	-	-	-	-	-	-	-	-	-	-
AABL01001701_6992_YM06_208399	6	GG	RR	RR	RR	RR	RR	GG	RR	RR	RR	RR	RR	RR	RR	GG	GG	RR	RR	RR	GG	RR	GG	GG	GG	RR	RR	GG	RR	GG	GG	RR	RR	RR	GG	GG	RR	RR	RR	GG	RR	RR	RR	GG	GG	GG
AABL01001701_8458_YM06_209866	6	GG	RR	RR	RR	RR	RR	GG	RR	RR	RR	RR	RR	RR	RR	GG	GG	RR	RR	RR	GG	RR	GG	GG	GG	RR	RR	GG	RR	GG	GG	RR	RR	RR	GG	GG	RR	RR	RR	GG	RR	RR	RR	GG	GG	GG
AABL01001701_10329_YM06_211737	6	GG	RR	RR	RR	RR	RR	GG	RR	RR	RR	RR	RR	RR	RR	GG	GG	RR	RR	RR	GG	RR	GG	GG	GG	RR	RR	GG	RR	GG	GG	RR	RR	RR	GG	GG	RR	RR	RR	GG	RR	RR	RR	GG	GG	GG
AABL01002703_1990_YM06_218127	6	GG	RR	RR	RR	RR	RR	GG	RR	RR	RR	RR	RR	RR	RR	GG	GG	RR	RR	RR	GG	RR	GG	GG	GG	RR	RR	GG	RR	GG	GG	RR	RR	RR	GG	GG	RR	RR	RR	GG	RR	RR	RR	GG	GG	GG
AABL01002703_2774_YM06_218913	6	GG	RR	RR	RR	RR	RR	GG	RR	RR	RR	RR	RR	RR	RR	GG	GG	RR	RR	RR	GG	RR	GG	GG	GG	RR	RR	GG	RR	GG	GG	RR	RR	RR	GG	GG	RR	RR	RR	GG	RR	RR	RR	GG	GG	GG
AABL01000476_10079_YM06_225121	6	GG	RR	RR	RR	RR	RR	GG	RR	RR	RR	RR	RR	RR	RR	GG	GG	RR	RR	RR	GG	RR	GG	GG	GG	RR	RR	GG	RR	GG	GG	RR	RR	RR	GG	-	RR	RR	RR	GG	RR	RR	RR	GG	GG	GG
AABL01000476_8603_YM06_226597	6	GG	RR	RR	RR	RR	RR	GG	RR	RR	RR	RR	RR	RR	RR	GG	GG	RR	RR	RR	GG	RR	GG	GG	GG	RR	RR	GG	RR	GG	GG	RR	RR	RR	GG	GG	RR	RR	RR	GG	RR	RR	RR	GG	GG	GG
AABL01000476_4586_YM06_230612	6	GG	RR	RR	RR	RR	RR	GG	RR	RR	RR	RR	RR	RR	RR	GG	GG	RR	RR	RR	GG	RR	GG	GG	GG	RR	RR	GG	RR	GG	GG	RR	RR	RR	GG	GG	RR	RR	RR	GG	RR	RR	RR	GG	GG	GG
AABL01000476_2656_YM06_232538	6	GG	RR	RR	RR	RR	RR	GG	RR	RR	RR	RR	RR	RR	RR	GG	GG	RR	RR	RR	GG	RR	GG	GG	GG	RR	RR	GG	RR	GG	GG	RR	RR	RR	GG	GG	RR	RR	RR	GG	RR	RR	RR	GG	GG	GG
AABL01000476_377_YM06_234818	6	GG	RR	RR	RR	RR	RR	GG	RR	RR	RR	RR	RR	RR	RR	GG	GG	RR	RR	RR	GG	RR	GG	GG	GG	RR	RR	GG	RR	GG	GG	RR	RR	RR	GG	GG	RR	RR	RR	GG	RR	RR	RR	GG	GG	GG
AABL01000479_1560_YM06_236599	6	GG	RR	RR	RR	-	RR	GG	RR	RR	RR	RR	RR	RR	RR	GG	GG	RR	RR	RR	GG	RR	GG	GG	GG	RR	RR	GG	RR	GG	GG	RR	RR	RR	GG	GG	RR	RR	RR	GG	RR	RR	RR	GG	GG	GG
AABL01002007_1301_YM06_239354	6	GG	RR	RR	RR	RR	RR	GG	RR	RR	RR	RR	RR	RR	RR	GG	GG	RR	RR	RR	GG	RR	GG	GG	GG	RR	RR	GG	RR	GG	GG	RR	RR	RR	GG	GG	RR	RR	RR	GG	RR	RR	RR	GG	-	GG
AABL01002007_3021_YM06_241073	6	GG	RR	RR	RR	RR	RR	GG	RR	RR	RR	RR	RR	RR	RR	GG	GG	RR	RR	RR	GG	RR	GG	GG	GG	RR	RR	GG	RR	GG	GG	RR	RR	RR	GG	GG	RR	RR	RR	GG	RR	RR	RR	GG	GG	GG
AABL01002007_4143_YM06_242193	6	GG	RR	RR	RR	RR	RR	GG	RR	RR	RR	RR	RR	RR	RR	GG	-	RR	RR	RR	GG	RR	GG	GG	GG	RR	RR	GG	RR	GG	GG	RR	RR	RR	GG	GG	RR	RR	RR	GG	RR	RR	RR	GG	GG	GG
AABL01002007_6665_YM06_244715	6	GG	RR	RR	RR	RR	RR	GG	RR	RR	RR	RR	RR	RR	RR	GG	GG	RR	RR	RR	GG	RR	GG	GG	GG	RR	RR	GG	RR	GG	GG	RR	RR	RR	GG	GG	RR	RR	RR	GG	RR	RR	RR	GG	GG	GG
AABL01002733_532_YM06_245660	6	GG	RR	RR	RR	RR	RR	GG	RR	RR	RR	RR	RR	RR	RR	GG	GG	RR	RR	RR	GG	RR	GG	GG	GG	RR	RR	GG	RR	GG	GG	RR	RR	RR	GG	GG	RR	RR	RR	GG	RR	RR	RR	GG	GG	GG
AABL01002733_3584_YM06_248713	6	GG	RR	RR	RR	RR	RR	GG	RR	RR	RR	RR	RR	RR	RR	GG	GG	RR	RR	RR	GG	RR	GG	GG	GG	RR	RR	GG	RR	GG	GG	RR	RR	RR	GG	GG	RR	RR	RR	GG	RR	RR	RR	GG	GG	GG
AABL01002733_4508_YM06_249631	6	GG	RR	RR	RR	RR	RR	GG	RR	RR	RR	RR	RR	RR	RR	GG	GG	RR	RR	RR	GG	RR	-	GG	GG	RR	RR	GG	RR	GG	GG	RR	RR	RR	GG	GG	RR	RR	RR	GG	RR	RR	RR	GG	GG	GG
AABL01005404_289_YM06_250406	6	GG	RR	RR	RR	RR	RR	GG	RR	RR	RR	RR	RR	RR	RR	GG	GG	RR	RR	RR	GG	RR	GG	GG	GG	RR	RR	GG	RR	GG	GG	RR	RR	RR	GG	GG	RR	RR	RR	GG	RR	RR	RR	GG	GG	GG
AABL01000244_563_YM06_251167	6	GG	RR	RR	RR	-	RR	GG	RR	RR	RR	RR	RR	RR	RR	GG	GG	RR	RR	RR	GG	RR	GG	GG	GG	RR	RR	GG	RR	GG	GG	RR	RR	RR	GG	GG	RR	RR	RR	GG	RR	RR	RR	GG	GG	GG
AABL01000244_2611_YM06_253213	6	GG	RR	RR	RR	RR	RR	GG	RR	RR	RR	RR	RR	RR	RR	GG	GG	RR	RR	RR	GG	RR	GG	GG	GG	RR	RR	GG	RR	GG	GG	RR	RR	RR	GG	GG	RR	RR	RR	GG	RR	RR	RR	GG	-	GG
AABL01000244_5774_YM06_256382	6	GG	RR	RR	RR	RR	RR	GG	RR	RR	RR	RR	RR	RR	RR	GG	GG	RR	RR	RR	GG	RR	GG	GG	GG	RR	RR	GG	RR	GG	GG	RR	RR	RR	GG	GG	RR	RR	RR	GG	RR	RR	RR	GG	GG	GG
AABL01000244_6223_YM06_256830	6	GG	RR	-	-	-	RR	GG	-	RR	RR	RR	RR	RR	RR	GG	GG	RR	RR	RR	GG	RR	GG	GG	-	RR	RR	-	RR	GG	GG	RR	RR	RR	GG	GG	RR	RR	-	GG	RR	RR	RR	GG	GG	GG
AABL01000502_820_YM06_259648	6	GG	RR	RR	RR	RR	RR	GG	RR	RR	RR	RR	RR	RR	RR	GG	GG	RR	RR	RR	GG	RR	GG	GG	GG	RR	RR	GG	RR	GG	GG	RR	RR	RR	GG	GG	RR	RR	RR	GG	RR	-	RR	GG	GG	GG
AABL01000502_2318_YM06_261044	6	GG	RR	-	-	-	-	-	-	-	-	-	-	-	-	-	-	-	-	-	-	-	-	-	-	-	-	-	-	-	-	-	-	-	-	-	-	-	-	-	-	-	-	-	-	-
AABL01000502_5795_YM06_264473	6	GG	RR	RR	RR	RR	RR	GG	RR	RR	RR	RR	RR	RR	RR	GG	GG	RR	RR	RR	GG	RR	GG	GG	GG	RR	RR	GG	RR	GG	GG	RR	RR	RR	GG	GG	RR	RR	RR	GG	RR	RR	RR	GG	GG	GG
AABL01000502_6686_YM06_265359	6	GG	RR	RR	RR	RR	RR	GG	RR	RR	RR	RR	RR	RR	RR	GG	GG	RR	RR	RR	GG	RR	GG	GG	GG	RR	RR	GG	RR	GG	GG	RR	RR	RR	GG	GG	RR	RR	RR	GG	RR	RR	RR	GG	GG	GG
AABL01000502_9606_YM06_268282	6	GG	RR	RR	RR	RR	RR	GG	RR	RR	RR	RR	RR	RR	RR	GG	GG	RR	RR	RR	GG	RR	GG	GG	GG	RR	RR	GG	RR	GG	GG	RR	RR	RR	GG	GG	RR	RR	RR	GG	RR	-	RR	GG	GG	GG
AABL01000502_10976_YM06_269655	6	GG	RR	RR	RR	RR	RR	GG	RR	RR	RR	RR	RR	RR	RR	GG	GG	RR	RR	RR	GG	RR	GG	GG	GG	RR	RR	GG	RR	GG	GG	RR	RR	RR	GG	GG	RR	RR	RR	GG	RR	RR	RR	GG	GG	GG
AABL01000502_12298_YM06_270305	6	GG	RR	RR	RR	RR	RR	GG	RR	RR	RR	RR	RR	RR	RR	GG	GG	RR	RR	RR	GG	RR	-	GG	GG	RR	RR	GG	RR	GG	GG	RR	RR	RR	GG	GG	RR	RR	RR	GG	RR	RR	RR	GG	-	GG
AABL01000502_14352_YM06_272361	6	GG	RR	RR	RR	RR	RR	GG	RR	RR	RR	RR	RR	RR	RR	GG	GG	RR	RR	RR	GG	RR	GG	GG	GG	RR	RR	GG	RR	GG	GG	RR	RR	RR	GG	GG	RR	RR	RR	GG	RR	RR	RR	GG	GG	GG
AABL01000502_16558_YM06_274566	6	GG	RR	-	-	-	-	-	-	-	-	-	-	-	-	-	-	-	-	-	-	-	-	-	-	-	-	-	-	-	-	-	-	-	-	-	-	-	-	-	-	-	-	-	-	-
AABL01000502_18540_YM06_276547	6	GG	RR	RR	RR	RR	RR	GG	RR	RR	RR	RR	RR	RR	RR	-	RR	RR	RR	RR	GG	RR	GG	GG	GG	RR	RR	GG	RR	GG	GG	RR	RR	RR	GG	-	RR	RR	RR	-	RR	RR	RR	GG	GG	GG
AABL01002553_2949_YM06_277683	6	GG	RR	RR	RR	RR	RR	GG	RR	RR	RR	RR	RR	RR	RR	GG	RR	RR	RR	RR	GG	RR	GG	GG	GG	RR	RR	GG	RR	GG	GG	RR	RR	RR	GG	GG	RR	RR	RR	GG	RR	RR	RR	GG	GG	GG
AABL01002553_1470_YM06_279163	6	GG	RR	RR	RR	RR	RR	GG	RR	RR	RR	RR	RR	RR	RR	GG	RR	RR	RR	RR	GG	RR	GG	GG	GG	RR	RR	GG	RR	GG	GG	RR	RR	RR	GG	GG	RR	RR	RR	GG	RR	RR	RR	GG	GG	GG
AABL01005243_1113_YM06_281854	6	GG	RR	RR	RR	-	RR	GG	RR	RR	RR	RR	RR	RR	RR	GG	RR	RR	RR	RR	GG	RR	GG	GG	GG	RR	RR	GG	RR	GG	GG	RR	RR	RR	GG	GG	RR	RR	RR	GG	RR	RR	RR	GG	GG	GG
AABL01000753_2277_YM06_283703	6	GG	RR	RR	RR	RR	RR	GG	RR	RR	RR	RR	RR	RR	RR	GG	RR	RR	RR	RR	GG	RR	GG	GG	GG	RR	RR	GG	RR	GG	GG	RR	RR	RR	GG	GG	RR	RR	RR	GG	RR	RR	RR	GG	GG	GG
AABL01000753_222_YM06_285764	6	GG	RR	-	-	-	-	-	-	-	-	-	-	-	-	-	-	-	-	-	-	-	-	-	-	-	-	-	-	-	-	-	-	-	-	-	-	-	-	-	-	-	-	-	-	-
AABL01001946_8530_YM06_287437	6	GG	RR	RR	RR	RR	RR	GG	RR	RR	RR	RR	RR	RR	RR	GG	RR	RR	RR	RR	GG	RR	GG	GG	GG	RR	RR	GG	RR	GG	GG	RR	RR	RR	GG	GG	RR	RR	RR	GG	RR	RR	RR	GG	GG	GG
AABL01001946_7765_YM06_288202	6	GG	RR	RR	RR	RR	RR	GG	RR	RR	RR	RR	RR	RR	RR	GG	RR	RR	RR	RR	GG	RR	GG	GG	GG	RR	RR	GG	RR	GG	-	RR	RR	RR	GG	GG	RR	RR	RR	GG	RR	RR	RR	GG	GG	GG
AABL01001946_5471_YM06_290492	6	GG	RR	RR	RR	RR	RR	GG	RR	RR	RR	RR	RR	RR	RR	GG	RR	RR	RR	RR	GG	RR	GG	GG	GG	RR	RR	GG	RR	GG	GG	RR	RR	RR	GG	GG	RR	RR	RR	GG	RR	RR	RR	GG	GG	GG
AABL01001946_3965_YM06_291999	6	GG	RR	RR	RR	RR	RR	GG	RR	RR	RR	RR	RR	RR	RR	GG	RR	RR	RR	RR	GG	RR	GG	GG	GG	RR	RR	GG	RR	GG	GG	RR	RR	RR	GG	GG	RR	RR	RR	GG	RR	RR	RR	GG	GG	GG
AABL01001946_988_YM06_294979	6	GG	RR	RR	RR	RR	RR	GG	RR	RR	RR	RR	RR	RR	RR	GG	RR	RR	RR	RR	GG	RR	GG	GG	GG	RR	RR	GG	RR	GG	GG	RR	RR	RR	GG	GG	RR	RR	RR	GG	RR	RR	RR	GG	GG	GG
AABL01001382_2248_YM06_296108	6	GG	RR	RR	RR	RR	RR	GG	RR	RR	RR	RR	RR	RR	RR	GG	RR	RR	RR	RR	GG	RR	GG	GG	GG	RR	RR	GG	RR	GG	GG	RR	RR	RR	GG	GG	RR	RR	RR	GG	RR	RR	RR	GG	GG	GG
AABL01001382_1330_YM06_297024	6	GG	RR	RR	RR	RR	RR	GG	RR	RR	RR	RR	RR	RR	RR	GG	RR	RR	RR	RR	GG	RR	GG	GG	GG	RR	RR	GG	RR	GG	GG	RR	RR	RR	GG	GG	RR	RR	RR	GG	RR	RR	RR	GG	GG	GG
AABL01002141_837_YM06_301340	6	GG	RR	RR	RR	RR	RR	GG	RR	RR	RR	RR	RR	RR	RR	GG	RR	RR	RR	RR	GG	RR	GG	GG	GG	RR	RR	GG	RR	GG	GG	RR	RR	RR	GG	GG	RR	RR	RR	GG	RR	RR	RR	GG	GG	GG
AABL01004038_133_YM06_302355	6	GG	RR	-	RR	RR	RR	GG	RR	RR	RR	-	RR	RR	RR	GG	RR	RR	RR	RR	GG	RR	GG	GG	GG	RR	RR	GG	RR	GG	GG	RR	RR	RR	GG	GG	RR	RR	-	GG	RR	RR	-	GG	GG	GG
AABL01003998_473_YM06_304997	6	GG	RR	RR	RR	-	RR	GG	RR	RR	RR	RR	RR	RR	RR	GG	RR	RR	RR	RR	GG	RR	GG	GG	GG	RR	RR	GG	RR	GG	GG	RR	RR	RR	GG	GG	RR	RR	RR	GG	RR	RR	RR	GG	GG	GG
AABL01001244_1660_YM06_307269	6	GG	RR	RR	RR	RR	RR	GG	RR	RR	RR	RR	RR	RR	RR	GG	RR	RR	RR	RR	GG	RR	GG	GG	GG	RR	RR	GG	RR	GG	GG	RR	RR	RR	GG	GG	RR	RR	RR	GG	RR	RR	RR	GG	GG	GG
AABL01001244_2417_YM06_308020	6	GG	RR	RR	RR	RR	RR	GG	RR	RR	RR	RR	RR	RR	RR	GG	RR	RR	RR	RR	GG	RR	GG	GG	GG	RR	RR	GG	RR	GG	GG	RR	RR	RR	GG	GG	RR	RR	RR	GG	RR	RR	RR	GG	GG	GG
AABL01001244_5036_YM06_310645	6	GG	RR	RR	RR	RR	RR	-	RR	RR	RR	RR	RR	RR	RR	GG	RR	RR	RR	RR	GG	RR	GG	GG	GG	RR	RR	GG	RR	GG	GG	RR	RR	RR	GG	GG	RR	RR	RR	GG	RR	RR	RR	GG	GG	GG
AABL01001244_7478_YM06_313083	6	GG	RR	RR	RR	RR	RR	GG	RR	RR	RR	RR	RR	RR	RR	GG	RR	RR	RR	RR	GG	RR	GG	GG	GG	RR	RR	GG	RR	GG	GG	RR	RR	RR	GG	GG	RR	RR	RR	GG	RR	RR	RR	GG	GG	GG
AABL01001244_9150_YM06_314758	6	GG	RR	RR	RR	RR	RR	GG	RR	RR	RR	RR	RR	RR	RR	GG	RR	RR	RR	RR	GG	RR	GG	GG	GG	RR	RR	GG	RR	GG	GG	RR	RR	RR	GG	GG	RR	RR	RR	GG	RR	RR	RR	GG	GG	GG
AABL01001244_13213_YM06_318270	6	GG	RR	RR	RR	RR	RR	GG	RR	RR	RR	RR	RR	RR	RR	GG	RR	RR	RR	RR	GG	RR	GG	GG	GG	RR	RR	GG	RR	GG	GG	RR	RR	RR	GG	GG	RR	RR	RR	GG	RR	RR	RR	GG	GG	GG
AABL01001244_14655_YM06_319712	6	GG	RR	RR	RR	RR	RR	GG	RR	RR	RR	RR	RR	RR	RR	GG	RR	RR	RR	RR	GG	RR	GG	GG	GG	RR	RR	GG	RR	GG	GG	RR	RR	RR	GG	GG	RR	RR	RR	GG	RR	RR	RR	GG	GG	GG
AABL01001016_1156_YM06_322307	6	GG	RR	RR	RR	-	RR	GG	RR	RR	RR	RR	RR	RR	RR	GG	RR	RR	RR	RR	GG	RR	GG	GG	GG	RR	RR	GG	RR	GG	GG	RR	RR	RR	GG	GG	RR	RR	RR	GG	RR	RR	RR	GG	-	GG
AABL01001016_3522_YM06_324674	6	GG	RR	-	-	-	-	-	-	-	-	-	-	-	-	-	-	-	-	-	-	-	-	-	-	-	-	-	-	-	-	-	-	-	-	-	-	-	-	-	-	-	-	-	-	-
AABL01000021_151_YM06_326781	6	GG	RR	-	-	-	-	-	-	-	-	-	-	-	-	-	-	-	-	-	-	-	-	-	-	-	-	-	-	-	-	-	-	-	-	-	-	-	-	-	-	-	-	-	-	-
AABL01000021_2067_YM06_328697	6	GG	RR	RR	RR	RR	RR	GG	RR	RR	RR	RR	RR	RR	RR	GG	RR	RR	RR	RR	GG	RR	GG	GG	GG	RR	RR	GG	RR	GG	GG	RR	RR	RR	GG	GG	RR	RR	RR	GG	RR	RR	RR	GG	GG	GG
AABL01000021_5192_YM06_331824	6	GG	RR	RR	RR	RR	RR	GG	RR	RR	RR	RR	RR	RR	RR	GG	RR	RR	RR	RR	GG	RR	GG	GG	GG	RR	RR	GG	RR	GG	GG	RR	RR	RR	GG	GG	RR	RR	RR	GG	RR	RR	RR	GG	GG	GG
AABL01000021_6450_YM06_333085	6	GG	RR	RR	RR	RR	RR	GG	RR	RR	RR	-	RR	RR	RR	GG	RR	RR	RR	RR	GG	RR	GG	GG	GG	RR	RR	GG	RR	GG	GG	RR	RR	-	GG	GG	RR	RR	RR	GG	RR	RR	RR	GG	GG	GG
AABL01000021_8043_YM06_334674	6	GG	RR	RR	RR	RR	RR	GG	RR	RR	RR	RR	RR	RR	RR	GG	RR	RR	RR	RR	GG	RR	GG	GG	GG	RR	RR	GG	RR	GG	GG	RR	RR	RR	GG	GG	RR	RR	RR	GG	RR	RR	RR	GG	GG	GG
AABL01000021_12788_YM06_339423	6	GG	RR	RR	RR	RR	RR	GG	RR	RR	RR	RR	RR	RR	RR	GG	RR	RR	RR	RR	GG	RR	GG	GG	GG	RR	RR	GG	RR	GG	GG	RR	RR	RR	GG	GG	RR	RR	RR	GG	RR	RR	RR	GG	GG	GG
AABL01000021_15060_YM06_341696	6	GG	RR	RR	RR	-	RR	GG	RR	RR	RR	RR	RR	RR	RR	GG	RR	RR	RR	RR	GG	RR	GG	GG	GG	RR	RR	GG	RR	GG	GG	RR	RR	RR	GG	GG	RR	RR	RR	GG	RR	RR	RR	GG	GG	GG
AABL01000021_16421_YM06_343051	6	GG	RR	RR	RR	RR	RR	GG	RR	RR	RR	RR	RR	RR	RR	GG	RR	RR	RR	RR	GG	RR	GG	GG	GG	RR	RR	GG	RR	GG	GG	RR	RR	RR	GG	GG	RR	RR	RR	GG	RR	RR	RR	GG	GG	GG
AABL01000021_18890_YM06_345522	6	GG	RR	RR	RR	RR	RR	GG	RR	RR	RR	RR	RR	RR	RR	GG	RR	RR	RR	RR	GG	RR	GG	GG	GG	RR	RR	GG	RR	GG	GG	RR	RR	RR	GG	GG	RR	RR	RR	GG	RR	RR	RR	GG	GG	GG
AABL01004233_456_YM06_347255	6	GG	RR	RR	RR	RR	RR	GG	RR	RR	RR	RR	RR	RR	RR	GG	RR	RR	RR	RR	GG	RR	GG	GG	-	RR	RR	GG	RR	GG	GG	RR	RR	RR	GG	GG	RR	RR	RR	GG	RR	RR	RR	GG	GG	GG
AABL01003072_951_YM06_347810	6	GG	RR	RR	RR	RR	RR	GG	RR	RR	RR	RR	RR	RR	RR	GG	RR	RR	RR	RR	GG	RR	GG	GG	GG	RR	RR	GG	RR	GG	GG	RR	RR	RR	GG	GG	RR	RR	RR	GG	RR	RR	RR	GG	GG	GG
AABL01002056_12247_YM06_349475	6	GG	RR	-	-	-	-	-	-	-	-	-	-	-	-	-	-	-	-	-	-	-	-	-	-	-	-	-	-	-	-	-	-	-	-	-	-	-	-	-	-	-	-	-	-	-
AABL01002056_11782_YM06_349942	6	GG	RR	RR	RR	RR	RR	GG	RR	RR	RR	-	RR	RR	RR	GG	RR	RR	RR	RR	GG	RR	GG	GG	GG	RR	RR	GG	RR	GG	GG	RR	RR	RR	GG	GG	RR	RR	RR	GG	RR	RR	RR	GG	GG	GG
AABL01002056_8531_YM06_353196	6	GG	RR	RR	RR	RR	RR	GG	RR	RR	RR	RR	RR	RR	RR	GG	RR	RR	RR	RR	GG	RR	GG	GG	GG	RR	RR	GG	RR	GG	GG	RR	RR	RR	GG	GG	RR	RR	RR	GG	RR	RR	RR	GG	GG	GG
AABL01002056_7938_YM06_353789	6	GG	RR	RR	RR	RR	RR	GG	RR	RR	RR	RR	RR	RR	RR	GG	RR	RR	RR	RR	GG	RR	GG	GG	GG	RR	RR	GG	RR	GG	GG	RR	RR	RR	GG	GG	RR	RR	RR	GG	RR	RR	RR	GG	GG	GG
AABL01002056_5773_YM06_355950	6	GG	RR	RR	RR	RR	RR	GG	RR	RR	RR	RR	RR	RR	RR	GG	RR	RR	RR	RR	GG	RR	GG	GG	GG	RR	RR	GG	RR	GG	GG	RR	RR	RR	GG	GG	RR	RR	RR	GG	RR	RR	RR	GG	GG	GG
AABL01002056_3058_YM06_358668	6	GG	RR	RR	RR	RR	RR	GG	RR	RR	RR	RR	RR	RR	RR	GG	RR	RR	RR	RR	GG	RR	GG	GG	GG	RR	RR	GG	RR	GG	GG	RR	RR	RR	GG	GG	RR	RR	RR	GG	RR	RR	RR	GG	GG	GG
AABL01002242_5559_YM06_361944	6	GG	RR	RR	RR	RR	RR	GG	RR	RR	RR	RR	RR	RR	RR	GG	RR	RR	RR	RR	GG	RR	GG	GG	GG	RR	RR	GG	RR	GG	GG	RR	RR	RR	GG	GG	RR	RR	RR	GG	RR	RR	RR	GG	GG	GG
AABL01002242_2692_YM06_364816	6	GG	RR	RR	RR	RR	RR	GG	RR	RR	RR	RR	RR	RR	RR	GG	RR	RR	RR	RR	GG	RR	GG	GG	GG	RR	RR	GG	RR	GG	GG	RR	RR	RR	GG	-	RR	RR	RR	GG	RR	RR	RR	GG	GG	GG
AABL01002242_1206_YM06_366302	6	GG	RR	RR	RR	RR	RR	GG	RR	RR	RR	RR	RR	RR	RR	GG	RR	RR	RR	RR	GG	RR	GG	GG	GG	RR	RR	GG	RR	GG	GG	RR	RR	RR	GG	GG	RR	RR	RR	GG	RR	RR	RR	GG	GG	GG
AABL01001117_1637_YM06_372424	6	GG	RR	-	-	-	-	-	-	-	-	-	-	-	-	-	-	-	-	-	-	-	-	-	-	-	-	-	-	-	-	-	-	-	-	-	-	-	-	-	-	-	-	-	-	-
AABL01001117_3965_YM06_374751	6	GG	RR	RR	RR	RR	RR	GG	RR	RR	RR	RR	RR	RR	RR	GG	RR	RR	RR	RR	GG	RR	GG	GG	GG	RR	RR	GG	RR	GG	GG	RR	RR	RR	GG	GG	RR	RR	RR	GG	RR	RR	RR	GG	GG	GG
AABL01002351_787_YM06_374751	6	GG	RR	RR	RR	RR	RR	GG	RR	RR	RR	RR	RR	RR	RR	GG	RR	RR	RR	RR	GG	RR	GG	GG	GG	RR	RR	GG	-	GG	GG	RR	RR	RR	GG	GG	RR	RR	RR	GG	RR	RR	RR	GG	GG	GG
AABL01001117_4016_YM06_374805	6	GG	RR	RR	RR	RR	RR	GG	RR	RR	RR	RR	RR	RR	RR	GG	RR	RR	RR	RR	GG	RR	GG	GG	GG	RR	RR	GG	RR	GG	GG	RR	RR	RR	GG	GG	RR	RR	RR	GG	RR	RR	RR	GG	GG	GG
AABL01002351_2357_YM06_376322	6	GG	RR	RR	RR	RR	RR	GG	RR	RR	RR	RR	RR	RR	RR	GG	RR	RR	RR	RR	GG	RR	GG	GG	GG	RR	RR	GG	RR	GG	GG	RR	RR	RR	GG	GG	RR	RR	RR	GG	RR	RR	RR	GG	GG	GG
AABL01002304_801_YM06_378903	6	GG	RR	RR	RR	RR	RR	GG	RR	RR	RR	RR	RR	RR	RR	GG	RR	RR	RR	RR	GG	RR	GG	GG	GG	RR	RR	GG	RR	GG	GG	RR	RR	RR	GG	GG	RR	RR	RR	GG	RR	RR	RR	GG	GG	GG
AABL01001056_353_YM06_381480	6	GG	RR	RR	RR	RR	RR	GG	RR	RR	RR	RR	RR	RR	RR	GG	RR	RR	RR	RR	GG	RR	GG	GG	GG	RR	RR	GG	RR	GG	GG	RR	RR	RR	GG	GG	RR	RR	RR	GG	RR	RR	RR	GG	GG	GG
AABL01001056_2735_YM06_384232	6	GG	RR	RR	RR	-	RR	GG	-	RR	RR	RR	RR	RR	RR	GG	RR	RR	RR	RR	GG	RR	GG	GG	GG	RR	RR	GG	RR	GG	GG	RR	RR	RR	GG	GG	RR	RR	RR	GG	RR	RR	RR	GG	-	GG
AABL01001762_2041_YM06_385412	6	GG	RR	RR	RR	RR	RR	GG	RR	RR	RR	RR	RR	RR	RR	GG	RR	RR	RR	RR	GG	RR	GG	GG	GG	RR	RR	GG	RR	GG	GG	RR	RR	RR	GG	GG	RR	RR	RR	GG	RR	RR	RR	GG	GG	GG
AABL01001762_1715_YM06_385734	6	GG	RR	RR	RR	RR	RR	GG	RR	RR	RR	RR	RR	RR	RR	GG	RR	RR	RR	RR	GG	RR	GG	GG	GG	RR	RR	GG	RR	GG	GG	RR	RR	RR	GG	GG	RR	RR	RR	GG	RR	RR	RR	GG	GG	GG
AABL01000063_639_YM06_388396	6	GG	RR	-	-	-	-	-	-	-	-	-	-	-	-	-	-	-	-	-	-	-	-	-	-	-	-	-	-	-	-	-	-	-	-	-	-	-	-	-	-	-	-	-	-	-
AABL01000063_2718_YM06_390477	6	GG	RR	RR	RR	RR	RR	GG	RR	RR	RR	RR	RR	RR	RR	GG	RR	RR	RR	RR	GG	RR	GG	GG	GG	RR	RR	GG	RR	GG	GG	RR	RR	RR	GG	GG	RR	RR	RR	GG	RR	RR	RR	GG	GG	GG
AABL01002810_2296_YM06_390754	6	GG	RR	RR	RR	RR	RR	GG	RR	RR	RR	RR	RR	RR	RR	GG	RR	RR	RR	RR	GG	RR	GG	GG	GG	RR	RR	GG	RR	GG	GG	RR	RR	RR	GG	GG	RR	RR	RR	GG	RR	RR	RR	GG	GG	GG
AABL01002810_1794_YM06_391253	6	GG	RR	-	-	-	-	-	-	-	-	-	-	-	-	-	-	-	-	-	-	-	-	-	-	-	-	-	-	-	-	-	-	-	-	-	-	-	-	-	-	-	-	-	-	-
[truncated: 7,233 more rows]
